# Supplementary material for: Characterization of bacterial community associated with phytoplankton bloom in a eutrophic lake in South Norway using 16S rRNA gene amplicon sequence analysis
Source: PLoS One. 2017 Mar 10;12(3):e0173408. doi: 10.1371/journal.pone.0173408 (PMC5345797; doi:10.1371/journal.pone.0173408)
Supplement: S1 Text — (TXT) [file pone.0173408.s006.txt]

# Representative OTU sequences for V1-V3 target region
# Chloroplast and Archaea representative sequences have been filtered out
# Total 255 OTU representative sequence are listed

>OTU_1;size=6327;
AGAGTTTGATCATGGCTCAGGATGAACGCTGGCGGTATGCTTAACACATGCAAGTCGAACGGTCTTTTAGGAGACAGTGG
CGGACGGGTGAGTAACGCGTAAGAATCTACCTTCAGGTTGGGGACAACCACTGGAAACGGTGGCTAATACCGAATGTGCC
GAGAGGTGAAAGGCTTGCTGCCTGAAGAAGAGCTTGCGTCTGATTAGCTAGTTGGTAGTGTAAGAGACTACCAAGGCGAC
GATCAGTAGCTGGTCTGAGAGGATGATCAGCCACACTGGGACTGAGACACGGCCCAGACTCCTACGGGAGGCAGCAGTGG
GGAATTTTCCGCAATGGGCGAAAGCCTGACGGAGCAATACCGCGTGAGGGAGGAAGGCTCTTGGGTTGTAAACCTCTTTT
CTCAGGGAAGAACAGAATGACGGTACCTGAGGAATAAGCATCGGCTAACTCCGTGCCAGCCGCCGCGGTAATTC
>OTU_2;size=5386;
AGAGTTTGATCATGGCTCAGGATGAACGCTGGCGGCGTGCCTAACACATGCAAGTCGAACGGGAATCTTCGGATTCTAGT
GGCGGACGGGTGAGTAACGCGTAAGAATCTAACTTCAGGACGGGGACAACAGTTGGAAACGACTGCTAATACCCGATGTG
CCGCAAGGTGAAACCTAATTGGCCTGAAGAAGAGCTTGCGTCTGATTAGCTAGTTGGTGGGGTAAAGGCCTACCAAGGCG
ACGATCAGTAGCTGGTCTGAGAGGATGAGCAGCCACACTGGGACTGAGACACGGCCCAGACTCCTACGGGAGGCAGCAGT
GGGGAATTTTCCGCAATGGGCGAAAGCCTGACGGAGCAACGCCGCGTGAGGGAGGAAGGTCTTTGGATTGTAAACCTCTT
TTCTCAAGGAAGAAGTTCTGACGGTACTTGAGGAATCAGCCTCGGCTAACTCCGTGCCAGCCGCCGCGGTAATTC
>OTU_3;size=1081;
AGAGTTTGATCATGGCTCAGAACGTACGCTGGCGGCACGCCTAACACATGCAAGTCGAACGCAGTAGCAATACTGAGTGG
CAGACGGGTGAGTAACATGTGGGAATCTGCCTTGTGGTTCAGGACAACATTGGGAAACCGATGCTAATACTGGATAAGCC
CTTACGGGGAAAGTTTTAATGCCATAAGATGAGCCCGCATTTGATTAGTTAGTTGGTGAGGTAATGGCTCACCAAGACAA
TGATCAATAGCTGATCTGAGAGGATGATCAGCCACACTGGGACTGAGACACGGCCCAGACTCCTACGGGAGGCAGCAGTG
GGGAATCTTGCACAATGGAGGAAACTCTGATGCAGCGATGCCGCGTGAGTGAAGAAGGCCTTTGGGTTGTAAAGCTCTTT
TGTAGGGGAAGATAATGACTGTACCCTAAGAATAAGGTCCGGCTAACTTCGTGCCAGCCGCCGCGGTAATTC
>OTU_4;size=1664;
AGAGTTTGATCATGGCTCAGGATGAACGCTGGCGGTATGCCTAACACATGCAAGTCGAACGGAGTTCCTTCGGGGACTTA
GTGGCGGACGGGTGAGTAACACGTGAGAACCTACCTTCAGAATGGGGACAACAGTTGGAAACGACTGCTAATACCCGATG
TGCCGAGAGGTGAAAGATTTATCGTCTGAAGATGGGCTCGCGGCTGATTAGCTAGTTGGTAGTGTAAGGGACTACCAAGG
CGACGATCAGTAGCTGGTCTGAGAGGATGAGCAGCCACACTGGAACTGAGAAACGGTCCAGACTCCTACGGGAGGCAGCA
GTGGGGAATTTTCCGCAATGGGCGAAAGCCTGACGGAGCAATACCGCGTGTGGGAGGAAGGCCCTTGGGTTGTAAACCAC
TTTTATCAGGGAAGAAGCTCTGACGGTACCTGATGAATAAGCATCGGCTAACTCCGTGCCAGCCGCCGCGGTAATTC
>OTU_5;size=708;
AGAGTTTGATCATGGCTCAGAACGAACGCTGGCGGCATGCTTAACACATGCAAGTCGAACGAGACCTTCGGGTCTAGTGG
CGCACGGGTGCGTAACGCGTGGGAATCTGCCCTTAGGTACGGAATAACTCAGAGAAATTTGTGCTAATACCGTATGATGT
CGAAAGACCAAAGATTTATCGCCTAAGGATGAGCCCGCGTAAGATTAGCTTGTTGGTGAGGTAAAAGCTCACCAAGGCGA
CGATCTTTAGCTGGTCTGAGAGGATGATCAGCCACACTGGGACTGAGACACGGCCCAGACTCCTACGGGAGGCAGCAGTG
GGGAATATTGGACAATGGGCGAAAGCCTGATCCAGCAATGCCGCGTGAGTGATGAAGGCCTTAGGGTTGTAAAGCTCTTT
TACCAGGGATGATAATGACAGTACCTGGAGAATAAGCTCCGGCTAACTCCGTGCCAGCCGCCGCGGTAATTC
>OTU_6;size=455;
AGAGTTTGATCATGGCTCAGAACGAACGCTGGCGGCAGGCTTAACACATGCAAGTCGAACGGTTGTAGCAATACAGCAGT
GGCAGACGGGTGAGTAACACGTGGGAACCTTCCTAGGGGTACGGAACAACTCAGGGAAACTTGAGCTAATACCGTATACG
TCCGTGAGGAGAAAGATTTATCGCCCTTAGACGGGCCCGCGTCGGATTAGCTAGTTGGTGGGGTAACGGCCTACCAAGGC
GACGATCCGTAGCTGATCTTAGAGGATGATCAGCCACACTGGGACTGAGACACGGCCCAGACTCCTACGGGAGGCAGCAG
TGGGGAATCTTGGACAATGGGCGCAAGCCTGATCCAGCCATGCCGCGTGAGTGAAGAAGGTCTTCGGATTGTAAAGCTCT
TTTACCAGGGACGATAATGACGGTACCTGGAGAATAAGCCCCGGCAAACTTCGTGCCAGCCGCCGCGGTAATTC
>OTU_7;size=840;
AGAGTTTGATCATGGCTCAGAGCGAACGCTGGCGGCATGCCTAACACATGCAAGTCGCGCGGTCAGCAATGGCAGCGGCG
GACGGGTGCGTAACGCGTAGGAACGTGTCTTGAGGTGGGGGACAACCCTGGGAAACTGGGGCTAATACCGCATATGGGCT
GAGGCCCAAAGCCGTGAGGCGCCTTAGGAGCGGCCTGCGTCCGATTAGCTAGTTGGTGGGGTAAAGGCCTACCAAGGCTC
CGATCGGTAGCTGGTCTGAGAGGACGATCAGCCACACTGGGACTGAGACACGGCCCAGACTCCTACGGGAGGCAGCAGTG
GGGAATATTGGACAATGGGCGCAAGCCTGATCCAGCAATGCCGCGTGGGTGAAGAAGGTCTTCGGATCGTAAAGCCCTTT
CGACAGGGACGATGATGACGGTACCTGTAGAAGAAGCCCCGGCTAACTTCGTGCCAGCCGCCGCGGTAATTC
>OTU_8;size=251;
AGAGTTTGATCATGGCTCAGAGCGAACGCTGGCGGCAGGCCTAACACATGCAAGTCGAACGGACCCTTCGGGGTTAGTGG
CGGACGGGTGAGTAACACGTGGGAACGTGCCCTTTGGTTCGGAACAACACAGGGAAACTTGTGCTAATACCGGATAAGCC
CTTCGGGGGAAAGATTTATTGCCATTGGAGCGGCCCGCGTTGGATTAGGTAGTTGGTGAGGTAAAGGCTCACCAAGCCTG
CGATCCATAGCTGGTCTGAGAGGATGATCAGCCACATTGGGACTGAGACACGGCCCAAACTCCTACGGGAGGCAGCAGTG
GGGAATCTTGCGCAATGGGCGAAAGCCTGACGCAGCCATGCCGCGTGAATGATGAAGGTCTTAGGATTGTAAAATTCTTT
CAGCGGGGACGATAATGACGGTACCCGCAGAAGAAGCCCCGGCTAACTTCGTGCCAGCCGCCGCGGTAATTC
>OTU_9;size=274;
AGAGTTTGATCATGGCTCAGGACGAACGCTGGCGGCGTGCCTAACACATGCAAGTCAAGGGTTTGATTTATCAAGCACTG
GCATCCGGGTGAGTAACGCGTAGGTCATCTGCCCCTATCACAGACATAACAGTTCTAACGGACTGCTAATATCTGATGAG
GCGAGCAATCGTCAAAGCTTAGGCGGATAGGGATGAGCCTGCGTCTGATTAGGTAGTTGGTGAGGTAATGGCTCACCAAG
CCTTCGATCAGTAGCTGGTCTGAGAGGACGAACAGCCACACTGGAACTGAGACACGGTCCAGACTCCTACGGGAGGCAGC
AGTGAGGAATATTGGTCAATGGGCGCAAGCCTGAACCAGCGACGCCGCGTGCGGGATGAAGGGGCTTTGCCTCGTAAACC
GCTGTCGGGTGGGACGAAAGGTAGCTTTGAGCTACTGGGACGGTACCATCAAAGGAAGGATCGGCTAACTACGTGCCAGC
CGCCGCGGTAATTC
>OTU_10;size=191;
AGAGTTTGATCATGGCTCAGGACGAACGCTGGCGGCGTGCTTTACACATGCAAGTCGAGCGATGAGATCCCTTCGGGGAA
GGATTAGCGGCGAACGGGTGAGGAACACGTGAGGAATCTGCCTTCAACACTGGGATAACTCCGGGAAACCGGGGCTAATA
CCGGATACGAGACCTGCAGGCATCTGCGGGTCTGGAAAGTTTTTCGGTTGAAGATGACCTCGCGGCCTATCAGCTTGTTG
GTGAGGTAATGGCTCACCAAGGCGACGACGGGTAGCCGGCCTGAGAGGGCGACCGGCCACACTGGGACTGAGACACGGCC
CAGACTCCTACGGGAGGCAGCAGTGGGGAATATTGGGCAATGGAGGGAACTCTGACCCAGCGACGCCGCGTGCGGGATGA
AGGCCTTCGGGTTGTAAACCGCTTTCAGCAAGGAAGAAGCGAAAGTGACGGTACTTGCAGAAGAAGCACCGGCTAACTAT
GTGCCAGCCGCCGCGGTAATTC
>OTU_11;size=300;
AGAGTTTGATCATGGCTCAGGACGAACGCTGGCGGCGTGCCTAATACATGCAAGTCGAACGCACCCTTCGGGGTGAGTGG
CGCACGGCTGAGTAACACGTGGGAATCTGTCTTCTAGTGGGGGATAACGTCTCGAAAGAGACGCTAATCCCGCATACGCT
CGGTAACGAGGAAAGGCGCAAGTCGCTAGAAGAGGAGCCTGCGGCCCATCAGGTAGTTGGAGAGGTAATGGCTCACCAAG
CCTATGACGGGTAGCTGGTCTGTGAGGACAACCAGCCAGACTGGGACTGAGAACGGCCCAGACTCCTACGGGAGGCAGCA
GTAAGGAATTTTCGTCAATGGGGGAAACCCTGAACGAGCAACGCCGCGTGGAGGATGACGGTCTTCGGATTGTAAACTCC
TTTTGTGAGGGACGATAATGACGGTACCTCGCGAATAAGCCCCGGCTAACTCTGTGCCAGCCGCCGCGGTAATTC
>OTU_12;size=184;
AGAGTTTGATCATGGCTCAGAACGAACGCTGGCGGCAGGCTTAACACATGCAAGTCGAACGCGTGTAGCAATACACGAGT
GGCGCACGGGTGAGTAACGCGTGGATATCTGCCTTTTGGTTCGGAATAACTCCGGGAAACTGGAGCTAATACCGGATGGT
TCCTACGGGATAAAGATTTATCGCCAAAAGATGAGTCCGCGTACGATTAGCTAGTTGGTGAGGTAATGGCTCACCAAGGC
GACGATCGTTAGCTGGTCTGAGAGGACGATCAGCCACACTGGGACTGAGACACGGCCCAGACTCCTACGGGAGGCAGCAG
TGGGGAATATTGGACAATGGGGGCAACCCTGATCCAGCCATGCCGCGTGAGTGATGAAGGCCTTCGGGTTGTAAAGCTCT
TTTGGCGGGGACGATGATGACGGTACCCGCAGAATAAGCCCCGGCTAACTTCGTGCCAGCCGCCGCGGTAATTC
>OTU_13;size=150;
AGAGTTTGATCATGGCTCAGAGCGAACGCTGGCGGCATGCTTAACACATGCAAGTCGCACGAGGGGCAACCCTAGTGGCG
GACGGGTGAGTAACGCGTAGGTATCTGTCCATGGGTGGGGGATAACAGCGGGAAACTGCTGCTAATACCGCATGACACCT
GAGGGTCAAAGGCGCAAGTCGCCTGTGGAGGAGCCTGCGTCCGATTAGCTTGTTGGTGGGGTAATGGCCTACCAAGGCGA
TGATCGGTAGCTGGTCTGAGAGGATGATCAGCCACACTGGGACTGAGACACGGCCCAGACTCCTACGGGAGGCAGCAGTG
GGGAATATTGGACAATGGGCGAAAGCCTGATCCAGCAATGCCGCGTGGATGAAGAAGGTCTTCGGATTGTAAAGTCCTTT
CGGCGGGGACGATGATGACGGTACCCGCAGAAGAAGCCCCGGCTAACTTCGTGCCAGCCGCCGCGGTAATTC
>OTU_14;size=225;
AGAGTTTGATCATGGCTCAGGATGAACGCTAGTTAGAAGCTTAATACATGCAAGTCGAATGAACTGGAAACAGTTACATG
GCGCACGGGTGAATTTACGTAGGAATCTAGCCAGATGACCTTGATAAAAACGAGGATAATAAATAAATTTCGAAAGAAGC
ATTTGGATGAGCTTACGCGGGATTAGGTAGTTGGTGTGGTAAAGGCGCACCAAGCCTAAGATCCCAAGCTACTCTGAGAG
GAGGAATAGCCACATCAGGTATGAGAGAAGGCCTGAACTTCGATAGAAGGCAGCAGTAGGGAATATTGGACAATGGGCGA
AAGCCTGATCCAGCTATCTAACGTGGAGGAAGAGGACATATCGTTCATAAACTCCTTTCGACGAAGAGTATAATGAAGCT
ATTCGTAGAAGAAGTCCCGGCAAATTTCGTGCCAGCCGCCGCGGTAATTC
>OTU_15;size=169;
AGAGTTTGATCATGGCTCAGGACGAACGCTGGCGGCGTGCCTAATACATGCAAGTCGAACGCATCCTTCGGGGTGAGTGG
CGCACGGCTGAGTAACACGTGGGAATCTGTCGTTTAGTGGGGGATAACGCATCGAAAGATACGCTAATCCCGCATACGCT
CCGCAAGGAGGAAAGGCGCAAGTCGCTAAACGAGGAGCCTGCGGCCCATCAGGTAGTTGGAGAGGTAAAGGCTCACCAAG
CCAATGACGGGTAGCTGGTCTGTGAGGACAACCAGCCAGACTGGGACTGAGAACGGCCCAGACTCCTACGGGAGGCAGCA
GTAAGGAATTTTCGTCAATGGGGGAAACCCTGAACGAGCAACGCCGCGTGGAGGATGAAGGTTTTCGGATTGTAAACTCC
TTTTGTGAGGGACGATAATGACGGTACCTCGCGAATAAGCCCCGGCTAACTCTGTGCCAGCCGCCGCGGTAATTC
>OTU_16;size=260;
AGAGTTTGATCATGGCTCAGGATGAACGCTGGCGGCGTGCTTAACACATGCAAGTCGAACGAACCTTCGGGTTAGTGGCG
GACGGGTGAGTAACGCGTGGGAATCTGCCCTCAGGAGGGGGATAACGGCTGGAAACGGCCGCTAATACCCCATATGCCGA
GAGGTGAAATGAATTTCGCCTGAGGATGAGCCCGCGTCTGATTAGCTAGTTGGTGTGGTAATGGCGCACCAAGGCTTCGA
TCAGTAGCTGGTCTGAGAGGATGATCAGCCACACTGGGACTGAGACACGGCCCAGACTCCTACGGGAGGCAGCAGTGGGG
AATTTTCCGCAATGGGCGCAAGCCTGACGGAGCAACGCCGCGTGAGGGATGAAGGCCTCTGGGCTGTAAACCTCTTTTTT
CAAGGAAGAAGACCTGACGGTACTTGAAGAATAAGCCACGGCTAATTCCGTGCCAGCCGCCGCGGTAATTC
>OTU_17;size=85;
AGAGTTTGATCATGGCTCAGAGTGAACGCTAGTGGCGTGCTTAACACATGCAAGTCGAACGGATGATATTTGTGCTTGCA
CAAATAAAGTTAGTGGCAAACGGGTGAGTAATACATGGGAATTTTCCTTGTAGTATGGAATAACTATTGGAAACAATAGC
TAATACTGTATATTGCCGAGAGGTGAAAGATTTATCGCTACAAGATAAGCCCATGCAAGATTAGCTAGTTGGTAAGGTAA
TGGCTTACCAAGGCAACGATCTTTAGCTGGTTTGAGAGAATGATCAGCCACACTGGAACTTAGACACGGTCCAGACTCCT
ACGGGAGGCAGCAGTGGGGAATATTGGACAATGGGCGAAAGCCTGATCCAGCGACGTCACGTGAATGATGAAGACCTTAG
GGTTGTAAAATTCTTTTAGTGGAGAAGATAATGACGGTATCCACAGAAAAAGTCCCGGCTAACTTCGTGCCAGCCGCCGC
GGTAATTC
>OTU_18;size=70;
AGAGTTTGATCATGGCTCAGGATGAACGCTAGTTAGAGGCTTAATACATGCAAGTCGAATGGACTGGAAACAGTTACATG
GCGCACGGGTGAATTTACGTAGGAATCTAGCCAAATGACCTTGATAAAAACAAGGATAATACATAAATTTCGAAAGAAGC
ATTTGGATGAGCTTACGCGGGATCAGGTAGTTGGTGTGGTAAAAGCGCACCAAGCCTAAGACCCCAAGCTACCCTGAGAG
GGGGAATAGCCACATCAGGGATGAGAGAAGGCCTGAACTTCGATAGAAGGCAGCAGTAGGGAATATTGGACAATGGGCGA
AAGCCTGATCCAGCTATCTAACATGGGGGAAGAGGACATATCGTTCATAAACTCCTTTCGATGAAGAGTATAATGAAGCT
ATTCATAGAAGAAGTCCCGGCAAATTTCGTGCCAGCCGCCGCGGTAATTC
>OTU_19;size=67;
AGAGTTTGATCATGGCTCAGGATGAACGCTGGCGGTATGCTTAACACATGCAAGTCGAACGGTCTCTTCGGAGATAGTGG
CGGACGGGTGAGTAACGCGTAAGAATCTACCTACAGACTCGGGACAACAGTTGGAAACGACTGCTAATACCGGATATGCC
CTCGGGTGAAAGATTTATCATCTGTAGATGAGCTTGCGTCCGATTAGCTAGATGGAGTGGTAAAGGCACACCATGGCGAC
GATCGGTAACTGGTCTGAGAGGATGACCAGTCACACTGGGACTGAGACACGGCCCAGACTCCTACGGGAGGCAGCAGTGG
GGAATTTTCCGCAATGGGCGAAAGCCTGACGGAGCAATACCGCGTGAGGGAAGAAGGTCTGTGGATTGTAAACCTCTTTT
GTTAGGGAAGATAATGACGGTACCTAACGAATAAGCATCGGCTAACTCCGTGCCAGCCGCCGCGGTAATTC
>OTU_20;size=73;
AGAGTTTGATCATGGCTCAGAACGAACGCTGGCGGCAGGCCTAACACATGCAAGTCGAGCGCCCCGCAAGGGGAGCGGCG
GACGGGTGAGTAACACGTGGGAATTTTCCTCAAGGTACGGAACAACTCAGGGAAACTTGGGCTAATACCGTATGATGCAG
AGATGCCAAAGATTTATCGCCTTGGGATAAGCCCGCGTCAGATTAGGTAGTTGGTGGGGTAATGGCCTACCAAGCCTGTG
ATCTGTAGCTGGTCTGAGAGGACGATCAGCCACATTGGGACTGAGACACGGCCCAAACTCCTACGGGAGGCAGCAGTGGG
GAATCTTGCGCAATGGACGAAAGTCTGACGCAGCCATGCCGCGTGAATGATGAAGGTCTTAGGATTGTAAAGTTCTTTAG
CCTGTGACGATGATGACGGTAACAGGAGAATAAGCCCCGGCTAACTTCGTGCCAGCCGCCGCGGTAATTC
>OTU_21;size=59;
AGAGTTTGATCATGGCTCAGAATAAATGCTATTGGTATGCTTAACACATGCAAGTTGAATGTTTAATATTTAAACATAGC
GAACGGGTGAGTAACGCGTGAATTATCTACCTTTTAATTCAGAATAATTATTTAATATAAAAATACTGAATAAATAAATT
AAAGTTTTAAAAACGTTAAAAGATGAGTTTGCGTAAGATTAGGTAGTTGGTAGTTTAAAAGACTACCAAGCCGACTATCT
TTAGCTGGTTTGAAAGAATGATCAGCCACATTGGGACTGAGACACGGCCCAAACTTTTTTAAAGGCAGCAGTGAGGAATT
TTGGACAATGGGCGAAAGCCTGATCCAGCAATACCAAGTGAGTGAAGAAGGCTAATTAGGTTGTAAAGCTCTTTCATTAA
GGAGGAAAATGACAGTACTTAAAAAAGAAGTTCCGGCTAATACCCGTGCCAGCCGCCGCGGTAATTC
>OTU_22;size=143;
AGAGTTTGATCATGGCTCAGGACGAACGCTGGCGGCGTGCTTAACACATGCAAGTCGAGCGATGAAACACCTTCGGGTGT
GAATTAGCGGCGAACGGGTGAGGAACACGTGAGAAATCTGCCTTCAACACTGGGATAACTCCGGGAAACCGGGGCTAATA
CCGGATATGAAATCTGCGGGCATCCGCGGATTTGGAAAGTTTTTCGGTTGAAGATGATCTCGCGGCCTATCAGCTTGTTG
GTGAGGTAATGGCTCACCAAGGCGACGACGGGTAGCCGGCCTGAGAGGGCGACCGGCCACACTGGGACTGAGACACGGCC
CAGACTCCTACGGGAGGCAGCAGTGGGGAATATTGGGCAATGGAGGAAACTCTGACCCAGCGACGCCGCGTGCGGGATGA
AGGCCTTCGGGTTGTAAACCGCTTTCAGCAGGGAAGAAGCGAAAGTGACGGTACCTGCAGAAGAAGCACCGGCTAACTAT
GTGCCAGCCGCCGCGGTAATTC
>OTU_23;size=85;
AGAGTTTGATCATGGCTCAGGACGAACGCTGGCGGCGTGCTTAACACATGCAAGTCGAGCGATGAAGTTTCTTCGGAAAT
GGATTAGCGGCGAACGGGTGAGGAACACGTGAAGAATCTGCCCTCCACTTTGGGATAACACCGGGAAACCGGTGCTAATA
CCGAATATTGAAACATAAGTGGCATCACTGAGTTTTGAAAGAATTTCGGTGGAGGATGACTTCGCGGCCTATCAGCTAGT
TGGTGAGGTAATGGCTCACCAAGGCAACGACGGGTAGCCGGCCTGAGAGGGCGACCGGCCACACTGGGACTGAGACACGG
CCCAGACTCCTACGGGAGGCAGCAGTGGGGAATATTGGGCAATGGAGGAAACTCTGACCCAGCGACGCCGCGTGCGGGAT
GAAGGCCTTCGGGTTGTAAACCGCTTTCAGTAGGGAAGAAGCGAAAGTGACGGTACCTACAAAAGAAGCACCGGCTAACT
ATGTGCCAGCCGCCGCGGTAATTC
>OTU_24;size=110;
AGAGTTTGATCATGGCTCAGATTGAACGCTGGCGGCAGGCCTAACACATGCAAGTCGAGCGGGGTTTTCGGACCTAGCGG
CGGACGGGTGAGTAATGCGTAGGAAGCTACCCGATAGAGGGGGATACCAGTTGGAAACGACTGTTAATACCGCATAATGT
CTACGGACCAAAGTGTGGGACCTTCGGGCCACATGCTATCGGATGCGCCTACGTGGGATTAGCTAGTTGGTGAGGTAATG
GCTCACCAAGGCGACGATCTCTAGCTGGTTTGAGAGGATGATCAGCCACACTGGAACTGAGACACGGTCCAGACTCCTAC
GGGAGGCAGCAGTGGGGAATATTGGACAATGGGCGCAAGCCTGATCCAGCCATGCCGCGTGTGTGAAGAAGGCCTTCGGG
TTGTAAAGCACTTTCAGCGAGGAGGAAGAGTTGTGTGTTAATAGTACACAGCTTTGACGTTACTCGCAGAAGAAGCACCG
GCTAACTCTGTGCCAGCCGCCGCGGTAATTC
>OTU_27;size=58;
AGAGTTTGATCATGGCTCAGAACGAACGCTGGCGGCATGCCTAACACATGCAAGTCGAACGAGACCTTCGGGTCTAGTGG
CGCACGGGTGCGTAACGCGTGGGAATCTGCCCTTAGGTACGGAATAACAGTGAGAAATTACTGCTAATACCGTATGATGT
CGAGAGACCAAAGATTTATCGCCTAGGGATGAGCCCGCGTAGGATTAGCTAGTTGGTGGGGTAAAGGCCTACCAAGGCTA
CGATCCTTAGCTGGTCTGAGAGGATGATCAGCCACACTGGGACTGAGACACGGCCCAGACTCCTACGGGAGGCAGCAGTG
GGGAATATTGGACAATGGGCGAAAGCCTGATCCAGCAATGCCGCGTGAGTGAAGAAGGCCTTCGGGTTGTAAAGCTCTTT
TACCCGGGAAGATAATGACTGTACCGGGAGAATAAGCTCCGGCTAACTCCGTGCCAGCCGCCGCGGTAATTC
>OTU_29;size=63;
AGAGTTTGATCATGGCTCAGGACTAACGCTGGCGGTATGCCTTAGACATGCAAGTCGAACGAGTTTCCGGGCTTGCTCGG
AAATTAGTGGCGAACGGCTGAGTAACGCGTAGGTGACCTACCCCGTAGTGTGGAATAACTGCCCGAAAGGGTAGCTAATA
CCGCATGTTGAGCCGACATCAATGTCGTCTCCAAAGCAGAAATGCGCTATGGGCGGGGCCTGCGTTCGATTAGCTAGTTG
GTGGGGTAATGGCTCACCAAGGCGACGATCGATAGGTGGTCTGAGAGGACGATCACCCAGACTGGGACTGAGACACGGCC
CAGACTCCTACGGGAGGCAGCAGTCGGGAATTTTGCGCAATGGGGGAAACCCTGACGCAGCAATACCGCGTGTGGGATGA
AGGCCTTCGGGTCGTAAACCACTTTTTTCGGGGACGATAATGACGGTACCCGAAGAATAAGCCACGGCTAACTACGTGCC
AGCCGCCGCGGTAATTC
>OTU_30;size=42;
AGAGTTTGATCATGGCTCAGAGCGAACGCTGGCGGCAGGCTTAACACATGCAAGTCGAACGCCATCTTCGGATGGAGTGG
CAGACGGGTGAGTAACGCGTGGGAACGTACCCTTTGGTTCGGAATATTCTCGGGAAACTGAGAGCAATACCGGATAAGCC
CTACGGGGGAAAGATTTATCGCCAAAGGAGCGGCCCGCGTCAGATTAGGTAGTTGGTGGGGTAAAGGCCTACCAAGCCTA
CGATCTGTAGCTGGTCTGAGAGGATGATCAGCCACACTGGGACTGAGACACGGCCCAGACTCCTACGGGAGGCAGCAGTG
GGGAATCTTGGACAATGGGCGCAAGCCTGATCCAGCCATGCCGCGTGGATGATGAAGGCCTTAGGGTTGTAAAATCCTTT
CAACGGGGACGATAATGACGGTACCCGTAGAAGAAGCCCCGGCTAACTTCGTGCCAGCCGCCGCGGTAATTC
>OTU_31;size=87;
AGAGTTTGATCATGGCTCAGAACGAACGCTGGCGGCAGGCTTAACACATGCAAGTCGAACGCCCCGCAAGGGGAGTGGCA
GACGGGTGAGTAACGCGTGGGAACGTGCCCTTCGCTTCGGAATAGCCCCGGGAAACTGGGAGTAATACCGGATACGCCGT
ATTGGGAAAGATTTATCGGCGAAGGATCGGCCCGCGTTAGATTAGCTAGTTGGCGGTGTAATGGACCACCAAGGCTACGA
TCTATAGCTGGTCTGAGAGGATGATCAGCCACACTGGGACTGAGACACGGCCCAGACTCCTACGGGAGGCAGCAGTGGGG
AATCTTGGACAATGGGCGCAAGCCTGATCCAGCCATGCCGCGTGAGTGAAGAAGGCCTTAGGGTTGTAAAACTCTTTCGC
CGGAGAAGATAATGACGGTATCCGGAGAAGAAGCCCCGGCTAACTTCGTGCCAGCCGCCGCGGTAATTC
>OTU_32;size=40;
AGAGTTTGATCATGGCTCAGAATGAACGCTGGCGGCAGGCCTAACACATGCAAGTCGAACGAGGTCTTCGGACCTAGTGG
CGGACGGGTGAGTAACGCGTGGGAACGTGCCCTTTGGTACGGAATAGCCCCGGGAAACTGGGAGTAATACCGTATGTGCC
CTTCGGGGGAAAGATTTATCGCCAAAGGATCGGCCCGCGTTGGATTAGGTAGTTGGTGGGGTAATGGCCTACCAAGCCGA
CGATCCATAGCTGGTTTGAGAGGATGATCAGCCACACTGGGACTGAGACACGGCCCAGACTCCTACGGGAGGCAGCAGTG
GGGAATCTTAGACAATGGGGGAAACCCTGATCTAGCCATGCCGCGTGATCGATGAAGGCCTTAGGGTTGTAAAGATCTTT
CAGATGGGAAGATAATGACGGTACCATCAGAAGAAGCCCCGGCTAACTCCGTGCCAGCCGCCGCGGTAATTC
>OTU_33;size=59;
AGAGTTTGATCATGGCTCAGAGTGAACGCTAGTAGTATGCTTTATACATGCGAGTCGAATGTTTTAAACATGGCGTACGG
GTGAGTAAAATACAAGAAGTTGCCTTTTAGATCAGAATAAAATACTGAATATTTAAAGATTAATATCGCTAAAAGATATG
CTTGTAGAAGATTAGGTAGTTGGTGAGGTAATAGCTTACCAAGCCTACGATCTTTAGTTGATTTGGAAGAATGATCAACC
ACACTGGGACTGAGACAAGGCCCAGGCTTTTTTTAAAGCCAGCAGTAAGGAATCTTGGACAATGAGCGCAAGCTTGATCC
AGCAATACTACGTGAGGGATGACCACTTATTATAGTTGTAAACCTCTTTTATTTGGAAAGATAATGACTTACCAAAAGAA
AAAGTCCCGGCTAACTTCGTGCCAGCCGCCGCGGTAATTC
>OTU_34;size=40;
AGAGTTTGATCATGGCTCAGAGCGAACGCTAGCGGCGGGCCTAACACATGCAAGTCGAGCGGGGAGCAATCCCAGCGGCG
AACGGGTGCGTAACGCGTGGGTAATGTGCCTCTTGGTGGGGAATAACCTTGGGAAACCAGGGCTAATACCGCATACGGTC
CTTCGGGATGAAAGCAGCAATGCGCCGAGAGAGCAGCCTGCGTCCCATTATTTATTCCTAGTTGGTGAGGTAACGGCTCA
CCAAGGGTACGATGGGTAGCTGGTCTGAGAGGATGATCAGCCACACTGGAACTGAGACACGGTCCAGACTCCTACGGGAG
GCAGCAGTGGGGAATATTGCGCAATGGGCGAAAGCCTGACGCAGCCACGCCGCGTGAGTGATGAAGGCCTTCGGGTTGTA
AAGCTCTGTCGCAGGGGAAGAAACAAATGACGGTACCCTGCAAGAAAGCACCGGCTAACTCTGTGCCAGCCGCCGCGGTA
ATTC
>OTU_35;size=73;
AGAGTTTGATCATGGCTCAGAACGAACGCTGGCGGCATGCTTAACACATGCAAGTCGAACGAACTATTTATAGTTAGTGG
CAGACGGGTGAGAAACGCGTGGGAACGTACCCCAAAGTTCGGAATAACTATTGGAAACGATAGCTAATACCGGATGTGAC
CGAGAGGTTAAAGGTTTACCGCTTTGGGAGCGGCCCGCGTTAGATTAGCTAGTTGGTGGGGTAAAGGCCTACCAAGGCAA
TGATCTATAGCTGGTCTGAGAGGATGACCAGCCACACTGGGACTGAGACACGGCCCAGACTCCTACGGGAGGCAGCAGTG
GGGAATATTGGACAATGGGGGCAACCCTGATCCAGCAATGCCGCGTGAATGATGAAGGCCTTAGGGTTGTAAAGTTCTTT
TATTGATGACGATAATGACGGTAATCAATGAATAAGCACCGGCTAACTTCGTGCCAGCCGCCGCGGTAATTC
>OTU_36;size=39;
AGAGTTTGATCATGGCTCAGAATGAACGCTATCTATTTGCCTAACACATGCTAGTTGAACGCGTTAAAAAACGAGTAGCG
AACGGGTGAGTAATACATGGGAATCTACCTTATAGTTTGGTTAAATACCTTATAAAAAAAGAACTTTCGCTATAAGATGA
GCCTTTGTAGGATTAGGTAGTTGGTAAGGTAATGGCTTACCAAGCCGATGATCCTTAACTGGCCTGAGAGGGTGTACAGT
CACATTAGAACTGAGAAAGGTCTAAACATTTACGAATGGCAGCAGTGGGGAATCTTGAACACTAGGCGAAAGCTTGATTC
AGCGATATAGAGTGAATGATGACAGTCATTTGATTGTAAAGTTCTTTTACCAAGAAAGATTTTGACTTTACTTGGAGAAA
AAGCCCTGGCAAATTTCGTGCCAGCCGCCGCGGTAATTC
>OTU_37;size=67;
AGAGTTTGATCATGGCTCAGAGCGAACGCTGGCGGCAGGCCTTATACATGCAAGTCGAACGCCCCTTCGGGGGAGTGGCG
GACGGGTGAGTAACGCGTGGGAACGTGCCCTTTGGTACGGAACAACTGAGGGAAACTTCAGCTAATACCGTATGTGCCCT
TCGGGGGAAAGATTTATCGCCATTGGAGCGGCCCGCGTTGGATTAGCTAGTTGGTGGGGTAAAGGCCCACCAAGGCGACG
ATCCATAGCTGGTCTGAGAGGATGATCAGCCACACTGGGACTGAGACACGGCCCAGACTCCTACGGGAGGCAGCAGTAGG
GAATCTTGGGCAATGGGCGAAAGCCTGACCCAGCCATGCCGCGTGAATGATGAAGGTCTTAGGATTGTAAAATTCTTTCA
CCGGGGACGATAATGACGGTACCCGGAGAAGAAGCCCCGGCTAACTTCGTGCCAGCCGCCGCGGTAATTC
>OTU_38;size=45;
AGAGTTTGATCATGGCTCAGAATAAATGCTATTGGTATGCTTAACACATGCAAGTCGAATGTTTTTTAGAAACATGGCAA
ACGGGTGCGTAACACGTGAATTATCTACCCTTTAGTTCAGCATAATTATTTTTATAAAAATTCTGAATAATAAATAAAGT
TTATAAAAACGCTAAAGGATGAGTTTGCGGAAGATTAGGTAGTTGGTAGTTTAAAAGACTTACCAAGCCGACGATCTTTA
GCTGATTTGAAAGAATGATCAGCCACATTGGGACTGAGACACGGCCCAAACTTTTTTAAAGGCAGCAGTGAGGAATATTG
GACAATGGGCGACAGCCTGATCCAGCAATACCAAGTGAGTGAGGAAGGCTAATAGGTTGTAAAGCTCTTTCATTAAGGAA
GAAAAAAGACAGTACTTAAAAAAGAAGTCCCGGCTAATTTCGTGCCAGCCGCCGCGGTAATTC
>OTU_39;size=42;
AGAGTTTGATCATGGCTCAGAGCGAACGCTGGCGGCATGCTTAACACATGCAAGTCGCACGGGCAGCAATGTCAGTGGCG
GACGGGTGAGTAACGCGTAGGAACGTATCTAGAGGTGGGGGACAACCCTGGGAAACTGGGGCTAATACCGCATATGTGCT
GAGGCACAAAGCCGTAAGGCGCCTTTGGAGCGGCCTGCGTACGATTAGCTTGTTGGTGGGGTAATGGCCTACCAAGGCTC
CGATCGTTAGCTGGTCTGAGAGGACGACCAGCCACACTGGGACTGAGACACGGCCCAGACTCCTACGGGAGGCAGCAGTG
GGGAATATTGGACAATGGGCGCAAGCCTGATCCAGCAATGCCGCGTGGGTGAAGAAGGTCTTCGGATTGTAAAGCCCTTT
CGACGGGGACGATGATGACGGTACCCGTAGAAGAAGCCCCGGCTAACTTCGTGCCAGCCGCCGCGGTAATTC
>OTU_40;size=41;
AGAGTTTGATCATGGCTCAGGATGAACGCTTACAGTATACATTACACATGTTAGTTAAATGTAAATTACATGGCACACAA
GTGAGTAATATATGAGAATTTAGTTTTAAATTAAAAGCAAAAAATTTTTATTATCTGTATAAAAATTTAATTTTTTAATA
AAAAATAAAAGTAAACTACTGTTTAAAAATAAGCTCATAGAGAATTAAGTTGTTGGTAGGGTAAAAGCCTACCAAGCTGA
TGATTCTTAGTTGGTTTGAGAGAATGAACAACCACGCTGAAACTGAGACAAGGTTCAGGCTTTATAGCCAGCAGTGGGGA
ATTTTGGACAATTGGCGAAAGCCTGATCCAGTAATACTGTATAAATGATGACAATAAATATTTATTGTAAAGTTTGTTAA
TCAAATAAAATAATGATATGATTTGATGAAAAGTCCCGGCTAATTTCGTGCCAGCCGCCGCGGTAATTC
>OTU_41;size=62;
AGAGTTTGATCATGGCTCAGATTGAACGCTGGCGGCATGGCTAAAACATGCAAGTCGAACGCGTGTAGCAATACACGAGT
GGCGAAAGGGCGAGGAATAGATTCCTACGTACCCCGGAGTCAGGGATAACCATCGGAAACGATGGCTAACACCTGATGAT
CTCGAAAGAGCAAAGTTTACGCTCTGGGAGCGGGGAATCTCCTATCAGCTAGTTGGTGAGGTAATGGCTCACCAAGGCTT
AGACGGGTAGCGGGTGTGAGAGCACGGCCCGCCGCATCGGGACTGAGACACTGCCCGGACTCCTACGGGAGGCTGCAGTA
ACGAATCTTCCGCAATGCACGAAAGTGTGACGGGGCAATGCCGCGTGTGGGATGAAGCCCCTCGGGGTGTAAACCACTGT
CAGGGTCTAGGAACACAATGACCATACCCAAAGGAAGCACCGGCTAACTCTGTGCCAGCCGCCGCGGTAATTC
>OTU_42;size=68;
AGAGTTTGATCATGGCTCAGAGCGAACGCTGGCGGCATGCTTAACACATGCAAGTCGCACGGTATGGGTAACCATGCAGT
GGCGGACGGGTGAGTAACGCGTAGGAATTTATCCATGGGTGGGGGACAACCGCGGGAAACTGCGGCTAATACCGCATGAC
GACTGAGGTCTAAAGGCGCAAGTCGCCTGTGGAGAAGCCTGCGTCTGATTAGCTTGTTGGTGGGGTAATGGCCTACCAAG
GCGATGATCGGTAGCTGGTCTGAGAGGATGATCAGCCACACTGGGACTGAGACACGGCCCAGACTCCTACGGGAGGCAGC
AGTGGGGAATATTGGACAATGGGCGCAAGCCTGATCCAGCAATGCCGCGTGAGTGAAGAAGGTCTTCGGATTGTAAAGCT
CTTTTGGCGGGGACGATGATGACGGTACCCGCAGAATAAGCCCCGGCTAACTTCGTGCCAGCCGCCGCGGTAATTC
>OTU_43;size=124;
AGAGTTTGATCATGGCTCAGAACGAACGCTGGCGGCAGGCCTAACACATGCAAGTCGAACGCTCGTAGCAATACGGGAGT
GGCAGACGGGTGCGTAACACGTGGGAACATACCCTTTGGTTCGGAATAACTCAGGGAAACTTGAGCTAATACCGGATAAG
CCCGAGAGGGGAAAGATTTATCGCCGAAGGATTGGCCCGCGTCTGATTAGCTAGTTGGTGAGGTAATGGCTCACCAAGGC
GACGATCAGTAGCTGGTCTGAGAGGATGATCAGCCACACTGGGACTGAGACACGGCCCAGACTCCTACGGGAGGCAGCAG
TGGGGAATATTGGACAATGGGCGAAAGCCTGATCCAGCCATGCCGCGTGAGTGATGAAGGCCTTAGGGTTGTAAAGCTCT
TTTACCCGGGAAGATAATGACGGTACCGGGAGAATAAGCCCCGGCTAACTTCGTGCCAGCCGCCGCGGTAATTC
>OTU_44;size=37;
AGAGTTTGATCATGGCTCAGAGCGAACGCTGGCGGCAGGCTTAACACATGCAAGTCGAACGATCCTTCGGGATAGTGGCG
GACGGGTGAGTAACACGTGGGAACGTGCCTTTAGGTTCGGAACAACACAGGGAAACTTGTGCTAATACCGGATAAGCCCT
TCGGGGGAAAGATTTATCGCCTTTAGAGCGGCCCGCGTCTGATTAGCTTGTTGGTGAGGTAAAGGCTCACCAAGGCTACG
ATCAGTAGCTGGTCTGAGAGGATGGCCAGCCACATTGGGACTGAGACACGGCCCAAACTCCTACGGGAGGCAGCAGTGGG
GAATCTTGCGCAATGGGCGAAAGCCTGACGCAGCCATGCCGCGTGGATGATGAAGGTCTTAGGATTGTAAAATCCTTTCA
GCGGGGACGATAATGACGGTACCCGCAGAAGAAGCCCCGGCTAACTTCGTGCCAGCCGCCGCGGTAATTC
>OTU_45;size=31;
AGAGTTTGATCATGGCTCAGATTGAACGCTGGCGGCATGCCTTACACATGCAAGTCGAACGGCAGCACGGGTGCTTGCAC
CTGGTGGCGAGTGGCGAACGGGTGAGTAATATATCGGAACATACCCTAGAGTGGGGGATAACGTAGCGAAAGTTACGCTA
ATACCGCATACGAACTAAGGTTGAAAGTGGGGGATCGCAAGACCTCATGCTCATGGAGTGGCCGATATCTGATTAGCTAG
TTGGTGAGGTAAAGGCTCACCAAGGCGACGATCAGTAGCTGGTTTGAGAGAACGACCAGCCACACTGGAACTGAGACACG
GTCCAGACTCCTACGGGAGGCAGCAGTGGGGAATTTTGGACAATGGGGGCAACCCTGATCCAGCAATGCCGCGTGAGTGA
AGAAGGCCCTCGGGTTGTAAAGCTCTTTTGTCAGGGAAGAAACGGTCTACTCTAATACAGTGGGCTAATGACGGTACCTG
AAGAATAAGCACCGGCTAACTACGTGCCAGCCGCCGCGGTAATTC
>OTU_46;size=51;
AGAGTTTGATCATGGCTCAGAACGAACGCTGGCGGCAGGCCTCAAACATGCAAGTCTAGGGGGTGTAGCAATACATCACC
GGCGGACGGGTGCGTAACACGTGGGAATATACCTTTTGGTTCGGAACAACGCAGGGAAACTTGCGCTAATACCGAATGTG
CCCTTACGGGGAAAGATTTATCGCCAAAGGATTAGCCCGCGTAGGATTAGCTAGTTGGTGAGGTAATGGCTCACCAAGGC
TCCGATCCTTAGCTGTTCTGAGAGGAAGATCAGCCACACTGGGACTGAGACACGGCCCAGACTCCTACGGGAGGCAGCAG
TTGGGAATCTTGGACAATGGGGGAAACCCTGATCCAGCCATGCCGCGTGAGTGATGAAGGCCTTCGGGTTGTAAAACTCT
TTCGACGGGGACGATAATGACGGTACCCGTAGAAGAAGCTCCGGCTAACTTCGTGCCAGCCGCCGCGGTAATTC
>OTU_47;size=25;
AGAGTTTGATCATGGCTCAGAACGAACGCTGGCGGCAGGCCTAACACATGCAAGTCGAACGGGTGTAGCAATACATCAGT
GGCGCACGGGTGAGTAACGCGTGGGAATTTGCCTTTGAGTCTGGGATAACACAGGGAAACTTGTGCTAATACCGGATATT
CCCGGGAGGGAAAAGTTTTTCGCTCAAAGATAAGCCCGCGTAAGATTAGCTAGTTGGTGAGGTAATGGCTCACCAAGGCG
ACGATCTTTAGGTGGTCTGAGAGGATGATCACCCACACTGGAACTGAGACACGGTCCAGACTCCTACGGGAGGCAGCAGT
GGGGAATATTGGACAATGGGCGCAAGCCTGATCCAGCCATGCCGCGTGAGTGAAGAAGGTCTTCGGATTGTAAAGCTCTT
TTGGTGGGGAAGATGATGACTGTACCCACAGAATAAGCTCCGGCTAACTTCGTGCCAGCCGCCGCGGTAATTC
>OTU_48;size=62;
AGAGTTTGATCATGGCTCAGAGCGAACGCTGGCGGCATGCTTAACACATGCAAGTCGCACGATCGGGGGTAACTCCGGTA
GTGGCGGACGGGTGAGTAACGCGTAGGTATCTGTCCATGGGTGGGGGATAACAGTGGGAAACTGCTGCTAATACCGCATG
ATGACTGAGGTCCAAAGGCGCAAGTCGCCTGTGGAGGAGCCTGCGTACGATTAGCTTGTTGGTGGGGTAACTGCCTACCA
AGGCGACGATCGTTAGCTGGTCTGAGAGGATGATCAGCCACACTGGGACTGAGACACGGCCCAGACTCCTACGGGAGGCA
GCAGTGGGGAATATTGGACAATGGGCGAAAGCCTGATCCAGCAATGCCGCGTGTGTGAAGAAGGTCTTCGGATTGTAAAG
CACTTTCGACGGGGACGATGATGACGGTACCCGTAGAAGAAGCCCCGGCTAACTTCGTGCCAGCCGCCGCGGTAATTC
>OTU_49;size=63;
AGAGTTTGATCATGGCTCAGATTGAACGCTGGCGGAATGCTTTACACATGCAAGTCGAACGGTAGAGGGGGCAACCCCTT
GAGAGTGGCGAACGGGTGAGTAATATATCGGAACGTGCCCAGTCGTGGGGGATAACGTAGCGAAAGTTACGCTAATACCG
CATACGATCTAAGGATGAAAGCGGGGGATCGCAAGACCTCGCGCGATTGGAGCGGCCGATATCAGATTAGGTAGTTGGTG
GGGTAAAGGCTCACCAAGCCAACGATCTGTAGCTGGTCTGAGAGGACGACCAGCCACACTGGAACTGAGACACGGTCCAG
ACTCCTACGGGAGGCAGCAGTGGGGAATTTTGGACAATGGACGCAAGTCTGATCCAGCCATTCCGCGTGCAGGATGAAGG
CCCTCGGGTTGTAAACTGCTTTTGTACGGAACGAAAAGGTTTCTATTAATACTAGGAGCTCATGACGGTACCGTAAGAAT
AAGCACCGGCTAACTACGTGCCAGCCGCCGCGGTAATTC
>OTU_50;size=36;
AGAGTTTGATCATGGCTCAGGATGAACGCTAGCGGTGCGCCTAACACATGCAAGTCGAGCGAGAAGATGGAGTAGCTTGC
TACAAAGTTGGAAAGCGGCGAACGGGCGAGTAACACGTTGGTATCTGCCCCTTGGTCAGGGATAGCCAGTCGAAAGACTG
ATTAATACCGGATAGTCTCTTCGGAGTAAAGATTTATTGCCAAGGGAGGAACCTGCGTCCTATCAGCTAGTTGGTGAGGT
AAAAGCTCACCAAGGCAATGACGGGTAGCTGATCTGAGAGGATGATCAGCCGCAATGGAACTGAGACACGGTCCATACTC
CTACGGGAGGCAGCAGTGAGGAATCTTCCACAATGGGCGCAAGCCTGATGGAGCGACACCGCGTGAAGGATGAAGGTCTA
ACGATTGTAAACTTCTTTTCTGGGGGAGCATAATGAGAGTACCTCAGGAATAAGGGACGGCTAAATACGTGCCAGCCGCC
GCGGTAATTC
>OTU_52;size=45;
AGAGTTTGATCATGGCTCAGAGCGAACGCTGGCGGCAGGCCTAACACATGCAAGTCGAACGGACCCTTCGGGGTTAGTGG
CGGACGGGTGAGTAACACGTGGGAACGTGCCTTTAGGTTCGGAATAGCTCCTGGAAACGGGTGGTAATGCCGAATGTGCC
CTTCGGGGGAAAGATTTATCGCCTTTAGAGCGGCCCGCGTCTGATTAGCTAGTTGGTGGGGTAATGGCCCACCAAGGCTA
CGATCAGTAGCTGGTCTGAGAGGATGACCAGCCACATTGGGACTGAGACACGGCCCAAACTCCTACGGGAGGCAGCAGTG
GGGAATCTTGCGCAATGGGCGAAAGCCTGACGCAGCCATGCCGCGTGTATGATGAAGGTCTTAGGATTGTAAAATACTTT
CACCGGTGAAGATAATGACTGTAGCCGGAGAAGAAGCCCCGGCTAACTTCGTGCCAGCCGCCGCGGTAATTC
>OTU_53;size=119;
AGAGTTTGATCATGGCTCAGAACGAACGCTGGCGGCATGCCTAACACATGCAAGTCGAACGAGACCTTCGGGTCTAGTGG
CGCACGGGTGCGTAACACGTGGGAATCTGCCCTTTGCTTCGGAATAACAGTTAGAAATGACTGCTAATACCGGATGATGT
CGAAAGACCAAAGATTTATCGGCAAAGGATGAGCCCGCGTAGGATTAGGTAGTTGGTGGGGTAAAGGCTCACCAAGCCGA
CGATCCTTAGCTGGTCTGAGAGGATGATCAGCCACACTGGGACTGAGACACGGCCCAGACTCCTACGGGAGGCAGCAGTG
GGGAATATTGGACAATGGGCGAAAGCCTGATCCAGCAATGCCGCGTGAGTGATGAAGGCCTTAGGGTTGTAAAGCTCTTT
TACCAGGGATGATAATGACAGTACCTGGAGAATAAGCTCCGGCTAACTCCGTGCCAGCAGCCGCGGTAATTC
>OTU_54;size=57;
AGAGTTTGATCATGGCTCAGAATCAACGCTGGCGGCGCGCTTAACACATGCAAGTCGAACGAGAAAGGGAGCAATCCTGA
GTAAAGTGGCGTACTGGTGAGTAACACGTGGATATCTACCTCTTGGTGGGGAATAACCTGGGGAAACCTGGGCTAATACC
GCATAAGTTCGTGAGAAGAAAGGCGCAAGTCGCCGAGAGAGGAGTCCGCGGTCGATTAGGTAGTTGGCAGGGTAAAAGCC
TACCAAGCCGAAGATCGATAGCCGGCCTGAGAGGGCACACGGCCACACTGGCACTGAAACACGGGCCAGACTCCTACGGG
AGGCAGCAGTGGGGAATCTTGCACAATGGGGGAAACCCTGATGCAGCGACGCCGCGTGAGCGATGAAGCCCTTCGGGGTG
TAAAGCTCTTTCGGCAGGAACGATAATGACGGTACCTGCAGAAGAAGCTGCGGCTAACTACGTGCCAGCAGCCGCGGTAA
TTC
>OTU_55;size=66;
AGAGTTTGATCATGGCTCAGGACGAACGCTGGCGGCGTGCTTAACACATGCAAGTCGAGCGATGAGATCACTTCGGTGAA
GGATTAGCGGCGAACGGGTGAGGAACACGTGAAGAATCTGCCTTCAACTCTGGGATAACTCCGGGAAACCGGGGCTAATA
CCGGATATGAGCCTTGATCGCATGATCGGGGCTGGAAAGTTTTTCGGTTGAAGATGACTTCGCGGCCTATCAGCTTGTTG
GTGAGGTAATGGCTCACCAAGGCGACGACGGGTAGCCGGCCTGAGAGGGCGACCGGCCACACTGGGACTGAGACACGGCC
CAGACTCCTACGGGAGGCAGCAGTGGGGAATATTGGGCAATGGACGAAAGTCTGACCCAGCGACGCCGCGTGCGGGATGA
AGGCCTTCGGGTTGTAAACCGCTTTCAGCAGGGAATAAGCGCAAGTGAAGGTACCTGCAGAAGAAGCACCGGCTAACTAT
GTGCCAGCCGCCGCGGTAATTC
>OTU_56;size=28;
AGAGTTTGATCATGGCTCAGAGCGAACGCTAGCGGATGGCTTAACACATGCAAGTCGAGCGGGTAGCAATACCAGCGGCG
AACGGGTGCGTAACACGTAGGTAATCTGCCTTTTGGTGGGGAATAACACAACGAAAGTCGTGCTAATACCGCATATGGCC
CAAGGGTCAAAGCAGCAATGCGCCAAGAGATGAGCCTGCGGCCCATTATTTAATCCTAGTTGGCGGGGTAACGGCCCACC
AAGGGTACGATGGGTAGCTGGTCTGAGAGGACGATCAGCCACACTGGGACTGAGACACGGCCCAGACTCCTACGGGAGGC
AGCAGTGGGGAATATTGCGCAATGGGCGAAAGCCTGACGCAGCCAATCCGCGTGGGTGATGAAGGCCTTCGGGTTGTAAA
GCCCTGTCGTAGGGGACGAATCAATGACGGTACCCTACAAGAAAGCACCGGCTAACCCCGTGCCAGCCGCCGCGGTAATT
C
>OTU_57;size=21;
AGAGTTTGATCATGGCTCAGAGTGAACGCTGGCGGCATGCTTAACACATGCAAGTCGCACGGTCGGGGTAACTCGGCAGT
GGCGGACGGGTGAGGAACGCGTAGGGATGTGTCCAGGGGTGGGGGATAACGTTGGGAAACTGACGCTAATACCGCATATG
ATCTGAGGATCAAAGCCGCGAGGCGCCTTTGGAGCAACCTGCGTCCGATTAGGTAGTTGGTGGGGTAACGGCCTACCAAG
CCTACGATCGGTAGCTGGTCTGAGAGGACGACCAGCCACACTGGGACTGAGACACGGCCCAGACTCCTACGGGAGGCAGC
AGTGGGGAATATTGGACAATGGGCGCAAGCCTGATCCAGCAATGCCGCGTGGATGAAGAAGGTCTTCGGATTGTAAAGTC
CTTTCGACGGGGACGATGATGACGGTACCCGTAGAAGAAGCCCCGGCTAACTTCGTGCCAGCCGCCGCGGTAATTC
>OTU_58;size=30;
AGAGTTTGATCATGGCTCAGATTGAACGCTGGCGGCATAGCTAAAACATGCAAGTTGAGCGAAGCAGTAGCAATACTGAC
TGAGCGGCGTAAGGGTGAGGAATACATTTCTATGTACCCCAAGGTCGAGGATAGCCAAGAGAAATCTTGGGTAATACTCG
ATGTGGTCGTAAGATCAAAGGTTTACCGCCTTGGGAGCGGGGAATGTCCTATCAGGTAGTTGGTGGGGTTACGGCTCACC
AAGCCAAAGACGGGTAGCAGGTGTGAGAGCACGGCCTGCCACATCGAAACTGAGACACTGTTCGGACTCCTACGGGAGGC
TGCAGTAACGAATCTTCCGCAATGCGCGAAAGCGTGACGGGGTAATGCCGCGTGCAGGATGAAGCCCTTCGGGGTGTAAA
CTGCTGTCAGGGGCTAGGAATTTCATGACCAGCCCCAAAGGAAGAGCCGGCTAACTCTGTGCCAGCCGCCGCGGTAATTC
>OTU_59;size=80;
AGAGTTTGATCATGGCTCAGAGCGAACGCTGGCGGCAGGCCTAACACATGCAAGTCGAACGGATCCTTCGGGATTAGTGG
CGGACGGGTGAGTAACACGTGGGAACGTGCCTTTTGGTTCGGAACAACTCAGGGAAACTTGAGCTAATACCGGATAAGCC
CTTCGGGGGAAAGATTTATCGCCATTAGAGCGGCCCGCGTAGGATTAGCTAGTTGGTGGGGTAAAGGCCCACCAAGGCTA
CGATCCTTAGCTGGTCTGAGAGGATGATCAGCCACATTGGGACTGAGACACGGCCCAAACTCCTACGGGAGGCAGCAGTG
GGGAATCTTGCGCAATGGGCGAAAGCCTGACGCAGCCATGCCGCGTGAATGATGAAGGTCTTAGGATTGTAAAATTCTTT
CACCGGGGACGATAATGACGGTACCCGGAGAAGAAGCCCCGGCTAACTTCGTGCCAGCCGCCGCGGTAATTC
>OTU_60;size=34;
AGAGTTTGATCATGGCTCAGAACGAACGCTGGCGGCATGCCTAACACATGCAAGTCGAACGAAGCCTTCGGGCTTAGTGG
CGCACGGGTGCGTAACGCGTGGGAATCTGCCCTTCGGTTCGGAACAACAGTTAGAAATGACTGCTAATACCGGATGATGA
CGTAAGTCCAAAGATTTATCGCCGAAGGATGAGCCCGCGTAGGATTAGCTAGTTGGTAAGGTAAAAGCTTACCAAGGCGA
CGATCCTTAGCTGGTCTGAGAGGATGATCAGCCACACTGGGACTGAGACACGGCCCAGACTCCTACGGGAGGCAGCAGTG
GGGAATATTGGACAATGGGCGAAAGCCTGATCCAGCAATGCCGCGTGAGTGATGAAGGCCTTAGGGTTGTAAAGCTCTTT
TACCAGGGATGATAATGACAGTACCTGGAGAATAAGCTCCGGCTAACTCCGTGCCAGCCGCCGCGGTAATTC
>OTU_62;size=52;
AGAGTTTGATCATGGCTCAGAATGAACGCTGGCGGCAGGCCTAACACATGCAAGTCGAGCGAGGTAGCAATACCTAGCGG
CGGACGGGTGAGTAACGCGTGGGAACGTACCCTTTGCTTCGGAATAGCCCCTGGAAACGGGGAGTAATACCGGATGTGCC
CTACGGGGGAAAGATTTATCGGCAAAGGATCGGCCCGCGTTGGATTAGGTAGTTGGTGGGGTAATGGCCTACCAAGCCGA
CGATCCATAGCTGGTTTGAGAGGATGATCAGCCACACTGGGACTGAGACACGGCCCAGACTCCTACGGGAGGCAGCAGTG
GGGAATCTTAGACAATGGGCGCAAGCCTGATCTAGCCATGCCGCGTGATCGATGAAGGCCTTAGGGTTGTAAAGATCTTT
CGTGGGGGAAGATAATGACGGTACCCCAAGAAGAAGCCCCGGCTAACTCCGTGCCAGCCGCCGCGGTAATTC
>OTU_63;size=15;
AGAGTTTGATCATGGCTCAGAGCGAACGCTGGCGGCATGCTTAACACATGCAAGTCGCACGATCGGGGTAACCCGGTAGT
GGCGGACGGGTGAGTAACGCGTGGGTATCTGTCTCTGGGTGGGGGATAACCGTGGGAAACTACGGCTAATACCGCATGAC
ACCTGAGGGTCAAAGGCGCAAGCCGCCTGGAGAGGAGCCCGCGTACGATTAGCTTGTTGGCGGGGTAATGGCCCACCAAG
GCGACGATCGTTAGCTGGTCTGAGAGGATGATCAGCCACACTGGGACTGAGACACGGCCCAGACTCCTACGGGAGGCAGC
AGTGGGGAATATTGGACAATGGGCGCAAGCCTGATCCAGCAATGCCGCGTGAGTGAAGAAGGTCTTCGGATTGTAAAGCT
CTTTCGACGGGGACGATGATGACGGTACCCGTAGAAGAAGCCCCGGCTAACTTCGTGCCAGCCGCCGCGGTAATTC
>OTU_64;size=41;
AGAGTTTGATCATGGCTCAGAACGAACGCTGGCGGCATGCCTAACACATGCAAGTCGAACGCCCCGCAAGGGGAGTGGCA
GACGGGTGCATAACACGTGGGAACCTACCCTTGGGTTCGGAATAACCGCGGGAAACTGCGGCTAATACCGGATACGTCCT
CTGGGAGAAAGATTCATCGCCCTTGGAGGGGCCCGCGTCGGATTAGCTAGTTGGTGAGGTAACGGCTCACCAAGGCGACG
ATCCGTAGCTGATCTGAGAGGATGATCAGCCACACTGGAACTGAGACACGGTCCAGACTCCTACGGGAGGCAGCAGTGGG
GAATATTGGACAATGGGCGCAAGCCTGATCCAGCAATGCCGCGTGAGTGATGAAGGCCTTCGGGTTGTAAAGCTCTTTTG
GCAGGGACGATAATGACGGTACCTGCAGAATAAGCCCCGGCTAACTTCGTGCCAGCCGCCGCGGTAATTC
>OTU_65;size=31;
AGAGTTTGATCATGGCTCAGAACGAACGCTGGCGGCAGGCCTAACACATGCAAGTCGAGCGAACCTGGTAACAGGTGAGC
GGCAGACGGGTGAGTAACACGTGGGAACGTACCCTTCGGTTCGGAATAACTCAGGGAAACTTGAGCTAATACCGGATACG
TCCGAGAGGAGAAAGATTTATTGCCGAAGGATCGGCCCGCGTCTGATTAGCTAGTTGGTGAGGTAATGGCTCACCAAGGC
GACGATCAGTAGCTGGTCTGAGAGGATGATCAGCCACATTGGGACTGAGACACGGCCCAAACTCCTACGGGAGGCAGCAG
TGGGGAATATTGGACAATGGGCGCAAGCCTGATCCAGCCATGCCGCGTGAGTGATGAAGGCCTTAGGGTTGTAAAGCTCT
TTTACCTGGGAAGATAATGACGGTACCAGGAGAATAAGCCCCGGCTAACTTCGTGCCAGCCGCCGCGGTAATTC
>OTU_66;size=14;
AGAGTTTGATCATGGCTCAGAGTGAACGCTAGTGGTATGCTTTATACATGCGAGTCGAATGTTTTTTAAACATGGCGTAC
GGGTGAGTAATATACAAGAAATTGCCTTTTAGTTTGGGATAAAAAAAACCAAATATTAAAAGATTTAAATCGCTAAAAGA
TAGGCTTGTAGAAGATTAGGTAGTAGGTGAGGTAATAGCTTACCTAGCCGACGATCTTTAGTTGATTTGAAAGAATGATC
AACCACACTGGGACTGAGACAAGGCCCAGGCTTCTTTTTGAGGCCAGCAGTAGGGAATCTTGGACAATGAGCGCAAGCTT
GATCCAGCAATACTACGTGAGGGATGACGATTTTTTATAATCGTAAACCTCTTTTAGATGGAAGGATAATGACTAACCAT
AAAAAAAAGTCCCGGCTAACTTCGTGCCAGCCGCCGCGGTAATTC
>OTU_67;size=53;
AGAGTTTGATCCTGGCTCAGAGCGAACGCTGGCGGCAGGCTTAACACATGCAAGTCGAGCGGGCGTAGCAATACGTCAGC
GGCAGACGGGTGAGTAACGCGTGGGAACGTACCTTTTGGTTCGGAACAACACAGGGAAACTTGTGCTAATACCGGATAAG
CCCTTACGGGGAAAGATTTATCGCCGAAAGATCGGCCCGCGTCTGATTAGCTAGTTGGTGAGGTAAGAGCTCACCAAGGC
GACGATCAGTAGCTGGTCTGAGAGGATGATCAGCCACATTGGGACTGAGACACGGCCCAAACTCCTACGGGAGGCAGCAG
TGGGGAATATTGGACAATGGGCGAAAGCCTGATCCAGCCATGCCGCGTGAGTGATGAAGGCCCTAGGGTTGTAAAGCTCT
TTTGTGCGGGAAGATAATGACGGTACCGCAAGAATAAGCCCCGGCTAACTTCGTGCCAGCCGCCGCGGTAATTC
>OTU_68;size=27;
AGAGTTTGATCATGGCTCAGATTGAACGCTGGCGGCATGCCTTACACATGCAAGTCGAACGGTAACAGGTTAAGCTGACG
AGTGGCGAACGGGTGAGTAATATATCGGAACGTGCCCAGTTGTGGGGGATAACTACTCGAAAGAGTGGCTAATACCGCAT
GAGACCTGAGGGTGAAAGCGGGGGATCGCAAGACCTCGCGCAATTGGAGCGGCCGATATCAGATTAGCTAGTTGGTGGGG
TAAAAGCCCACCAAGGCAACGATCTGTAGCTGGTCTGAGAGGACGACCAGCCACACTGGGACTGAGACACGGCCCAGACT
CCTACGGGAGGCAGCAGTGGGGAATTTTGGACAATGGACGCAAGTCTGATCCAGCCATGCCGCGTGCGGGAAGAAGGCCT
TCGGGTTGTAAACCGCTTTTGTCAGGGAAGAAACGGCTCGCTCTAATACAGTGGGCTAATGACGGTACCTGAAGAATAAG
CACCGGCTAACTACGTGCCAGCCGCCGCGGTAATTC
>OTU_69;size=12;
AGAGTTTGATCATGGCTCAGAACGAACGCTGGCGGCACGCTTAACACATGCAAGTTGAACGAGATGTAAATCTAGTAGCA
AACGGGTGAGTAACACGTGGGAATCTACCGTAAAGATTGGGATAACTGTTGGAAACGACAGCTAATACCGGATGTGCCCT
GAGGGGTAAAGAAGAAATTCGCTTTATGATGAGCCCGCGGCTGATTAGCTAGTTGGTGGGGTAAGAGCTTACCAAGGCGA
TAATCAGTAGCTGTTCTGAGAGGAAGATCAGCCACACTGGAACTGAGACACGGTCCAGACTCCTACGGGAGGCAGCAGTG
GGGAATATTGGACAATGGGGGAAACCCTGATCCAGCGATGCCGCGTGAGTGATGAAGGCCTTCGGGTTGTAAAACTCTTT
CACTGATGAAGATGATGACGGTAGTCAGAGAAGAAGCTCCGGCTAACTTCGTGCCAGCCGCCGCGGTAATTC
>OTU_70;size=13;
AGAGTTTGATCATGGCTCAGGATGAACGCTGGCGGCGTGCCTAACACATGCAAGTCGAACGGACAGTGTAGCAATACATT
GTTAGTGGCAAACGGGTGAGTAATATATAAGTAATCTGCCCTTTAGTCTGGGATAACTTGCCGAAAGGTGAGCTAATACT
AGATACGTTCCTGGGGCCGCATGACTTCAGGAAGAAAGATTTATTGCTAAAGGAAGAGCTTATATCTGATTAGCTAGTTG
GTGGGGTAATGGCCTACCAAGGCGACGATCAGTAGCTGGTCTGAGAGGACGAACAGCCACACTGGGACTGAGACACGGCC
CAGACTCCTACGGGAGGCAGCAGTGGGGAATATTGCGCAATGGGCGAAAGCCTGACGCAGCGACGCCGCGTGAGTGAAGA
AGTCTTTCGGGATGTAAAACTCTGTCAAGAGGGAAGATTATGACGGTACCTCTAAAGGAAGCCCCGGCTAACTACGTGCC
AGCCGCCGCGGTAATTC
>OTU_71;size=11;
AGAGTTTGATCATGGCTCAGGACGAACGCTGGCGGCATGCCTAACACATGCAAGTCTAGGGGTAGCAATACCACTGGCGC
ACGGGTGAGTAACACGTAGGTTATCTGCCCCTATCACAGACATAACCTCGGGAAACCGAGGCTAATATCTGATGAGGTCG
TGAGATCAAAGCTTCGGCGGATAGGGATGAGCCTGCGGCTGATTAGCTAGTTGGTGAGGTAATGGCTCACCAAGGCGACG
ATCAGTAGCTGGTCTGAGAGGACGAACAGCCACACTGGAACTGAGACACGGTCCAGACTCCTACGGGAGGCAGCAGTGAG
GAATATTGGTCAATGGGAGCAATCCTGAACCAGCAATGCCGCGTGTGGGATGACAGGGCTTCGCCTTGTAAACCACTGTC
GGATGGGACGAAAGGAACCCTCGGGGTTCTGGGACGGTACCATCAAAGGAAGGGTCGGCTAACTACGTGCCAGCCGCCGC
GGTAATTC
>OTU_72;size=18;
AGAGTTTGATCATGGCTCAGAATGAATGCTAGCTCTAGGCTTAACACATGCAAGTCGAATGCCACTATGGCATGGCGTAC
GGGTACAGAATAGATAAGAATTTACCTTGCAGTCCTGAATAAAAATACATAAATACAGGAAGATTTTTTTGAAATCGAAG
ATTTATCGCTGCAAGTCAAGCTTGTCGAGTATTAAGGTCGTTGGTACGTGTAAGGGACTACCAAGCCTACGATGCTTTGC
GGGTCTGGAAGGACTTTCCGCTACATGGAGACTGAAAAACGGCTCTGACTTATAAGAGGCAGCAGTGAGGAATATTGGAC
AATGGGCGAAAGCTTGATCCAGCTATAGAGCATGAGGATAGAAGGCTCCACGAGGCTGTAAACTCAATTGCAAACGAGGA
TAATGACATTAGTTTGAGAAAGAAGTCCCGGCTAATTTCGTGCCAGCCGCCGCGGTAATTC
>OTU_73;size=10;
AGAGTTTGATCATGGCTCAGAGTGAACGCTGGCGGCGTGCTTAACACATGCAAGTCGAACGGGCAAGAGCCGTAGCAATA
CGGAGTTCTGCTAGTGGCAGACGGGTGAGTAATACATAGGAATCTGCCTTAGAGACAGGGATAACAGTTGGAAACGATTG
CTAATACCTGATATTGCCTACGGGTGAAAGATTTATCGCTCTAAGATGAGCCTATGTGGGATTAGCTAGTTGGTAGGGTA
AAAGCCTACCAAGGCTACGATCTCTAATTGGTCTAAGAGGATGACCAGTCACACTGGAACTGAGACACGGTCCAGACTCC
TACGGGAGGCAGCAGTGGGGAATATTGGACAATGGGCGAAAGCCTGATCCAGCGACGCCGCGTGGATGATGAAGGCCTTC
GGGTTGTAAAGTCCTTTCGGTAGGGAAGATAATGACGGTACCTACAAAAGAAGCTCCGGCTAACTTCGTGCCAGCCGCCG
CGGTAATTC
>OTU_74;size=22;
AGAGTTTGATCCTGGCTTAGAATGAACGCTAGTAATATGCTTAACACATGCAAGTTGAACGCTGATCGTGTTTCTGCGAT
CGAGTAGCGTACGGGTGAGTAATAGACAGGAATATGCTTTGTGGTTTGTTTATTAACAAGGGGCGCACAGCGCCCACGGA
CAGATTCCGAAACAGATTGATCGCCACAAAATTAGCCTATTTAGGATTAGATGGTTGGTGAGGTAAAAGCTTACCAAGTC
GATGATCTTTAGTCGGTTTGAGAGAATGGCCGGCCACATAGGCGATGAGATAAGAGCCTATGCCCCTTCGGGTACTGCAG
TGGGGAATCTTAGACAATGTGCTCAAGCATGATCTAGCAATATTACGTGAGTGATGAAGACACAAGTAATCTTCGTTGTA
AAACTCTTTCATCGGAGTACATAATGACGTTATCCGAAAAAGAAGCACCGGCTCATTCTCGTGCCAGCAGCCGCGGTAAT
TC
>OTU_75;size=18;
AGAGTTTGATCATGGCTCAGAATGAATGCTAGCTTTAAGCTTAACACATGCAAGTTGAATGCCATTAAGGCATGGCGTAC
GGGTACATAACAGATAAGAATTTACCTTACAGTCCTGAATAAAGTTTCATAAATACAGGAAAGTTTTTTATGCAAGATAA
AAAACTGAAGATTTATCGCTGTAAGTCAAGCTTGTCGAGTATTAAGGTCGTTGGTATGTATAAGAGACTACCAAGCCTAC
GATGCTTTGCGGGTCTGGAAGGACTATCCGCTACACGGAGACTGAAAAACGGCTCTGACTTATAAGAGGCAGCAGTGAGG
AATATTGGACAATGGGCGAAAGCTTGATCCAGCTATAAAGCATAAAGGATGGAAGGCTCCACGAGGCTGTAAACTTATTT
GCAAACGAGGATAATGACATTAGTTTGAGAAAGAAGTCCCGGCTAATTTCGTGCCAGCCGCCGCGGTAATTC
>OTU_76;size=25;
AGAGTTTGATCATGGCTCAGGACGAACGCTGGCGGCGTGCTTAACACATGCAAGTCGAGCGATGAAACTACTTCGGTAGT
GAATTAGCGGCGAACGGGTGAGGAACACGTGAGGAATCTGCCTTCTACACTGGGATAACTCCGGGAAACCGGGGCTAATA
CCGGATATGAAACTTGGTGGCATCACCGAGTTTGGAAAGTTTTTCGGTAGAAGATGACCTCGCGGCCTATCAGCTTGTTG
GTGAGGTAATGGCTCACCAAGGCGACGACGGGTAGCCGGCCTGAGAGGGCGACCGGCCACACTGGGACTGAGACACGGCC
CAGACTCCTACGGGAGGCAGCAGTGGGGAATATTGGGCAATGGAGGAAACTCTGACCCAGCGACGCCGCGTGCGGGATGA
AGGCCTTCGGGTTGTAAACCGCTTTCAGTAGGGAAGAAGCGAAAGTGACGGTACCTACAGAAGAAGCACCGGCTAACTAT
GTGCCAGCCGCCGCGGTAATTC
>OTU_77;size=18;
AGAGTTTGATCATGGCTCAGGACGAACGCTGGCGGCGTGCTTAACACATGCAAGTCGAACGATGAAGGGGAGCTTGCTCC
CTGGATTAGTGGCGAACGGGTGAGTAACACGTGAGCAACCTGCCCCTAACTCTGGGATAACGCTTCGAAAGGAGTGCTAA
TACCGGATATGAGCCTGGAAGACATCTTCTGGGTTGGAAAGTTTTTCGGTTAGGGATGGGCTCGCGGCCTATCAGCTTGT
TGGTGAGGTAAAGGCTCACCAAGGCGACGACGGGTATCCGGCCTGAGAGGGCGACCGGACACACTGGGACTGAGACACGG
CCCAGACTCCTACGGGAGGCAGCAGTGGGGAATATTGCGCAATGGGCGAAAGCCTGACGCAGCGACGCCGCGTGAGGGAT
GAAGGTCTTCGGATTGTAAACCTCTTTCAGCAGGGACGAAGCGAAAGTGACGGTACCTGAAGAAGAAGCACCGGCTAACT
ACGTGCCAGCCGCCGCGGTAATTC
>OTU_78;size=35;
AGAGTTTGATCATGGCTCAGGATGAACGCTAGCGGCAGGCTTAACACATGCAAGTCGAGGGGTAGTTGTCTTCGGATAAT
GAGACCGGCGCACGGGTGCGTAACGCGTATACAATCTACCTTTTACAGAGGGATAGCCCAGAGAAATTTGGATTAATACC
TCATAGTATTTTTGAATGGCATCATTTGATTATTAAAGTTCCAACGGTAAAAGATGAGTATGCGTCCCATTAGCTAGATG
GTAAGGTAACGGCTTACCATGGCAACGATGGGTAGGGGTCCTGAGAGGGAGATCCCCCACACTGGTACTGAGACACGGAC
CAGACTCCTACGGGAGGCAGCAGTGAGGAATATTGGACAATGGGCGCAAGCCTGATCCAGCCATGCCGCGTGCAGGAAGA
AGGTCCTATGGATTGTAAACTGCTTTTATACAGGAAGAAACACCTCTACGTGTAGAGACTTGACGGTACTGTATGAATAA
GGACCGGCTAACTCCGTGCCAGCAGCCGCGGTAATTC
>OTU_79;size=15;
AGAGTTTGATCATGGCTCAGATTGAACGCTGGCGGCATAGCTAAAACATGCAAGTCGAGCGAAGCAGCAGCAATGCTGAC
TGAGCGGCGAAAGGGTGAGGAATACATTTCTACGTACCGTGAGGTCGGGGATAGCCAGGGGAAACTCTGGGTAATACCCG
ATGTGGTCGCAAGATCAAAGATTCATCGCCTCATGAGCGGGGAATGTCCTATCAGGTAGTTGGTGGGGTAATGGCTCACC
AAGCCTAAGACGGGTAGCAGGTGTGAGAGCACGGCCTGCCACATCGAAACTGAGACACTGTTCGGACTCCTACGGGAGGC
TGCAGTAACGAATCTTCCGCAATGCGCGAAAGCGTGACGGGGTAATGCCGCGTGCAGGATGAAGCCCCTCGGGGTGTAAA
CTGCTGTCAGGAACCAGGAACGCAATGACCAGTTCCAGAGGAAGAGCCGGCTAACTCTGTGCCAGCCGCCGCGGTAATTC
>OTU_80;size=12;
AGAGTTTGATCATGGCTCAGGATGAACGCTAGCGGCAGGCTTAACACATGCAAGTCGAGGGGTATATGTCTTCGGATATA
GAGACCGGCGCACGGGTGCGTAACGCGTATGCAATCTACCTTTTACAGGGGAATAGCCCAGAGAAATTTGGATTAATGCC
CCATAGTATTATAGAATGGCATCATTTTGTAATTAAAGTCACAACGGTAAAAGATGAGCATGCGTCCCATTAGTTAGTTG
GTAAGGTAACGGCTTACCAAGACGATGATGGGTAGGGGTCCTGAGAGGGAGATCCCCCACACTGGTACTGAGACACGGAC
CAGACTCCTACGGGAGGCAGCAGTGAGGAATATTGGACAATGGGCGCAAGCCTGATCCAGCCATGCCGCGTGCAGGAAGA
CGGTCCTATGGATTGTAAACTGCTTTTATACAGGAAGAAATACTCCGACGTGTCGGAGCTTGACGGTACTGTAGGAATAA
GGATCGGCTAACTCCGTGCCAGCAGCCGCGGTAATTC
>OTU_81;size=12;
AGAGTTTGATCATGGCTCAGAACGAACGCTGGCGGCAGGCCTAACACATGCAAGTCGAACGAGCTGAGACCTTAGGGTCT
CTATGCTAGTGGCGCACGGGTGAGTAACGCGTGGGAATATGCCCTTCAGTACGGAATAACCAAGGGAAACTTTGGCTAAT
ACCGTATACGCCCTCCGGGGGAAAGATTTATCGCTGAAGGATTAGCCCGCGTCTGATTAGGTAGTTGGTGAGGTAACGGC
TCACCAAGCCGACGATCAGTAGCTGGTCTGAGAGGATGATCAGCCACACTGGGACTGAGACACGGCCCAGACTCCTACGG
GAGGCAGCAGTGGGGAATATTGGACAATGGGCGAAAGCCTGATCCAGCCATGCCGCGTGAGTGAAGAAGGCCTTCGGGTT
GTAAAGCTCTTTCGACGGGGACGATGATGACGGTACCCGTATAAGAAGCCCCGGCAAACTTCGTGCCAGCCGCCGCGGTA
ATTC
>OTU_82;size=25;
AGAGTTTGATCATGGCTCAGAACGAACGTTGGCGGCGTGCCTAACACATGCAAGTCGAGCGGGGGAGCAATCCCTAGCGG
CGGACGGGTGCGTAACACGTGAGTAACCTGCCCTAAGGCTTGGGATAACGTTCCGAAAGGGACGCTAATACCGGATAGTT
CTGTTGTGGGATGCCATGACAGAGGAAAGGAGTAATCCACCTGAGGAGGGGCTCGCGGCCCATTAGCTAGTTGGGGCGGT
AATGGCGCACCAAGGCGAAGATGGGTAGCCGGTCTGAGAGGATGATCGGCCACACTGGAACTGAGACACGGTCCAGACTC
CTACGGGAGGCAGCAGTGGGGAATATTGCGCAATGGAGGAAACTCTGACGCAGCAACGCCGCGTGGGTGAAGAAGGTCTT
CGGATTGTAAAGCCCTGTCGGGAGGGAAGAAAAGCACATGGTGAATGTGTCTGACGGTACCTTCGAAGGAAGCACTGGCT
AACTCCGTGCCAGCCGCCGCGGTAATTC
>OTU_83;size=14;
AGAGTTTGATCATGGCTCAGAACGAACGCTGGCGGCAGGCTTAACACATGCAAGTCGAACGAGCTGGGACCTTCGGGTCC
CGATGCTAGTGGCGCACGGGTGAGTAACACGTGGGAACGTACCCTTTAGTACGGAATAACTGAGGGAAACTTCAGCTAAT
ACCGTATGACTCCTTCGGGAGAAAGATTTATCGCTAAAGGATCGGCCCGCGTCTGATTAGGTAGTTGGTGAGGTAATGGC
TCACCAAGCCTACGATCAGTAGCTGGTCTGAGAGGATGATCAGCCACACTGGGACTGAGACACGGCCCAGACTCCTACGG
GAGGCAGCAGTGGGGAATATTGGACAATGGGGGCAACCCTGATCCAGCCATGCCGCGTGAGTGAAGAAGGCCTTCGGGTT
GTAAAGCTCTTTCGACGGGGACGATGATGACGGTACCCGTATAAGAAGCCCCGGCTAACTTCGTGCCAGCCGCCGCGGTA
ATTC
>OTU_85;size=22;
AGAGTTTGATCATGGCTCAGGACGAACGCTGGCGGAATGCTTAATACATGCAAGTCGAACGATGAGGCTCTTTCGGGGGT
ACATCAGTGGCGGACGGGTGAGTAACGCGTTGGTAATCTACCTTACACTGGGGGATAACATCTGGAAACGGGTGCTAATA
CCGCATATGTGTGTTGTTGAGATACAGCATACGAAAGATTTATTGGTGTAAGATGAGCCTGCGTATGATTAGCTAGATGG
TGGGGTAACGGCCTACCATGGCGATGATCATTAGTTGGTCTGAGAGGATGGCCAGCCACAGTGGGACTGAGACACGGCCC
ACACTCCTACGGGAGGCAGCAGTAGGGAATATTGCGCAATGGACGAAAGTCTGACGCAGCAATTCCGCGTGAAGGATGAA
GCCTTTAGGGGTGTAAACTTCTGTCAATAGGGAAGAATTAGACGGTACCTATAGAGGAAGCACCGGCTAACTACGTGCCA
GCCGCCGCGGTAATTC
>OTU_86;size=14;
AGAGTTTGATCATGGCTCAGAACGAACGCTGGCGGCAGGCCTAACACATGCAAGTCGAGCGCCCAGCAATGGGAGCGGCG
CACGGGTGAGTAACACGTGGGAACGTGCCCTTTGGTTCGGAATAACTCAGGGAAACTTGAGCTAATACCGGATAAGCCCT
TCGGGGGAAAGATTTATCGCCATTGGAGCGGCCCGCGTCCGATTAGCTTGTTGGTGAGGTAAAAGCTCACCAAGGCGACG
ATCGGTAGCTGGTTTGAGAGAACGATCAGCCACACTGGGACTGAGACACGGCCCAGACTCCTACGGGAGGCAGCAGTGGG
GAATCTTGGACAATGGGGGAAACCCTGATCCAGCCATGCCGCGTGAGTGATGAAGGCCCTAGGGTTGTAAAACTCTTTCG
GCGGGGACGATAATGACGGTACCCGCAGAAGAAGCTCCGGCTAACTTCGTGCCAGCAGCCGCGGTAATTC
>OTU_88;size=20;
AGAGTTTGATCATGGCTCAGGGTGAACGCTAGTAGTATGCTTAACACATGCGAGTCGAACGGAGAATAATTCTTCGTGGC
GTACGGGTGAGTAACACACAGGAATCTGCCTTTTAGTTCAGGATAAAATTCTGAATAATCAAAGAAAACTTTTCGCTAAA
AGATGAGCCTGTGTAGGATTAGGTAGTTGGTATTTGGGTAAAAGCCTACCAAGCCTATGATCCTTAGCTGTTCTGAGAGG
TTGTACAGCCACACTGGGACTGAGACAAGGCCCAGGCTTCATTTGGAGCCAGCAGTGAGGAATTTTGGACAATGAGCGAA
AGCTTGATCCAGCAATACTACATGAGTGATGAAGGCTTTCAAGTTGTAAAACTCTTTGGTTGAGGAGGATAATGACAGTA
CTCAACAAAATAGCCCCGGCTAACTTCGTGCCAGCCGCCGCGGTAATTC
>OTU_89;size=18;
AGAGTTTGATCATGGCTCAGAATCAACGCTGGCGGCGCGCTTAACACATGCAAGTCGCACGAGAAAGGGAGCAATCCTGA
GTAAAGTGGCGTACGGGTGAGTAACACGTGGATCATCTACCTTTTGGCGGGGAATACCTCCTGGAAACGGGAGACAATAC
CGCATAAGCTCGAAAGAGGAAAGCAGCAATGCACCGAAAGAGGAGTCCGCGGTCGATTAGCTAGATGGTGAGGTAATGGC
TCACCATGGCGAAGATCGATAGCCGGCCTGAGAGGGCTCACGGCCACACTGGCACTGAAACACGGGCCAGACTCCTACGG
GAGGCAGCAGTGGGGAATCTTGCACAATGGAGGAAACTCTGATGCAGCGACGCCGCGTGAGTGATGAAGCCCTTCGGGGT
GTAAAGCTCTTTCGACAGGAACGATAATGACGGTACCTGAAGAAGAAGCTGCGGCTAACTACGTGCCAGCCGCCGCGGTA
ATTC
>OTU_90;size=25;
AGAGTTTGATCATGGCTCAGAATCAACGCTGGCGGCGCGCCTAACACATGCAAGTCGAACGAGAAAGCCGCAAGGCAAGT
AAAGTGGCGTACGGGTGAGTAACACGTGGATCATCTACCTTCTAGTGGGGAATACCGTTGGGAAACCGACGACAATACCG
CATAAGCTCGAGAGAGGAAAGCAGCAATGCGCTGGAAGAGGAGTCCGCGGTCGATTAGTTAGTTGGCGGGGTAAAGGCCC
ACCAAGACTGTGATCGATAGCCGGCCTGAGAGGGCACACGGCCACACTGGCACTGAAACACGGGCCAGACTCCTACGGGA
GGCAGCAGTGGGGAATATTGCACAATGGGGGAAACCCTGATGCAGCGACGCCGCGTGAGCGATGAAGCCCTTCGGGGTGT
AAAGCTCTTTCGGCAGGGACGATTATGACGGTACCTGCAGAAGCAGCTGCGGCTAACTACGTGCCAGCCGCCGCGGTAAT
TC
>OTU_91;size=9;
AGAGTTTGATCATGGCTCAGAACGAACGCTGGCGGCATGCCTAACACATGCAAGTCGAACGAGACCTTCGGGTCTAGTGG
CGGACGGGTGAGTAACGCGTGGGAACCTGCACTTCAGTGGGGGATAACGACGGGAAACTGTCGCTAATACCGCATACGCC
CTCAGGGGGAAAGATTTATCGCTGAAGGATGGGCCCGCGTCGGATTAGCTAGTTGGTGAGGTAACGGCCCACCAAGGCGA
CGATCCGTAGCTGGTCTAAGAGGATGATCAGCCACACTGGGACTGAGACACGGCCCAGACTCCTACGGGAGGCAGCAGTG
GGGAATATTGGACAATGGGGGAAACCCTGATCCAGCAATGCCGCGTGAGTGATGAAGGCCTTAGGGTTGTAAAGCTCTTT
CGGTGGTGACGATGATGACGGTAACCACAGAAGAAGCCCCGGCTAACTCCGTGCCAGCCGCCGCGGTAATTC
>OTU_93;size=13;
AGAGTTTGATCATGGCTCAGGACGAACGCTGGCGGCGTGCTTAACACATGCAAGTCGAACGATGAAGCTGGAGCTTGCTC
CAGTGGATTAGTGGCGAACGGGTGAGTAACACGTGAGCAATCTGCCCTTGACTCTGGGATAACTGCGGGAAACTGTAGCT
AATACCGGATACGACACCTTGGGGCATCCCAGGGTGTGGAAAGAATTTCGGTCAAGGATGAGCTCGCGGCCTATCAGCTA
GTTGGTGAGGTAATGGCTCACCAAGGCGACGACGGGTAGCCGGCCTGAGAGGGTGACCGGCCACACTGGAACTGAGATAC
GGTCCAGACTCCTACGGGAGGCAGCAGTGGGGAATATTGCACAATGGGCGCAAGCCTGATGCAGCAACGCCGCGTGAGGG
ATGAAGGCCTTCGGGTTGTAAACCTCTTTTAGCAGGGAAGAAGCGAAAGTGACGGTACCTGCAGAAAAAGCACCGGCTAA
CTACGTGCCAGCCGCCGCGGTAATTC
>OTU_94;size=8;
AGAGTTTGATCATGGCTCAGGATGAACGCTAGCGGCAGGCTTAACACATGCAAGTCGAGGGGTAGGTTACTTCGGTAACT
GAGACCGGCGCACGGGTGCGTAACGCGTATACAATCTACCTTTTACAGAGGGATAGCCCAGAGAAATTTGGATTAATACC
TCATAGTATTTTCGGATCGCATGATTTGATTATTAAAGTTCCAACGGTAAAAGATGAGTATGCGTCCCATTAGCTAGATG
GTAAGGTAACGGCTTACCATGGCAACGATGGGTAGGGGTCCTGAGAGGGAGATCCCCCACACTGGTACTGAGACACGGAC
CAGACTCCTACGGGAGGCAGCAGTGAGGAATATTGGACAATGGGCGCAAGCCTGATCCAGCCATGCCGCGTGCAGGAAGA
CGGTCCTATGGATTGTAAACTGCTTTTATACAGGAAGAAACACTCGGACGTGTCCGAACTTGACGGTACTGTATGAATAA
GCATCGGCTAACTCCGTGCCAGCCGCCGCGGTAATTC
>OTU_95;size=11;
AGAGTTTGATCATGGCTCAGAATGAACGCTGGCGGCGTGCCTAAGACATGCAAGTCGTACGAGAAAGTAGCAATATGAGT
AAAGTGGCGCACGGGTGAGTAATAATTGGATAATGCGCCTCTTCGCTGGGGATAACCAGGCGAAAGCTTGGCTAATACCG
AATAGTCCGGTCCGAACTTCGGATCAGACCGGTAAAGCTGTAAAGCGCGAAGAGAGTGGTCCAATTCCCATTAGCTAGTT
GGTAGGGTAACGGCCTACCAAGGCCACGATGGGTAGCTGGTCTGAGAGGACGATCAGCCACACTGGAACTGGAACACGGT
CCAGACTCCTACGGGAGGCAGCAGTTAGGAATCTTGCGCAATGGGGGAAACCCTGACGCAGCAACGCCGCGTGAAGGATG
AAGGCTTTCGGGTTGTAAACTTCTTTTAGCAGGAAAGAACACAATGACGGTACCTGCAGAAAAAGCACCGGCTAACTCTG
TGCCAGCCGCCGCGGTAATTC
>OTU_96;size=5;
AGAGTTTGATCATGGCTCAGGATGAACGCTAGCGGCAGGCCTAACACATGCAAGTCGAGGGGTAGAGTTCTTCGGAACTT
GAGACCGGCGCACGGGTGCGTAACGCGTATGCAATCTACCTTATACAGGGGAATAGCCCAGAGAAATTTGGATTAATGCC
CCATAGTATTATTGAATGGCATCATTTGATAATTAAAGTTCCAACGGTATAAGATGAGCATGCGTCCCATTAGTTAGTTG
GTAAGGTAACGGCTTACCAAGACAATGATGGGTAGGGGTCCTGAGAGGGAGATCCCCCACACTGGTACTGAGACACGGAC
CAGACTCCTACGGGAGGCAGCAGTGAGGAATATTGGTCAATGGGCGCAAGCCTGAACCAGCCATGCCGCGTGCAGGAAGA
AGCATCTATGGTGTGTAAACTGCTTTTATACAGGAAGAAACAACTCTACGTGTAGAGTCTTGACGGTACTGTAAGAATAA
GGACCGGCTAACTCCGTGCCAGCCGCCGCGGTAATTC
>OTU_97;size=10;
AGAGTTTGATCATGGCTCAGAATAAATGCTATTGGTATGCTTAACACATGCAAGTTTAATGTTTTTATTTTAAAGACATG
GCAAACGGGTGCGTAACACGTGAATAATCTACCCTTTAATTCAGCATAATTGTTTTTAATAAAAATTCTGAATAATACAT
AAAGTTTTAAAAACGTTAAAGGATGAGTTTGCGGAAGATTAGGTAGTTGGTAGTGTAAGGGACTACCAAGCCCGCGATCT
TTAGCTGATTTGAAAGAATGATCAGCCACATTGGGACTGAGACACGGCCCAAACTTTTTTAAAGGCAGCAGTGAGGAATA
TTGGACAATGGGCGAAAGCCTGATCCAGCAATACCAAGTGAGTGAAGAAGGCTAATAGGTTGTAAAGCTCTTTCATTAAG
GAAGAAAAAAGACAGTACTTAAAAAAGAAGTTCCGGCTAATTTCGTGCCAGCCGCCGCGGTAATTC
>OTU_98;size=17;
AGAGTTTGATCATGGCTCAGGACGAACGCTGGAGGCGTGCTTAACACATGCAAGTCGAACGATGAAGTGGAGCTTGCTCC
ACGGATTAGTGGCGAACGGGTGAGTAACACGTGAATAACCTGCCCTCAATTTCGGAATAACCCAGGGAAACCTGGGCTAA
TACCGGATACGTAAACCTGTGGCATCACATGGTTTTGGAAAGTTTTTCGATTGAGGATGGATTCGCGGCCTATCAGCTTG
TTGGTGAGGTAATGGCTCACCAAGGCGACGACGGGTAGCCGGCCTGAGAGGGTGGACGGCCACACTGGGACTGAGACACG
GCCCAGACTCCTACGGGAGGCAGCAGTGGGGAATATTGCGCAATGGACGAAAGTCTGACGCAGCGACGCCTCGTGAGGGA
CGAAGGTCTTCGGATTGTAAACCTCTTTCAGCAGGGACGAAGCGAAAGTGACGGTACCTGCAGAAGAAGCACCGGCTAAC
TATGTGCCAGCCGCCGCGGTAATTC
>OTU_100;size=13;
AGAGTTTGATCATGGCTCAGAACGAACGCTGGCGGTATGCTTAACACATGCAAGTCGAACGGATATAGCAATATATTAGT
GGCAAACGGGTGAGTAATGTAAAGGAACCTCCCCAGCAGTAAGGGATAACTTTGGGAAACCAAAGCTAATACCATATATC
ACCGGGTAACCGGGAAAGATTTATCGCTGTTGGATGGGCCTTTATCGGATTAGCTAGTTGGTAGGGTAATGGCCTACCAA
GGCTATGATCCGTAGCTGGTCTGAGAGGATGATCAGCCACACTGGAACTGAGACACGGTCCAGACTCCTACGGGAGGCAG
CAGTGGGGAATATTGGACAATGGGCGCAAGCCTGATCCAGCAATACCGCGTGAGTGATGAAGGTCTTCGGATTGTAAAGC
TCTTTTAGTGAGGAAGATAATGACGGTACTCACAGAAAAAGCACCGGCTAACTTCGTGCCAGCCGCCGCGGTAATTC
>OTU_101;size=13;
AGAGTTTGATCCTGGCTCAGAACGAACGCTGGCGGTATGCTTAACACATGCAAGTCGAACGGGCATAGCAATATGTCAGT
GGCAAACGGGTGAGTAATACAGAGGAATCTACCTAGCAGTAAGGAATAACTTTGGGAAACCAAAGCTAATGCCATATATT
ACCGATTTATCGGGAAAGATTTATCGCTGCTTGATGAGCCTCTGCCGGATTAGCTAGTTGGTAGGGTAATGGCCTACCAA
GGCAATGATCCGTAGCTGGTCTGAGAGGATGATCAGCCACACTGGAACTGAGACACGGTCCAGACTCCTACGGGAGGCAG
CAGTGGGGAATATTGGACAATGGGCGCAAGCCTGATCCAGCAATACCGCGTGAGTGATGAAGGTCTTCGGATTGTAAAGC
TCTTTTAGTAGGGAAGATAATGACGGTACCTACAGAAAAAGCACCGGCAAACTTCGTGCCAGCCGCCGCGGTAATTC
>OTU_102;size=4;
AGAGTTTGATCATGGCTCAGAACGAACGCTGGCGGCAGGCCTAACACATGCAAGTCGAGCGGGGGAGCAATCCCTAGCGG
CGGACGGGTTAGTAACGCGTGGGAACATACCCTTTGGTACGGAATAGCCTCGGGAAACTGAGAGTAATACCGTATGTGCC
CTTCGGGGGAAAGATTTATCGCCAAAGGATTGGCCCGCGTTGGATTAGGTAGTTGGTGGGGTAATGGCCTACCAAGCCTA
CGATCCATAGCTGGTTTGAGAGGATGATCAGCAACACTGGGACTGAGACACGGCCCAGACTCCTACGGGAGGCAGCAGTG
GGGAATCTTAGACAATGGGCGCAAGCCTGATCTAGCCATGCCGCGTGAGCGATGAAGGCCTTAGGGTTGTAAAGCTCTTT
CAGATGGGAAGATAATGACGGTACCATCAGAAGAAGCCCCGGCTAACTCCGTGCCAGCCGCCGCGGTAATTC
>OTU_103;size=15;
AGAGTTTGATCATGGCTCAGAACGAACGCTGGCGGCAGGCCTCAAACATGCAAGTCTAGGGGGGTAGCAATACCCACCGG
CGGACGGGTGCGTAACGCGTGGGAACATACCTTTCGGTACGGAACAACTGCGGGAAACTGCAGCTAATACCGTATACGCC
CTTACGGGGAAAGATTTATCGCCGAAGGATTGGCCCGCGTTCGATTAGCTAGTTGGTGAGGTAAAGGCTCACCAAGGCTA
CGATCGATAGCTGTTCTGAGAGGAAGATCAGCCACACTGGGACTGAGACACGGCCCAGACTCCTACGGGAGGCAGCAGTT
GGGAATCTTGGACAATGGGGGAAACCCTGATCCAGCCATGCCGCGTGAGTGATGAAGGCCTTCGGGTTGTAAAACTCTTT
CGACGGGGACGATAATGACGGTACCCGTAGAAGAAGCTCCGGCTAACTTCGTGCCAGCCGCCGCGGTAATAC
>OTU_104;size=29;
AGAGTTTGATCATGGCTCAGATTGAACGCTGGCGGCATGGCTAAAACATGCAAGTCGAACGATGTAGCAATACATAGTGG
CGAAAGGGCGAGGAATAGATTCCTACATACCTCGAGGTCGGGGATACCCCGGAGAAATCCGGATCAATACCCGATGTGGT
CGAGAGATCAAAGGTTTACCGCCTTGAGAGTGGGGAATCTCCTATCAGCTAGTTGGTGAGGTAATGGCTCACCAAGGCGA
AGACGGGTAGCGGGTGTGAGAGCACGGCCCGCCGCATCGAGACTGAGACACTGCTCGGACTCCTACGGGAGGCTGCAGTA
ACGAATCTTCCGCAATGCGCGAAAGCGTGACGGGGCAATGCCGCGTGCAGGATGAAGCCCCTCGGGGTGTAAACTGCTGT
CAGGGTGCAGGAAAGACATGACCATACCCAAAGGAAGCACCGGCTAACTCTGTGCCAGCAGCCGCGGTAATTC
>OTU_105;size=18;
AGAGTTTGATCATGGCTCAGAGCGAACGCTGGCGGCAGGCTTAACACATGCAAGTCGAACGCTCGTAGCAATACGGGAGT
GGCAGACGGGTGAGTAACGCGTGGGAATATGCCTTTTGGTTCGGAATAACTCAGGGAAACTTGAGCTAATACCGGATAAG
CCCGAGAGGGGAAAGATTTATCGCCAAAAGATTAGCCCGCGTCCGATTAGCTTGTTGGTGAGGTAATGGCTCACCAAGGC
GACGATCGGTAGCTGGTCTGAGAGGATGATCAGCCACATTGGGACTGAGACACGGCCCAAACTCCTACGGGAGGCAGCAG
TGGGGAATATTGGACAATGGGCGCAAGCCTGATCCAGCCATGCCGCGTGAGTGATGAAGGCCTTAGGGTTGTAAAGCTCT
TTTGTCCGGGAAGATAATGACTGTACCGGAAGAATAAGCCCCGGCTAACTTCGTGCCAGCCGCCGCGGTAATAC
>OTU_106;size=10;
AGAGTTTGATCATGGCTCAGAGCGAACGCTGGCGGCATGCTTAACACATGCAAGTCGCACGGTCGGGGCAACCCGGCAGT
GGCGGACGGGTGAGTAACGCGTAGGTATCTGTCCATGGGTGGGGGATAACGCTGGGAAACTGGTGCTAATACCGCATGAC
ACCTGAGGGTCAAAGGCGCAAGTCGCCTGTGGAGGAGCCTGCGTCCGATTAGCTAGTTGGTGGGGTAAAGGCCTACCAAG
GCGACGATCGGTAGCTGGTCTGAGAGGATGATCAGCCACATTGGGACTGAGACACGGCCCAAACTCCTACGGGAGGCAGC
AGTGGGGAATATTGGACAATGGGCGCAAGCCTGATCCAGCAATGCCGCGTGGATGAAGAAGGTCTTCGGATTGTAAAGTC
CTTTCGGCGGGGACGATGATGACGGTACCCGCAGAAGAAGCCCCGGCTAACTTCGTGCCAGCCGCCGCGGTAATTC
>OTU_107;size=7;
AGAGTTTGATCATGGCTCAGGATGAACGCTAGCGGCAGGCTTAACACATGCAAGTCGAGGGGTATAGTTCTTCGGAGCTA
GAGACCGGCGCACGGGTGCGTAACGCGTATGCAATCTACCTTTTACAGAGGGATAGCCCAGAGAAATTTGGATTAATACC
TCATAGTATGTGAGAATCGCATGGTTTTCACATTAAAGTCACAACGGTAAAAGATGAGCATGCGTCCCATTAGCTTGTTG
GTAAGGTAACGGCTTACCAAGGCAACGATGGGTAGGGGTCCTGAGAGGGAGATCCCCCACACTGGTACTGAGACACGGAC
CAGACTCCTACGGGAGGCAGCAGTGAGGAATATTGGACAATGGGCGCAAGCCTGATCCAGCCATGCCGCGTGCAGGATGA
CGGTCCTATGGATTGTAAACTGCTTTTGTACAGGAAGAAACACTCCCTCGTGAGGGAGCTTGACGGTACTGTAAGAATAA
GGATCGGCTAACTCCGTGCCAGCCGCCGCGGTAATTC
>OTU_108;size=8;
AGAGTTTGATCATGGCTCAGGATGAACGCTAGCGGCAGGCTTAACACATGCAAGTCGAGGGGTATAGTAGCAATACTAGA
GACCGGCGCACGGGTGCGTAACGCGTATGCAATCTACCTTTTACAGAGGGATAGCCCAGAGAAATTTGGATTAATACCTC
ATAGCATAGCAACTTCGCATGAAGTCACTATTAAAGTTCCAACGGTAAAAGATGAGCATGCGTCCTATTAGCTAGATGGT
AAGGTAACGGCTTACCATGGCTACGATAGGTAGGGGTCCTGAGAGGGAGATCCCCCACACTGGTACTGAGACACGGACCA
GACTCCTACGGGAGGCAGCAGTGAGGAATATTGGACAATGGGCGCAAGCCTGATCCAGCCATGCCGCGTGCAGGAAGACG
CATCTATGGTGTGTAAACTGCTTTTGTACGGGAAGAAACACTCCCTCGTGAGGGAGCTTGACGGTACCGTAAGAATAAGG
ATCGGCTAACTCCGTGCCAGCAGCCGCGGTAATTC
>OTU_109;size=17;
AGAGTTTGATCATGGCTCAGATAGAACGGTAGAAGCAGGTCTTACACATGCGAGTTGGTTTGCCTTGGCAAAAAGCATAC
GGGTGAGGAAAATTATTACGCTACCTCTGCAAAGTGTTTGCTGCATTGACGATTGGTTTCGTGCAGAGATGCTACTTAAT
AAGATTAGTCGGAAAAATAATAATTATTTTTACTTTACCGTCAATGATCTTTAGTTGGTTTGAAAGAACGAACAACCACA
ATAGAACTGAGAGAAGGTCTATACTTATTAGAGGCTGCAGTGAAGAATCTTGAACAATGGGCGTAAGCCTGATTCAGCCA
TGCTGCGTGAGTGAATGAAGGTTTACTGTAAAGCTCTTTTTTTGGAGAGCATAATGAGAGTATCCAAAGAATCAACAGCG
TCCAACTCTGTGCCAGCAGCCGCGGTAATTC
>OTU_110;size=4;
AGAGTTTGATCATGGCTCAGGATGAACGCTAGCGGCAGGCTTAACACATGCAAGTCGAGGGGTATAGTTCTTCGGAACTA
GAGACCGGCGCACGGGTGCGTAACGCGTATGCAATCTACCTTTCACAAAGGGATAGCCCAGAGAAATTTGGATTAATACC
TTATAGTATAACGACTTCGCATGGAGATGTTATTAAAGATTTATCGGTGAAAGATGAGCATGCGTCCCATTAGCTAGTTG
GTAAGGTAACGGCTTACCAAGGCTACGATGGGTAGGGGTCCTGAGAGGGAGATCCCCCACACTGGTACTGAGACACGGAC
CAGACTCCTACGGGAGGCAGCAGTGAGGAATATTGGTCAATGGGCGCAAGCCTGAACCAGCCATGCCGCGTGCAGGATGA
CGGTCCTATGGATTGTAAACTGCTTTTGTACAGGAAGAAACACTCCCTCGTGAGGGAGCTTGACGGTACTGTAAGAATAA
GGATCGGCTAACTCCGTGCCAGCCGCCGCGGTAATTC
>OTU_111;size=9;
AGAGTTTGATCATGGCTCAGGATGAACGCTAGTTAGAAGCTTAATACATGCAAGTCGAATGGACTGGAAACAGTTACATG
GCGCACGGGTGAATTTACGTAGGAATCTAGCCAAATGACCTTGATAAAAACAAGGATAAAAAATAAAGTTTGAAAAAACC
TATTATAGGTATAAAAGCATTTGGATGAGCTTACGCGGGATTAGGTAGTTGGTGTGGTAAAGGCGCACCAAGCCTAAGAT
CCCAAGCTACTCTGAGAGGAGGAATAGCCACATCAGGTATGAGAGAAGGCCTGAACTTCGATAGAAGGCAGCAGTAGGGA
ATATTGGACAATGGGCGAAAGCCTGATCCAGCTATCTAACGTGGAGGAAGAGGACATATCGTTCATAAACTCCTTTCGAC
GAAGAGTATAATGAAGCTATTCGTAGAAGAAGTCCCGGCAAATTTCGTGCCAGCAGCCGCGGTAATTC
>OTU_112;size=15;
AGAGTTTGATCATGGCTCAGGATGAACGCTAGCGGGAGGCTTAATACATGCAAGTCGAGCGGTAAGGTTTTCGGACCCTA
GAGCGGCGAACGGGTGAGTAACGCGTACGAAACCTACCTTTAAGAGAGGAATAGCCCTGGGAAACTGGGAGTAATACCTC
ATAGTATTCATTTACCGCATGGTTTATGGATTAAAGCTTCGGCGCTTAAAGATGGTCGTGCGTCTGATTAGCTAGTTGGT
AGGGTAACGGCCTACCAAGGCTACGATCAGTAGGGGGCGTGAGAGCGTGGCCCCCCACACGGGTACTGAGACACGGACCC
GACTCCTACGGGAGGCAGCAGTAAGGAATATTGGGCAATGGACGCAAGTCTGACCCAGCCATCCCGCGTGCAGGACGAAT
GCCCTATGGGTTGTAAACTGCTTTTGTTTGGGAAGAAATGTATTCTTTTAAGAGTATTTGACGGTACCAGACGAATAAGC
ACCGGCTAACTCCGTGCCAGCAGCCGCGGTAATTC
>OTU_113;size=14;
AGAGTTTGATCATGGCTCAGATTGAACGCTGGCGGCATGGCTAAAACATGCAAGTCGAACGCCTGGAGCAATCCAGGAGT
GGCGAAAGGGCGAGGAATAGATTCCTACATACCCAGAGGTCGGGGATACCTCGGAGAAATCCGAATCAATACCCGATGTG
GTCGAGAGACCAAAGGCTTGCCGCCTTTGGAGTGGGGAATCTCCTATCAGCTAGTTGGTGAGGTAACGGCTCACCAAGGC
GAAGACGGGTAGCGGGTGTGAGAGCACGGCCCGCCGCATCGAGACTGAGACACTGCTCGGACTCCTACGGGAGGCTGCAG
TAACGAATCTTCCGCAATGCGCGAAAGCGTGACGGGGCAATGCCGCGTGTGGGATGAAGCCCTTCGGGGTGTAAACCACT
GTCAGGGTCCGCCAACAACATGAGGAGACCCAAAGGAAGAGCCGGCTAACTCTGTGCCAGCCGCCGCGGTAATTC
>OTU_114;size=22;
AGAGTTTGATCCTGGCTCAGGATGAACGCTGGCGGCGTGCTTAACACATGCAAGTCGAACGGACCTTCGGGTCAGTGGCG
GACGGGTGAGTAACGCGTGAGAATCTGCCCTCAGGAGGGGGATAACGGCTGGAAACGGCCGCTAATACCCCATATGCCGC
GAGGTGAAATGAATTTCGCCTGAGGATGAGCTCGCGTCTGATTAGCTAGTTGGTGGGGTAAAGGCCTACCAAGGCGACGA
TCAGTAGCTGGTCTGAGAGGATGATCAGCCACACTGGGACTGAGACACGGCCCAGACTCCTACGGGAGGCAGCAGTGGGG
AATTTTCCGCAATGGGCGAAAGCCTGACGGAGCAACGCCGCGTGAGGGATGAAGGCCTCTGGGCTGTAAACCTCTTTTCT
CAAGGAAGAAGACCTGACGGTACTTGAGGAATAAGCCACGGCTAATTCCGTGCCAGCCGCCGCGGTAATTC
>OTU_115;size=8;
AGAGTTTGATCATGGCTCAGGATGAACGCTAGCGGCAGGCCTAACACATGCAAGTCGAGGGGCAGCATAAAACAAGCTTG
CTTGTTTGGTGGCGACCGGCGCACGGGTGCGTAACGCGTATGCAACCTACCCTGTACTGAGGGATAGCCCGGAGAAATTC
GGATTAATACCTCATAGGATCTTAGATCGGCATCGATTAGAGATTAAAGGTTACGGTACAGGATGGGCATGCGTCCCATT
AGCTAGATGGTAAGGTAACGGCTTACCATGGCAACGATGGGTAGGGGGCCTGAGAGGGTGGTCCCCCACACTGGTACTGA
GACACGGACCAGACTCCTACGGGAGGCAGCAGTGAGGAATATTGGTCAATGGGCGCAAGCCTGAACCAGCCATGCCGCGT
GCAGGAAGACGGTCCTATGGATTGTAAACTGCTTTTATTTGGGAATAAACCTATTTACGTGTAGATAGCTGAAGGTACCA
AATGAATAAGCACCGGCTAACTCCGTGCCAGCCGCCGCGGTAATTC
>OTU_116;size=6;
AGAGTTTGATCCTGGCTCAGAACGAACGCTGGCGGCATGCCTAACACATGCAAGTCGAACGCACCTTCGGGTGAGTGGCG
GACGGGTGAGTAACGCGTGGGAACCTGCCTTTCAGTACGGAATAACCAAGGGAAACTCTGGCTAATACCGTATACGTCCT
TCGGGAGAAAGATTTATCGCTGAAAGATGGGCCCGCGTACGATTAGCTTGTTGGTGAGGTAATGGCTCACCAAGGCGACG
ATCGTTAGCTGGTCTTAGAGGATGATCAGCCACACTGGGACTGAGACACGGCCCAGACTCCTACGGGAGGCAGCAGTGGG
GAATATTGGACAATGGGCGAAAGCCTGATCCAGCAATGCCGCGTGAGTGATGAAGGCCTTAGGGTTGTAAAGCTCTTTTA
CCAGGGAAGATGATGACTGTACCTGGAGAATAAGCCCCGGCTAACTCCGTGCCAGCCGCCGCGGTAATTC
>OTU_117;size=14;
AGAGTTTGATCATGGCTCAGGACGAACGCTGGCGGCGTGCTTAACACATGCAAGTCGAACGGAATCCATGGTGTAGCAAT
ACACCGGAAGATTTAGTGGCGAACGGGTGAGGATCACGTGAGAAACGTGCCCCAGACTCTGGGATAACAATTGGAAACGA
TTGCTAATACCGGATGACGTCGGAGAATCGCATGATTCACTGACGAAAGATATTTCGGTTTGGGAGCGTCTCGCGGCCTA
TCAGCTTGTTGGTGGGGTAATGGCCTACCAAGGCAACGACGGGTAGCTGGTCTGAGAGGATGATCAGCCACACTGGGACT
GAGACACGGCCCAGACTCCTACGGGAGGCAGCAGTGGGGAATCTTGCGCAATGGGCGAAAGCCTGACGCAGCAACGCCGC
GTGCGGGATGAAGGCCTTCGGGCTGTAAACCGCTTTCAGCAGGAACGAAAATGACGGTACCTGCAGAAGAAGGAGCGGCC
AACTACGTGCCAGCCGCCGCGGTAATTC
>OTU_118;size=4;
AGAGTTTGATCATGGCTCAGGATGAACGCTAGCGGCAGGCTTAACACATGCAAGTCGAGGGGTATAGTTCTTCGGAGCTA
GAGACCGGCGCACGGGTGCGTAACGCGTATGCAATCTACCTTTTACAGAGGGATAGCCCAGAGAAATTTGGATTAATACC
TCATAGCATTATGATATGGCATCGTATTATAATTAAAGTTCCAACGGTAAAAGATGAGCATGCGTCCCATTAGCTAGTTG
GTGTGGTAACGGCACACCAAGGCTACGATGGGTAGGGGTCCTGAGAGGGAGATCCCCCACACTGGTACTGAGACACGGAC
CAGACTCCTACGGGAGGCAGCAGTGAGGAATATTGGACAATGGGCGCAAGCCTGATCCAGCCATGCCGCGTGCAGGATGA
AGCATCTATGGTGTGTAAACTGCTTTTGTACAGGAAGAAACCCTCCCACGTGTGGGAGATTGACGGTACTGTAAGAATAA
GGATCGGCTAACTCCGTGCCAGCCGCCGCGGTAATTC
>OTU_119;size=9;
AGAGTTTGATCCTGGCTCAGGGTGAACGCTAGTAGTATGCTTTACACATGCGAGTTGAATGAAAAAAATTTCATAGCGAA
CGGGTGAGTAATACGCAAGAATCTGCCTTTTAGTTTGGGACAAGTATATTAAATAGTAAATTCTATTTATTAAGATATAA
TCATACAAATACCAAATAACCAAAGATTAAATTCGCTAAAAGATGAGCTTGCGCAAGATTAGGTAGTTGGTTAGAGAATC
GCTTACCAAGCCCACAATCTTTAGCTGATCTGAGAGGATGATCAGCCACACTGGAACTGAGACAAGGTCCAGGCTCTATT
GTGAGCCAGCAGTGAGGAATATTGGACAATGAACGAAAGTTTGATCCAGCAATACTACATGAATGATGACAGCTGATTTG
GTTGTAAAGTTCTTTCGTTGAAGATGATAATGACTGTATTCAAAGAAGAAGTCCCGGCCAATCTCGTGCCAGCCGCCGCG
GTAATTC
>OTU_120;size=27;
AGAGTTTGATCCTGGCTCAGATTGAACGCTGGCGGAATGCTTTACACATGCAAGTCGAACGGTAGAGGGGGCAACCCCTT
GAGAGTGGCGAACGGGTGAGTAATATATCGGAACGTGCCCAGTCGTGGGGGATAACGTAGTGAAAATTACGCTAATACCG
CATACGATCTAAGGATGAAAGCGGGGGATCGCAAGACCTCGCGCGACTGGAGCGGCCGATATCAGATTAGGTAGTTGGTA
GGGTAAAGGCCTACCAAGCCAACGATCTGTAGCTGGTCTGAGAGGACGACCAGCCACACTGGAACTGAGACACGGTCCAG
ACTCCTACGGGAGGCAGCAGTGGGGAATTTTGGACAATGGGCGAAAGCCTGATCCAGCCATTCCGCGTGCAGGATGAAGG
CCCTCGGGTTGTAAACTGCTTTTGTACAGAACGAAAAGGTCTCTATTAATACTAGGGGCTCATGACGGTACTGTAAGAAT
AAGCACCGGCTAACTACGTGCCAGCAGCCGCGGTAATAC
>OTU_121;size=8;
AGAGTTTGATCATGGCTCAGAGCGAACGCTGGCGGCATGCTTAACACATGCAAGTCGTGCGCCCCGCAAGGGGAGCGGCG
GACGGGTGAGTAACGCGTAGGAACGTGTCCTGAGATGGGGAACAACCCTGGGAAACTGGGGCTAATGCCGCATATGGCCT
ATGGGTCAAAGCCTTCGGGCGTCTTGGGAGCGGCCTGCGTCCGATTAGCTTGTTGGTGGGGTAATGGCCTACCAAGGCGT
CGATCGGTAGCTGGTCTGAGAGGACGATCAGCCACACTGGGACTGAGACACGGCCCAGACTCCTACGGGAGGCAGCAGTG
GGGAATATTGGGCAATGGGCGCAAGCCTGACCCAGCAATGCCGCGTGGGTGAAGAAGGTCTTCGGATTGTAAAGCCCTTT
CGGCGGGGACGATGATGACGGTACCCGCAGAAGAAGCCCCGGCTAACTTCGTGCCAGCAGCCGCGGTAATTC
>OTU_122;size=17;
AGAGTTTGATCATGGCTCAGATTGAACGCTGGCGGCAGGCCTAACACATGCAAGTCGAGCGGGGTTTTCGGACCTAGCGG
CGGACGGGTGAGTAATGCGTAGGAAGCTACCCGATAGAGGGGGATACCAGTTGGAAACGACTGTTAATACCGCATAATGT
CTACGGACCAAAGTGTGGGACCTTCGGGCCACATGCTATCGGATGCGCCTACGTGGGATTAGCTAGTTGGTGGGGTAATG
GCTCACCAAGGCGACGATCCCTAGCTGGTTTGAGAGGATGATCAGCCACACTGGAACTGAGACACGGTCCAGACTCCTAC
GGGAGGCAGCAGTGGGGAATATTGGACAATGGGCGCAAGCCTGATCCAGCCATGCCGCGTGTGTGAAGAAGGCCTTCGGG
TTGTAAAGCACTTTCAGCGAGGAGGAAGGGTTAGTAGTTAATAGCTGCTAATTTTGACGTTACTCGCAGAAGAAGCACCG
GCTAACTCTGTGCCAGCAGCCGCGGTAATAC
>OTU_123;size=6;
AGAGTTTGATCATGGCTCAGAACGAACGCTGGCGGCATGCTTAACACATGCAAGTCGAACGGATTTATGGAGCTTGCTTC
ATAAGTTAGTGGCAGACGGGTGAGTAACGCGTGGGAATGTACCTTTTGGTTCGGAATAACTGCGGGAAACTGCGGCTAAT
ACCGGATAAGCCCGTGAGGGGAAAGATTTATCGCCAAGAGAGCAGCCCGCGTTAGATTAGGTAGTTGGTGGGGTAATGGC
CTACCAAGCCTGCGATCTATAGCTGGTCTGAGAGGATGATCAGCCACACTGGGACTGAGACACGGCCCAGACTCCTACGG
GAGGCAGCAGTGGGGAATATTGGACAATGGGGGAAACCCTGATCCAGCAATGCCGCGTGAGTGATGAAGGCCTTCGGGTT
GTAAAGCTCTTTTGTCAGGGACGATGATGACGGTACCTGACGAATAAGCTCCGGCTAACTTCGTGCCAGCCGCCGCGGTA
ATTC
>OTU_124;size=11;
AGAGTTTGATCATGGCTCAGAACGAACGCTGGCGGCATGCCTAACACATGCAAGTCGAACGGATGGTAGCAATACCATTA
GTGGCGGACGGGTGAGTAACGCGTGGGAATCTACCCTAAAGCTCGGAATAACTGCGGGAAACTGCAGCTAATACCGAATG
TAGCCTGAGGGCCAAAGGAGCAATCCACTTTAGGAGGAGCCCGCGTCCGATTAGCTAGTTGGCGGGGTAATGGCCCACCA
AGGCTTCGATCGGTAGCTGGTCTGAGAGGATGGCCAGCCACACTGGGACTGAGACACGGCCCAGACTCCTACGGGAGGCA
GCAGTGGGGAATATTGGACAATGGGGGAAACCCTGATCCAGCAATGCCGCGTGGGTGATGAAGGCCTTCGGGTTGTAAAG
CCCTTTTGGCGGGGACGATGATGACGGTACCCGCAGAATAAGCCCCGGCTAACTTCGTGCCAGCCGCCGCGGTAATTC
>OTU_125;size=16;
AGAGTTTGATCATGGCTCAGAATGAACGCTATCTATTTGCGTAACACATGCTAGTTTAACGCGTCAATGCACGAGTAGCG
TACAGGTGAGTAAAGCAAAAGAATCTACCTTATAGTTTGGTTAAATCCCTTATAAAAAAAGACTAAGTCGCTATAAAATG
AGCTTTTGTAGGATTAGGTAGTTGGTACGATAAAAGCCTACCAAGCCGATGATCCTTTATTGGTCTTAGCGGATGTACAA
TCACACTAGAAATGAGAAAGGTCTAGTCATCGAACAGGTGGCAGCAGTGAGGAATTTTGAACAATGAGCGAAAGCTTGAT
TCAGCGATATAGAGTGAATGATTGAAAGCTATTTGGTTGTAAAGTTCTTTTGCTAAAGATGACTTGACTATTTAGAGAAA
AAGCCCTGACTAATTTCGTGCCAGCAGCCGCGGTAATTC
>OTU_126;size=5;
AGAGTTTGATCATGGCTCAGGACGAACGCTGGCGGCGTGCTTAACACATGCAAGTCGAACGATGAAGTGGAGCTTGCTCC
ACGGATTAGTGGCGAACGGGTGAGGAACACGTGAGAAACCTGCCTCGGATTTTGGGATAACAAATGGAAACGTTTGCTAA
TACCAAATAACGTCGGAGAGTCACATGACTTTCTGACGAAAGGAATTCCGATTCGAGAGGGTCTCGCGGCCTATCAGCTA
GTTGGCGGGGTAATGGCCCACCAAGGCAACGACGGGTAGCTGGTCTGAGAGGATGGTCAGCCACACTGGGACTGAGACAC
GGCCCAGACTCCTACGGGAGGCAGCAGTGGGGAATCTTGCGCAATGGGCGAAAGCCTGACGCAGCAACGCCGCGTGCGGG
AAGAAGGCTTTCGGGCTGTAAACCGCTTTCAGCAGGAACGAAAATGACGGTACCTGCAGAAGAAGGAGCGGCCAACTATG
TGCCAGCCGCCGCGGTAATTC
>OTU_127;size=29;
AGAGTTTGATCCTGGCTCAGATTGAACGCTGGCGGCATGCCTTACACATGCAAGTCGAACGGCAGCACGGGAGCAATCCT
GGTGGCGAGTGGCGAACGGGTGAGTAATATATCGGAACGTGCCCAGTCGTGGGGGATAACGTAGCGAAAGCTACGCTAAT
ACCGCATACGATCTATGGATGAAAGCGGGGGATCGCAAGACCTCGCGCGATTGGAGCGGCCGATATCAGATTAGGTAGTT
GGTGAGGTAAAGGCTCACCAAGCCGACGATCTGTAGCTGGTCTGAGAGGACGACCAGCCACACTGGGACTGAGACACGGC
CCAGACTCCTACGGGAGGCAGCAGTGGGGAATTTTGGACAATGGGCGCAAGCCTGATCCAGCAATGCCGCGTGCAGGATG
AAGGCCTTCGGGTTGTAAACTGCTTTTGTACGGAACGAAACGGCGAGCTCTAATACAGTTTGCTAATGACGGTACCGTAA
GAATAAGCACCGGCTAACTACGTGCCAGCCGCCGCGGTAATTC
>OTU_128;size=3;
AGAGTTTGATCATGGCTCAGGACGAACGCTGGCGGCGTGCCTAACACATGCAAGTCGAGGGGTGCTTTCGGGCATCACTG
GCGCACGGGTGAGTAACGCGTAGATCATCTGCCCCTATCACTGACATAACAGTTCTAACGGACTGCTAATATCAGATGAG
GTGAGCAATCATCAAAGTTTCGACGGATAGGGATGAGTCTGCGTCTGATTAGGTAGTTGGTGAGGTAACGGCTCACCAAG
CCGACGATCAGTAACTGGTCTGAGAGGACGAACAGTCACACTGGAACTGAGACACGGTCCAGACTCCTACGGGAGGCAGC
AGTGAGGAATATTGCACAATGGGAGCAATCCTGATGCAGCGACGCCGCGTGCGGGATGAAGGGGCTTAGCCTCGTAAACC
GCTGTCGGAGGGGACGAATGGTACATTTGATGTACTGAGACGGTACCCTCAAAGGAAGGATCGGCTAACTACGTGCCAGC
CGCCGCGGTAATTC
>OTU_129;size=5;
AGAGTTTGATCATGGCTCAGAATGAACGCTAGCAATAGACTTAACACATGCGAGTTTCATATTTTATATGGCGAACGAGA
GAGTAAAATACAAGAAAATTGCTTTTTTGTTTGGGATAAAATACCATAAAGATTAATATCGCAAAAAAATAGACTTGTAT
AAGATTAGATAGTTGGTATGGGTAAAAGCCTACCAAGTCTATGATCTTTAGGTGATTTGTAAGAATACTCACCCTCGTTG
AAACTGAGATAAGGTTCAAGCTTTTTTTGAAGCCAGCAGTGAGGAATTTTGGGCAATGGGCAAAAGCCTGACCCAGTTAT
GTTGCGTGAGGGAATTAAGATATTTATTGTTGTAAACCTCTTTTATTTGGTTAGATTATGACTGACCTTAAAAAAAAATC
CCGGCCAATTATGTGCCAGCCGCCGCGGTAATTC
>OTU_130;size=6;
AGAGTTTGATCATGGCTCAGGATGAACGCTTGCAATATACTTGACACATGCTAGTCAAATGTTAAAAAACATGGCGTACA
GGTGAGTAATATATAAGAATCTGCCTTAACTTTTAGAATAATCGTATTTTCATTAATAATGCTTTGCAGCGATAAAACTA
AAGCTAAATGCTAGGTTAAGATGAGCTTATAGAGAATTAGGTTGTTGGTGAGGTAATAGCTCACCAAGCCGATGATTCTT
AGTTGATCTGAGAGGATGATCAGCCACACTGGGACTGAGACAAGGCCCAGGCTTTTTAGCCAGCAGTGAGGAATTTTGGA
CAATGCGCGAAAGCGTGATCCAGTAATATTGCGTGAATGAGGAAAGCAAAAAAGGTTTATATTTTTATAAACCAGTTGTA
AAATTTTTTCGTTTATGAAGATAATGACTTTATTAAAAGAAGAAGCCCCGGCTAACTTCGTGCCAGCCGCCGCGGTAATT
C
>OTU_131;size=5;
AGAGTTTGATCATGGCTCAGAACTAACGCTGGCGGCGCGTCTTAAACATGCAAGTCGAACGGAGCAGCAATGCTCAGTGG
CGAACGGGTGAGTAACACGTGGGTAATCTACCTCTAAGTCTGGGATAACAGTTCGAAAGGACTGCTAATACCTGATAGTA
CATAAGTGCATAAGTATTTATTTTAAAGATTTATTGCTTAGAGATGAGCCCGCGTCTGATTAGCTAGTTGGTGGGGTAAT
GGCCTACCAAGGCGACGATCAGTAGCCGGCCTGAGAGGGTGTCCGGCCACAGTGGAACTGAGACACGGTCCACACTCCTA
CGGGAGGCAGCAGTTAAGAATCTTGCTCAATGGGGGAAACCCTGAAGCAGCGACGCCGCGTGAACGATGAAGGTTCTCGG
ATTGTAAAGTTCACTAAGTAGGGAAAAATAAGCAGCAATGTGATGATGGTACCTACCTAAAGCACCGGCTAACTACGTGC
CAGCAGCCGCGGTAATAC
>OTU_132;size=6;
AGAGTTTGATCATGGCTCAGGACGAACGCTGGCGGCGTGCTTAACACATGCAAGTCGAACGGTGAACCAGGGCTTGCCCT
GGGAATCAGTGGCGAACGGGTGAGTAACACGTGGGCAACCTGCCCCAGACTCTGGGATAACTCCGGGAAACCGGGGCTAA
TACCGGATATGACCTTTGAAGGCATCTTCGAAGGTGGAAAGTTTTTCGGTCTGGGATGGGCCCGCGGCCTATCAGCTTGT
TGGTGGGGTAATGGCCCACCAAGGCGACGACGGGTAGCCGGCCTGAGAGGGCGACCGGCCACACTGGGACTGAGACACGG
CCCAGACTCCTACGGGAGGCAGCAGTGGGGAATATTGCGCAATGGGCGAAAGCCTGACGCAGCGACGCCGCGTGAGGGAT
GAAGGCCTTCGGGTTGTAAACCTCTTTCAGCAGGGACGAAGCGAAAGTGACTGTACCTGCAGAAGAAGCACCGGCTAACT
ACGTGCCAGCCGCCGCGGTAATTC
>OTU_133;size=9;
AGAGTTTGATCATGGCTCAGATTGAACGCTGGCGGAATGCCTAACACATGCAAGTCGAGCGGGGTAGCAATATCCAGCGG
CGGACGGGTGAGGAATACATAGGAATCTGCCTTTAGGTGGGGGATAGCTAGGGGAAACTCTGGGTAATACCGCATGATCT
CGCAAGAGCAAAGGGGCGCAAGTCTCGCCTTTAGAGGAGCCTATGTCTGATTAGCTAGTTGGCGGTGTAATAGACCACCA
AGGCAATGATCAGTAACTGGTCTGAGAGGACGATCAGTCACATCGGAACTGAGACACGGTCCGAACTCCTACGGGAGGCA
GCAGTGGGGAATATTGGACAATGGGCGAAAGCCTGATCCAGCAATTCCGCGTGTGTGAAGAAGGCCTTCGGGTTGTAAAG
CACTTTAGTGGGGGAAGAAACAGCTTGGCCACACCAAGCCTTGACGGTACCCCAAGAATAAGCACCGGCTAACTCTGTGC
CAGCCGCCGCGGTAATTC
>OTU_134;size=3;
AGAGTTTGATCATGGCTCAGGATGAACGCTAGCGGCGGGCTTAATACATGCAAGTCAAGGGGTAGCAATACACCGGCGTA
CGGGTGCGTAACGCGTATGGAACCTGCCCTTATCTGGGGGATAACTCGGGGAAACTCGAGCTAATACCGCATAAGATAGT
AGAGTGGCATCACTCAGCTATTAAAGATTTATCGGATAAGGATGGCCATGCGTAAGATTAGATAGTTGGCGAGGTAACGG
CTCACCAAGTCTACGATCTTTAGGGGCTCTGAGAGGAGAATCCCCCACACTGGCACTGAGATACGGGCCAGACTCCTACG
GGAGGCAGCAGTAGGGAATATTGGGCAATGGGCGGAAGCCTGACCCAGCCACGCCGCGTGCAGGAAGACGGCCCTCTGGG
TTGTAAACTGCTTTTAACTGGGAAGAAAGCAGCTCATGCGTGAGAATTTGACGGTACCAGTTGAATAAGCCACGGCTAAC
TACGTGCCAGCAGCCGCGGTAATTC
>OTU_135;size=5;
AGAGTTTGATCATGGCTCAGAGCGAACGCTGGCGGCATGCTTAACACATGCAAGTCGCACGGTTCATGGTTTCGGCTATG
GGCAGTGGCGGACGGGTGAGTAACGCGTAGGCATCTATCCTGGGGTGGGGGATAACGGCGGGAAACTGCTGCTAATACCG
CATGAAACCTGAGGGTCAAAGGCGCGAGTCGCCTTGGGAGGAGCCTGCGTCTGATTAGCTTGTTGGTGGGGTAATGGCCT
ACCAAGGCGATGATCGGTAGCTGGTCTGAGAGGATGATCAGCCACATTGGGACTGAGACACGGCCCAAACTCCTACGGGA
GGCAGCAGTGGGGAATATTGGACAATGGGCGCAAGCCTGATCCAGCAATGCCGCGTGTGTGAAGAAGGTTTTCGGATTGT
AAAGCACTTTCGGCGGGGACGATGATGACGGTACCCGCAGAAGAAGCCCCGGCTAACTTCGTGCCAGCCGCCGCGGTAAT
TC
>OTU_136;size=10;
AGAGTTTGATCATGGCTCAGAACGAACGCTGGCGGTATGCTTAACACATGCAAGTCGAACGAATTAATTTAGCTTGCTAG
ATTAGTTAGTGGCAAACGGGTGAGTAACACGTGGGAATCTACCCAGTAGTACGGAATAACAGTCGGAAACAGCTGCTAAT
ACCGTATGGTATCGAGAGATTAAAGATTTATCGCTACTGGATGAGCCCGCGTCAGATTAGGTAGTTGGTGGGGTAATGGC
CTACCAAGCCCGAGATCTGTAGCTGGTCTGAGAGGATGATCAGCCACACTGGAACTGAGACACGGTCCAGACTCCTACGG
GAGGCAGCAGTGAGGAATATTGGACAATGGGCGAAAGCCTGATCCAGCAATACCGCGTGAGTGAAGAAGGCCTTCGGGTT
GTAAAGCTCTTTCAGCAGGGAAAATAATGATGGTACCTGCAAAAGAAGTTCCGGCTAACTCCGTGCCAGCCGCCGCGGTA
ATTC
>OTU_137;size=5;
AGAGTTTGATCATGGCTCAGAACGAACGCTGGCGGCAGGCTTAACACATGCAAGTCGAACGCCCCGCAAGGGGAGTGGCA
GACGGGTGAGTAACGCGTGGGAATCTACCCAGTCCTTCGGAACAACACAGGGAAACTTGTGCTAATACCGGATACGCCCT
ACGGGGGAAAGATTTATCGGGATTGGATGAGCCCGCGTTGGATTAGCTAGTTGGTGAGGTAAAAGCTCACCAAGGCGACG
ATCCATAGCTGGTCTGAGAGGATGATCAGCCACACTGGGACTGAGACACGGCCCAGACTCCTACGGGAGGCAGCAGTGGG
GAATATTGGACAATGGGCGCAAGCCTGATCCAGCCATGCCGCGTGAGTGATGAAGGCCTTAGGGTTGTAAAGCTCTTTCA
GTGGGGACGATAATGACGGTACCCACAGAAGAAGCCCCGGCTAACTTCGTGCCAGCCGCCGCGGTAATTC
>OTU_138;size=3;
AGAGTTTGATCATGGCTCAGATTGAACGCTGGCGGCATGGCTAAAACATGCAAGTCGAACGTGCCCGCAAGGGCAAGTGG
CGAAAGGGTCAGTAATGCGATCGAACGTACCCTGAGGTGGGGGATAGGGTGGCGAAAGTCACCATAATACCCCATGATCT
CTAAGGAGCAAAGGTTTACCGCCTTGGGAGCGGCGATCGTCCTATCAGCTAGTTGGCGGGGTAAAAGCCCACCAAGGCTA
AGACGGGTAGCGGGTGTGAGAGCACGGCCCGCGACATCGAAACTGAGACACTGTTCGGACTCCTACGGGAGGCTGCAGTA
ACGAATCTTCCGCAATGGGCGAAAGCCTGACGGAGCAATGCCGCGTGTGGGATGAAGCGTCTATGACGTGTAAACCACTG
TCAGGGAATAGAAACAATGATCGTTCCCAAAGGAAGTGGCGACTAACTCTGTGCCAGCCGCCGCGGTAATTC
>OTU_139;size=3;
AGAGTTTGATCATGGCTCAGAACGAACGCTGGCGGCAGGCCTAACACATGCAAGTCGAGCGCATCCTTCGGGGTGAGCGG
CGGACGGGTTAGTAACGCGTGGGAACGTACCCTTTTCTACGGAATAGCTTCGGGAAACTGAAGGTAATACCGTATACGCC
CTTTGGGGGAAAGATTTATCGGAGAAGGATCGGCCCGCGTCTGATTAGATAGTTGGTGGGGTAATGGCCTACCAAGTCTA
CGATCAGTAGCTGGTTTGAGAGGATGATCAGCAACACTGGGACTGAGACACGGCCCAGACTCCTACGGGAGGCAGCAGTG
GGGAATCTTAGACAATGGGCGCAAGCCTGATCTAGCCATGCCGCGTGAGTGATGAAGGCCTTAGGGTCGTAAAGCTCTTT
CGCTGGGGAAGATAATGACGGTACCCAGTAAAGAAACCCCGGCTAACTCCGTGCCAGCCGCCGCGGTAATTC
>OTU_141;size=7;
AGAGTTTGATCATGGCTCAGGACGAACGCTGGCGGCGTGCTTAACACATGCAAGTCGAACGATGAACTTCCTTCGGGAAG
GGATTAGTGGCGAACGGGTGAGTAACACGTGAGAAATCTGCCCTTCACTCTGGAATAACTCCGGGAAACCGGAGCTAATA
CCGGATACTCAAATCTGGCGGCATCGCTGGATTTGGAAAGTTTTTCGGTGAGGGATGATCTCGCGGCCTATCAGCTTGTT
GGTGAGGTAACGGCTCACCAAGGCTACGACGGGTAACCGGCCTGAGAGGGCGAACGGTCACACTGGGACTGAGACACGGC
CCAGACTCCTACGGGAGGCAGCAGTGGGGAATATTGGGCAATGGGCGGAAGCCTGACCCAGCGACGCCGCGTGAGGGATG
AAGGCCTTCGGGTTGTAAACCTCTTTCAGCAGGGAAGAAGCGAAAGTGACGGTACCTGCAGAAGAAGCACCGGCTAACTA
TGTGCCAGCCGCCGCGGTAATTC
>OTU_142;size=12;
AGAGTTTGATCATGGCTCAGAACGAACGCTGGCGGCATGCTTAACACATGCAAGTCGAACGTGATCTTGCCTTCGGGCAA
GTGAAAGTGGCGGACGGGTGAGTAACGCGTAGGAACCTACCTTTGGGTACGGGATAACTCAGGGAAACTTGTGCTAATAC
CGTATGATGCCTCCGGGCCAAAGATTTATCGCCCATAGATGGGCCTGCGTCGGATTAGGTAGTTGGTGAGGTAATGGCTC
ACCAAGCCTGCGATCCGTAGCTGGTCTGAGAGGATGATCAGCCACACTGGGACTGAGACACGGCCCAGACTCCTACGGGA
GGCAGCAGTGGGGAATATTGGACAATGGGCGCAAGCCTGATCCAGCAATGCCGCGTGAGTGATGAAGGCCTTAGGGTTGT
AAAGCTCTTTCACCGGGGAAGATAATGACGGTACCCGGAGAAGAAGCCCCGGCTAACTCCGTGCCAGCCGCCGCGGTAAT
TC
>OTU_143;size=5;
AGAGTTTGATCATGGCTCAGAATGAACGCTGGTGATATGCTTGACACATGCGAGTTAAACGGGAATATTTTAAATATTTT
AGTAGCGAACGGGTGAGTAATACATAAGAATTTACATAATAGTTTAGGATAGTTTTTTTTAATTAAAAAAGTAATACTAA
ATAGCTTAAATATTTTATATTTATAGTAAAGATTAATTCGCTATTATATGAGCTTGTGGAGGATTAGGTAGTTGGTAGGG
TAAAGGCCTACCAAGCCAATGATCTTTAGCTGGTCTGAGAGGACGGTCAGCCACATTGGGACTGAGATAAGGCCCAAACT
CCTACGGGGGGCAGCAGTGGGGAATCTTGGACAATGAGTGAAAACTTGATCCAGCGATATCACATGGGTGAAGAAGGCCA
TTTGGTCGTAAAACTCTTTCGTTAACGAAGATAATGACAGTAGTTAAAGTAAGAAGTCCTGGCAAATCCTGTGCCAGCCG
CCGCGGTAATTC
>OTU_144;size=12;
AGAGTTTGATCATGGCTCAGAACGAACGCTGGCGGCAGGCCTAACACATGCAAGTCGAGCGGGCATCCTTCGGGATGTTA
GCGGCGGACGGGTGAGTAACGCGTGGGAACGTGCCCTTTGCTACGGAATAGCCTCGGGAAACTGAGAGTAATACCGTATG
TGCCCTTCGGGGGAAAGATTTATCGGCAAAGGATCGGCCCGCGTTGGATTAGGTAGTTGGTGGGGTAATGGCCTACCAAG
CCGACGATCCATAGCTGGTTTGAGAGGATGATCAGCCACACTGGGACTGAGACACGGCCCAGACTCCTACGGGAGGCAGC
AGTGGGGAATCTTAGACAATGGGGGAAACCCTGATCTAGCCATGCCGCGTGAGCGATGAAGGCCTTAGGGTTGTAAAGCT
CTTTCAGTGGGGAAGATAATGACGGTACCCACAGAAGAAGCCCCGGCTAACTCCGTGCCAGCCGCCGCGGTAATAC
>OTU_145;size=5;
AGAGTTTGATCATGGCTCAGAGCGAACGCTGGCGGCAGGCCTAACACATGCAAGTCGAACGGACCCTTCGGGGTTAGTGG
CGGACGGGTGAGTAACACGTGGGAACGTGCCCTTTGGTTCGGAACAACACAGGGAAACTTGTGCTAATACCGGATAAGCC
CCCTTTCTTTAGCGAGGGAGGGGGGAAAGATTTATTGCCATTGGAGCGGCCCGCGTTGGATTAGGTAGTTGGTGAGGTAA
AGGCTCACCAAGCCTGCGATCCATAGCTGGTCTGAGAGGATGATCAGCCACATTGGGACTGAGACACGGCCCAAACTCCT
ACGGGAGGCAGCAGTGGGGAATCTTGCGCAATGGGCGAAAGCCTGACGCAGCCATGCCGCGTGAATGATGAAGGTCTTAG
GATTGTAAAATTCTTTCAGCGGGGACGGTAATGACGGTACCCGCAGAAGAAGCCCCGGCTAACTTCGTGCCAGCCGCCGC
GGTAATTC
>OTU_146;size=3;
AGAGTTTGATCATGGCTCAGTGTGAACGCTAATGACATGCTTGATACATGCGAGTTTAATAATGAATAATTATAGCGTAC
GGGTGCGTAATGCATATTAAAAGTGCTTTTTGGTCTATTAGTAAGTTTAATTATGAAACTAAGATAATAATAGAAATATT
AAAAATTAATCGTAAATATTAAAAATATTTATTTAAGCCAAAAAATCTTTTTATGTAGACTCAGGTTGTTGGAATGATTT
AAAACGTTTCAAGCCGAAAACTCTTAGCTGATCTTAGCGGATGATCAGCCACATAGGAACTGAGACAAGGTCCTAACTTA
ATTAAGGCAGCAGTGTGGAATCTTGGGCAATGTGGGAAACCATGACCCAGCAATGTTAAAAGGGTGATCAAGATTGTAAT
AAGTTTTAGGTTGTAAATCTCTATTGTTAAAAAAGATGATGACGGTATTTAACAAAAAAGCTCCGGCCAATCTCGTGCCA
GCCGCCGCGGTAATTC
>OTU_148;size=3;
AGAGTTTGATCATGGCTCAGAATGAACGCTGGCGGCAGGCCTAACACATGCAAGTCGAACGGGTCCTTCGGGACTAGTGG
CGGACGGGTGAGTAACGCGTGGGAACATACCCAAAGGTACGGAATAGCCTCGGGAAACTGAGAGTAATACCGTATGTGCC
CTTCGGGGGAAAGATTTATCGCCTTTGGATTGGCCCGCGTTGGATTAGGTAGTTGGTGGGGTAATGGCCTACCAAGCCGA
CGATCCATAGCTGGTTTGAGAGGATGATCAGCCACACTGGGACTGAGACACGGCCCAGACTCCTACGGGAGGCAGCAGTG
GGGAATCTTAGACAATGGGGGAAACCCTGATCTAGCCATGCCGCGTGATCGATGAAGGCCTTAGGGTTGTAAAGATCTTT
CAGATGGGAAGATAATGACGGTACCATCAGAAGAAGCCCCGGCTAACTCCGTGCCAGCCGCCGCGGTAATTC
>OTU_149;size=3;
AGAGTTTGATCATGGCTCAGAACGAACGCTGGCGGCAGGCTTAACACATGCAAGTCGAACGCGTGTAGCAATACACGAGT
GGCGCACGGGTGCGTAACGCGTGGGAACCTTCCTCGTAGTTCGGAATAACTCAGGGAAACTTGGGCTAATACCGAATGCC
TCCTTCGGGAGAAAGATTTATCGCTACGAGATGGGCCCGCGTCAGATTAGGTAGTTGGTAGGGTAATGGCCTACCAAGCC
GACGATCTGTAGCTGGTCTGAGAGGATGACCAGCCACACTGGGACTGAGACACGGCCCAGACTCCTACGGGAGGCAGCAG
TGGGGAATATTGGACAATGGGGGCAACCCTGATCCAGCCATGCCGCGTGAGTGAAGAAGGCCTTCGGGTTGTAAAGCTCT
TTCGACGGGGACGATGATGACGGTACCCGTATAAGAAGCCCCGGCTAACTTCGTGCCAGCCGCCGCGGTAATTC
>OTU_150;size=8;
AGAGTTTGATCATGGCTCAGAATGAACGCTGGCGGCAGGCCTAACACATGCAAGTCGAACGAGGCAGCAATGCCTAGTGG
CGGACGGGTGAGTAACGCGTGGGAACGTGCCCCTTGGTACGGAATAGCCCTGGGAAACTGGGAGTAATACCGTATGTGGT
CGAGAGACGAAAGATTTATCGCCAAGGGATCGGCCCGCGTTGGATTAGGTAGTTGGTGGGGTAATGGCCTACCAAGCCGA
CGATCCATAGCTGGTTTGAGAGGATGATCAGCCACACTGGGACTGAGACACGGCCCAGACTCCTACGGGAGGCAGCAGTG
GGGAATCTTAGACAATGGGGGAAACCCTGATCTAGCCATGCCGCGTGATCGATGAAGGCCTTAGGGTTGTAAAGATCTTT
CAGTTGGGAAGATAATGACGGTACCAACAGAAGAAGCCCCGGCTAACTCCGTGCCAGCCGCCGCGGTAATTC
>OTU_151;size=5;
AGAGTTTGATCATGGCTCAGGACGAACGCTGGCGGCGTGCTTAACACATGCAAGTCGAACGGAATCCATGTGGTGGTAAC
ACCGCGGAAGATTTAGTGGCGAACGGGTGAGGAACACGTGAGGAACCTGCCCCAAACTTTGGGATAACAGTTGGAAACGA
CTGCTAATACCAGATGCCGTTACTTTGTCGCATGGCGAGGTAACGAAAGTTTTTCGGTTTGGGAGGGCCTCGCGGCCTAT
CAGCTTGTTGGTGAGGTAATGGCTCACCAAGGCAACGACGGGTAGCTGGTCTGAGAGGATGATCAGCCACACTGGGACTG
AGACACGGCCCAGACTCCTACGGGAGGCAGCAGTGGGGAATCTTGCGCAATGGGCGAAAGCCTGACGCAGCAACGCCGCG
TGCGGGAAGAAGGCCTTAGGGTTGTAAACCGCTTTCAGCAGGGAAGAAAATGACTGTACCTGCAGAAGAAGGTGCGGCCA
ACTACGTGCCAGCCGCCGCGGTAATTC
>OTU_152;size=7;
AGAGTTTGATCATGGCTCAGAGCGAACGCTAGCGGCGGGCCTAACACATGCAAGTCGAGCGGAGAGCTTCGGCTCTTAGC
GGCGAACGGGTGAGTAACACGTAGGTAATGTTCCCTCTGGTGGGGGATAACTGGGGGAAACCCTAGCTAATACCGCATAT
GTCCTTCGGGATGAAAGCGGCGACGCGCCAGAGGATCAGCCTGCGGCCCATTATTTAATCCTAGTTGGTGGGGTAACGGC
CCACCAAGGGTACGATGGGTAGCTGATCTGAGAGGATGATCAGCCACACTGGGACTGAGACACGGCCCAGACTCCTACGG
GAGGCAGCAGTGGGGAATATTGGACAATGGGCGCAAGCCTGATCCAGCCACGCCGCGTGAGTGATGAAGGCCTTCGGGTT
GTAAAGCTCTGTCGTGAGGGACGAAGGTGGCGACACTTGACGGTACCTCACAAGAAAGCACCGGCTAACTCCGTGCCAGC
CGCCGCGGTAATTC
>OTU_153;size=7;
AGAGTTTGATCATGGCTCAGGACTAACGCTGACGGTATGCCTTACACATGCAAGTCGAACGGAAAGGTCTCTTCGGAGAT
ACTCAAGTGGCGGACGGGTGAGTAACACGTAGGAATCTGCCCCAGAGTGGGGGACAACCAAGGGAAACCTTGGCTAATAC
CCCATATGGCGTGAGCTGAAAGTTTTTTCGCTCTGGGAGGAGCCTGCGCTTGATTAGCTAGTTGGTGAGGTAATAGCTCA
CCAAGGCGACGATCAATAGCTGGTCTGAGAAGATGACCAGCCACAATGGGACTGAGATACGGCCCATACTCCTACGGGAG
GCAGCAGTGGGGAATTTTGCGCAATGGACGAAAGTCTGACGCAGCAATACCGTGTGTGGGATGACGCCTCGTGGGGTGTA
AACCACTGTCAGAATGGAAAAATTTGATTGTACATTCAAAGGAAGCACCGGCTAATTCCGTGCCAGCCGCCGCGGTAATT
C
>OTU_154;size=19;
AGAGTTTGATCATGGCTCAGAGTGAACGCTGGCGGCGTGGTTAAGACATGCAAGTCGAGCGACAGTAGCAATACTGGAGC
GGCAAACGGGTGCGTAACACGTGAGCAATCTGCCCTTAAGACCGGAATAGCCCAGGGAAACTTGGATTAATACCGGATGT
GGAGGAGTCAGGCATCTGACTTCTTCCAAAGCTTGTAATGGCGCTTAAGGAGGAGCTCGCGGCCTATCAGCTAGTTGGCG
AGGTAACGGCTCACCAAGGCTAAGACGGGTAACTGGTCTGAGAGGATGATCAGTCACACTGGAACTGAGACACGGTCCAG
ACACCTACGGGTGGCAGCAGTTTCGAATCGTTCACAATGGGGGCAACCCTGATGGCGCGACGCCGCGTGGGGGATGAAGG
TCTTCGGATTGTAAACTCCTGTCATTGGGGACTAATGGCCAGGCTCATACCCTGGTTTGAATTAACCCAAAGAGGAAGCA
GTGGCTAACTCTGTGCCAGCCGCCGCGGTAATTC
>OTU_155;size=9;
AGAGTTTGATCATGGCTCAGAGTGAACGCTGGCGGCATGCTTAACACATGCAAGTCGCACGAGGGGTTTCGGCCTCTAGT
GGCGGACGGGTGAGTAACGCGTAGGTATCTATCCTGGGGTGGGGGATAACAGTGGGAAACTGCTGCTAATACCGCATGAC
ACCTGAGGGTCAAAGGCGCAAGTCGCCTTAGGAGGAGCCTGCGTACGATTAGCTTGTTGGTGGGGTAAAGGCCTACCAAG
GCGATGATCGTTAGCTGGTCTGAGAGGATGATCAGCCACATTGGGACTGAGACACGGCCCAAACTCCTACGGGAGGCAGC
AGTGGGGAATATTGGACAATGGGCGAAAGCCTGATCCAGCAATGCCGCGTGGATGAAGAAGGTCTTCGGATTGTAAAGTC
CTTTCGACGGGGACGATGATGACGGTACCCGTAGAAGAAGCCCCGGCTAACTTCGTGCCAGCAGCCGCGGTAATTC
>OTU_156;size=3;
AGAGTTTGATCATGGCTCAGAACGAACGTTGGCGGCATGGATTAGGCATGCAAGTCGAACGAATCCCAGCAATGGGGGAA
GTGGCGAAAGGGGCAGTAATGTATGGGTACCTACCCCGGGGTTGAGCATAGCCATTCTAACGGATGGGTAATACTCGACG
ATGTCGCAAGACCAAAGCTCCGGCGCCCCGGGAGGGGCCCATATCAGATTAGCTAGTTGGCGGGGTAACGGCCCACCAAG
GCGAAGATCTGTAGCGGGTGTGAGAGCACGACCCGCGCCACTGGCACTGAGACACTGGCCAGACACCTACGGGTGGCTGC
AGTCGAGGATCTTCGTCAATGGGCGAAAGCCTGAACGAGCGATGCCGCGTGTGCGATGAAGGCCTTCGGGTTGTAAAGCA
CAAAAGAGATGAGAAAGGGCAACTTGATCGAATCTCAGTAAGCTCGGGCTAAGTTCGTGCCAGCAGCCGCGGTAATTC
>OTU_157;size=3;
AGAGTTTGATCATGGCTCAGGATGAACGCTAGTGGTAGGCTTAACACATGCAAGTTGTACGATAATTTTAAAAATTTTAG
TAGCGGACGGGTGAGTAATATATGATAATTTATCTTAAAGAAGGGGGAAACATTTAGAAATGCTTGCTAATACCTTATAT
ACTTTATTAAGTAAAATAAATAATAATTTGCTTTAAGAAAATAGCATATCTGATTAGTTAGTTGATAGAAGTAATTCTTT
ATCAAGACAATGATCAGTAGTTGGTTTGAGAGGATGATCAGCCACATTGGAACTGAGACACGGTCCAGACTCTTACGGGG
GGCAGCAGTGGGGAATTTTCTGCAATGGACGAAAGTCTGACAGAGCAATACCACGTGAAGGATTAAGGCCTGTGGGTTGT
AAACTTTTTTTTTCAATGAGGAATTTTTGACGTGTATTTGAAGAATAAGCATCGGCTAACTCTGTGCCAGCCGCCGCGGT
AATTC
>OTU_158;size=15;
AGAGTTTGATCATGGCTCAGATTGAACGCTGGCGGCATGCCTTACACATGCAAGTCGAACGGCAGCACGGAGCTTGCTCT
GGTGGCGAGTGGCGAACGGGTGAGTAATATATCGGAACGTACCCTGGAGTGGGGGATAACGTAGCGAAAGTTACGCTAAT
ACCGCATACGATCTAAGGATGAAAGTGGGGGATCGCAAGACCTCATGCTCGTGGAGCGGCCGATATCTGATTAGCTAGTT
GGTAGGGTAAAAGCCTACCAAGGCATCGATCAGTAGCTGGTCTGAGAGGACGACCAGCCACACTGGAACTGAGACACGGT
CCAGACTCCTACGGGAGGCAGCAGTGGGGAATTTTGGACAATGGGCGAAAGCCTGATCCAGCAATGCCGCGTGAGTGAAG
AAGGCCTTCGGGTTGTAAAGCTCTTTTGTCAGGGAAGAAACGGTGAGAGCTAATATCTCTTGCTAATGACGGTACCTGAA
GAATAAGCACCGGCTAACTACGTGCCAGCCGCCGCGGTAATTC
>OTU_159;size=3;
AGAGTTTGATCATGGCTCAGAATGAACGCTAGTAGTATGCTTAACACATGCAAGTCGAACGGAAACTTGTTTTTCGTGGC
GCACGGGTGAGTAAATGCAGAATTTTCCCTTTCAGTTCAGTATAAAGTTGCCTCTGGCAATTAAATCCTGAATAGTTTTA
AAGGTTTATTCCGCTGAAAGATAAATCTGTTTAAGATTAGGTTGTTGGTAATTTAAAAGCTTACCAAGCCAATGATCTTT
AGTTGGTCTGAGAGGACGATCAACCACACTGGGACTGAAACAAGGCCCAGGCTAATTCGTTGGCCAGCAGTGAGGAATAT
TGGAATCAATGAACGAAAGTTTGATCCAGCAATACTAAATGGGTGATGACGGCTTATTAAGTTGTAAGATCCTTTAATTA
AAGAAGATAATGACATTATTTAATTGAATTAGTCCTGGCTAATACTCGTGCCAGCCGCCGCGGTAATTC
>OTU_160;size=9;
AGAGTTTGATCATGGCTCAGAGCGAACGCTGGCGGCAGGCTTAACACATGCAAGTCGAACGCTCCTAGCAATAGGGGAGT
GGCAGACGGGTGAGTAACGCGTGGGAACATACCCTTTGGTTCGGAATAACTCGGCGAAAGCCGTGCTAATACCGGATAAG
CCCCTCACGGGGGAAAGATTTATCGCCGAAGGATTGGCCCGCGTCCGATTAGCTAGTTGGTGAGGTAATGGCTCACCAAG
GCGACGATCGGTAGCTGGTCTGAGAGGATGATCAGCCACACTGGGACTGAGACACGGCCCAGACTCCTACGGGAGGCAGC
AGTGGGGAATATTGGACAATGGGCGCAAGCCTGATCCAGCCATGCCGCGTGAGTGATGAAGGCCTTAGGGTTGTAAAGCT
CTTTCGACGGGGACGATAATGACGGTACCCGTAGAAGAAGCCCCGGCTAACTTCGTGCCAGCCGCCGCGGTAATAC
>OTU_161;size=3;
AGAGTTTGATCATGGCTCAGGATGAACGCTAGAGGTATGCTTTACACATGCGAGTTATCAAAATAAATAATTTTTATAGC
GCACGGGTGCGTAATACATAAGAAAATTGGCTAAATTTATTATAAAAAAATTTAGATAGGCTTGTGGAGGATCAGGTAGT
TGGTGCGGTAATAGCGTACCAAGCCAATGACCCTTAGCTGTTTTGAGAGATTGATCAGCCACATTGGAACTGAGATAAGG
TCTAAGCTTTTTAGAAAGCCTGCAGTGGGGAATTCTGGGCAATGGGCGAAAGCTTGACCCGGCAATACTTCGTGAAGAGG
AAAAAAAATTGTAAACTCACAATTTATGGTTTTATCAAAGAAAAATTATAAAAAATAGTCCCGGCAAATCTCTGTGCCAG
CCGCCGCGGTAATTC
>OTU_162;size=3;
AGAGTTTGATCATGGCTCAGAAATAACGCTGGCGGCATGCTTAACACATGCAAGTCGAACGGATAGTAGCAATACTATTA
GTGGCAAACGGGTGAGTAACACGTAGGAATCTACCCTGTAGTACGGAACAACAGTTGGAAACGACTGCTAATACCGCATA
CGCTCCTTCGGGAGGAAAGATTTATCGCTATAGGATGAGCCTGCGCTAAATTAGATAGTTGGTGGGGTAATGGCCTACCA
AGTCAATGATTTATAGCTGGTCTGAGAGGACGACCAGCCACACTGGAACTTAGAAACGGTCCAGACTCCTACGGGAGGCA
GCAGTGAGGAATATTGGACAATGGGCGCAAGCCTGATCCAGCAATGCCGCGTGAATGATGAAGGCCTTAGGGTTGTAAAG
TTCTTTCGGTGGGGAAGAAAATGACGGTACCCACAGAAGAAGCTCCGGCTAACTCCGTGCCAGCCGCCGCGGTAATTC
>OTU_163;size=7;
AGAGTTTGATCATGGCTCAGAATGAACGCTGGCGGCGTGCCTAAGACATGCAAGTCGTACGTGAAAGTAGCAATATGAGT
AAAGTGGCGCACGGGTGAGTAATAGTTGGATAATGCGCCTCCTCGCTGGGGATAACCAGGCGAAAGCTTGGCTAATACCG
AATAGTCCGATCTTAACTTCGGTTTCGATCGGTAAAGCCGTAAGGCGCGGGGAGAGTAGTCCAAATCCCATTAGCTAGTT
GGTAGGGTAAAAGCCTACCAAGGCAACGATGGGTAGCTGGTCTGAGAGGACGATCAGCCACACTGGAACTGGAACACGGT
CCAGACTCCTACGGGAGGCAGCAGTTAGGAATTTTGCGCAATGGGGGAAACCCTGACGCAGCAACGCCGCGTGAAGGATG
AAGGCTTTCGGGTTGTAAACTTCTTTTAGCAGGAAAGAACACAATGACGGTACCTGCAGAAAAAGCACCGGCTAACTCTG
TGCCAGCAGCCGCGGTAATTC
>OTU_164;size=5;
AGAGTTTGATCATGGCTCAGATTGAACGCTGGCGGCATGCCTTACACATGCAAGTCGAACGGTAACAGGTTAAGCTGACG
AGTGGCGAACGGGTGAGTAATATATCGGAACGTGCCCAGTCGTGGGGGATAACTGCTCGAAAGAGCAGCTAATACCGCAT
ACGACCTGAGGGTGAAAGCGGGGGATCGCAAGACCTCGCGCGATTGGAGCGGCCGATATCAGATTAGGTAGTTGGTGGGG
TAAAGGCTCACCAAGCCAACGATCTGTAGCTGGTCTGAGAGGACGACCAGCCACACTGGGACTGAGACACGGCCCAGACT
CCTACGGGAGGCAGCAGTGGGGAATTTTGGACAATGGACGCAAGTCTGATCCAGCCATGCCGCGTGCGGGAAGAAGGCCT
TCGGGTTGTAAACCGCTTTTGTCAGGGAAGAAACGGGCGTCTCTAATACAGATGCCTAATGACGGTACCTGAAGAATAAG
CACCGGCTAACTACGTGCCAGCCGCCGCGGTAATTC
>OTU_165;size=4;
AGAGTTTGATCATGGCTCAGAACGAACGCTGGCGGCATGCCTAACACATGCAAGTCGAACGAGACCTTCGGGTCTAGTGG
CGCACGGGTGCGTAACGCGTGGGAATCTACCCTTGGGTTCGGAATAACAGTTAGAAATGACTGCTAATACCGGATGATGA
CGAAAGTCCAAAGATTTATCGCCCAAGGATGAGCCCGCGTAAGATTAGCTTGTTGGTGGGGTAATGGCCTACCAAGGCGA
CGATCTTTAGCTGGTCTGAGAGGATGATCAGCCACACTGGGACTGAGACACGGCCCAGACTCCTACGGGAGGCAGCAGTG
GGGAATATTGGACAATGGGCGAAAGCCTGATCCAGCAATGCCGCGTGAGTGATGAAGGCCTTAGGGTTGTAAAGCTCTTT
TACCAGGGATGATAATGACAGTACCTGGAGAATAAGCTCCGGCTAACTCCGTGCCAGCAGCCGCGGTAATTC
>OTU_166;size=2;
AGAGTTTGATCATGGCTCAGAGCGAACGCTGGCGGCAGGCCTAATACATGCAAGTCGAACGGTCTCTTCGGAGGCAGTGG
CGGACGGGTGAGTAACGCGTGGGAATATGCCCTTTGGTACGGAACAACTGAGGGAAACTTCAGCTAATACCGTATGTGCC
CTTCGGGGGAAAGATTTATCGCCATTGGAGTAGCCCGCGTTGGATTAGGTAGTTGGTGGGGTAAAGGCCTACCAAGCCTA
CGATCCATAGCTGGTCTGAGAGGATGATCAGCCACACTGGGACTGAGACACGGCCCAGACTCCTACGGGAGGCAGCAGTA
GGGAATCTTGCGCAATGGGCGAAAGCCTGACGCAGCCATGCCGCGTGAATGATGAAGGTCTTAGGATTGTAAAATTCTTT
CACCGGGGAAGATAATGACGGTACCCGGAGAAGAAGCCCCGGCTAACTTCGTGCCAGCAGCCGCGGTAATAC
>OTU_167;size=4;
AGAGTTTGATCATGGCTCAGGATGAACGCTAGCGGCAGGCTTAACACATGCAAGTCGAGGGGTAGAAGCAGCTTGCTGCT
TTGAGACCGGCGCACGGGTGCGTAACGCGTATACAATCTACCTTTTACAGAGGGATAGCCCAGAGAAATTTGGATTAATA
CCTCATAGTATTTTCGAATCGCATGGTTTGATTATTAAAGTTCCAACGGTAAAAGATGAGTATGCGTCCCATTAGCTAGA
TGGTAAGGTAACGGCTTACCATGGCAACGATGGGTAGGGGTCCTGAGAGGGAGATCCCCCACACTGGTACTGAGACACGG
ACCAGACTCCTACGGGAGGCAGCAGTGAGGAATATTGGACAATGGGCGCAAGCCTGATCCAGCCATGCCGCGTGCAGGAA
GACGGTCCTATGGATTGTAAACTGCTTTTATACAGGAAGAAACACACCCTCGTGAGGGTACTTGACGGTACTGTATGAAT
AAGCATCGGCTAACTCCGTGCCAGCCGCCGCGGTAATTC
>OTU_168;size=6;
AGAGTTTGATCCTGGCTCAGCGTGAACGCTGGCGGCATGGCTAAAGCATGCAAGTCGTACGAACCCGCAAGGGTGAGTGG
CGGACGGGTTAGTAATAAGATCGAACATACCTCGAGCTGGAGGATAGCGGCGGGAAACTGCCGGTAATACTCCATGTCCT
CTCCGGAGAAAAGCTTTTGCGGCTTGAGATTGGCGATTTTCCTATCAGCTAGTTGGCGGGGTAAAGGCCCACCAAGGCGA
AGACGGGTAGCAGGTGTGAGAGCACGACCTGCAACATCGGGACTGAGACACTGCCCGGACTCCTACGGGAGGCTGCAGCG
ACGAATCTTCTGCAATGGGCGAAAGCCTGACAGAGCAATGCCGCGTGTGGGATGAAGCGTCTATGACGTGTAAACCACTG
TCAGGGGGCGGAACCAATGATTGCCCCCAGAGGAAGAGCCGGCTAACCCTGTGCCAGCCGCCGCGGTAATTC
>OTU_169;size=6;
AGAGTTTGATCATGGCTCAGAGCGAACGCTGGCGGCGTGCTTAACACATGCAAGTCGAACGAAGGCTTCGGCCTTAGTGG
CGGACGGGTGAGTAACGCGTGGGAATCTACCTTACGGCGGGGAATAACAGTTGGAAACGACTGCTAATACCGCATACGCT
CTACGGAGGAAAGGCTTCGGCCACCGTTTGAGGATCCCGCGTCCGATTAGCTAGTTGGTAGGGTAACGGCCTACCAAGGC
GACGATCGGTAGCTGGTCTGAGAGGATGATCAGCCACACTGGGACTGAGACACGGCCCAGACTCCTACGGGAGGCAGCAG
TGGGGAATATTGGACAATGGGGGAAACCCTGATCCAGCGACGCCGCGTGAATGATGAAGGCCTTAGGGTTGTAAAGTTCT
TTCGTCCACGAGGATGATGACAGTAGTGGAAGAAGAAGCTCCGGCTAACTTCGTGCCAGCCGCCGCGGTAATTC
>OTU_170;size=4;
AGAGTTTGATCATGGCTCAGAGTGAACGCTGGCGGCGTGCTTAACACATGCAAGTCGAACGGAAGTAGCAATACTTTAGT
GGCAAACGGGTGAGTAATGCATAGGAATCTGCCAAGCAGTGTGGGATAACAACTGGAAACAGTTGCTAATACCGCATACT
ACCACTTGTGGGAAAGCCTTCGGGCGCTGTTTGATGAGCCTATGTTCGATTAGCTAGTTGGTGGGGTAATTGCCTACCAA
GGCTACGATCGATAGCTGGTCTGAGAGGATGATCAGCCACACTGGAACTGAGACACGGTCCAGACTCCTACGGGAGGCAG
CAGTGGGGAATATTGGGCAATGGACGAAAGTCTGACCCAGCAACGCCGCGTGGGGGATGAAGGCCTTAGGGTTGTAAACT
CCTTTTGTCAGGGAAGATAATGACTGTACCTGAAGAATAAGCATCGGCTAACTTCGTGCCAGCCGCCGCGTAATTC
>OTU_171;size=2;
AGAGTTTGATCATGGCTCAGAATCAACGTTGGCGGCGCGCCTAACACATGCAAGTCGAACGAGAAAGTGGAGCAATCCAT
GAGTAAAGTGGCGTACGGGTGAGTAACACGTGGGTAATCTACCTCTTGGTGGGGAATAACGCTGGGAAACTGGCGCTAAT
ACCGCATAAGTTCGTAAGAAGAAAGTCGCAAGACGCCGAGAGAGGAGCCCGCGGCCGATTAGCTAGTTGGTAGGGTAAAA
GCCTACCAAGGCTATGATCGGTAGCCGGCCTGAGAGGGCACACGGCCACACTGGCACTGAAACACGGGCCAGACTCCTAC
GGGAGGCAGCAGTGGGGAATCTTGCACAATGGGGGAAACCCTGATGCAGCGACGCCGCGTGAGTGATGAAGCCCTTCGGG
GTGTAAAGCTCTTTCGACAGGAACGATAATGACGGTACCTGGAGAAGAAGCTGCGGCTAACTACGTGCCAGCAGCCGCGG
TAATTC
>OTU_172;size=4;
AGAGTTTGATCATGGCTCAGAACGAACGCTGGCGGTATGCTTAACACATGCAAGTCGAACGAACGTATTGATTTCGGTTA
ATATGTTAGTGGCAGACGGGTGAGTAACGCGTGGGAATGTACCCTTTAGTTCAGAATAACTACGGGAAACTGTAGCTAAT
ACTGGATAAGCCCTTCGGGGGAAAGATTTATCGCTAAAGGAACAGCCCGCGTTAGATTAGGTAGTTGGTGAGGTAAAAGC
TCACCAAGCCGACGATCTATAGCTGGTTTGAGAGGATGATCAGCCACACTGGGACTGAGACACGGCCCAGACTCCTACGG
GAGGCAGCAGTGGGGAATATTGGACAATGGGGGCAACCCTGATCCAGCAATACCGCGTGAGTGAAGAAGGCCTTCGGGTT
GTAAAGCTCTTTTACCGGGGAAGATAATGACGGTACCCGGGGAATAAGCTCCGGCTAACTTCGTGCCAGCAGCCGCGGTA
ATAC
>OTU_173;size=4;
AGAGTTTGATCATGGCTCAGAATGAACGCTAGAAATATGCTTAACACATGCAAGTTAAATGGTATACTTTTATAATTTAT
ACTATAGCGAACGGGTGCGTAATGTATGAGAATTTACCTAAAAGTTTAGAATATACAAAATTCTAAATATATTGAAAGAT
TAATCGCTTTTAGATAAGCTCGTATAGGATTAGGTAGTTGGTATGGGTAAAGGCCTACCAAGCCTTTGATCTTTAGCTGG
TCTGAAAGGACGACCAAGCCACATTGGAACTGAGATAAGGTCCAAACTCTTAAATGTGAGGCTGCAGTGAGGAATTTTGG
ACAATGAGCGAAAGCTTGATCCAGCAATATTTCATGAGTGAATAGACAATTATTTTCGGTTGTAAAGCTCTTTCAGCAAT
AAATTAATAATGATATAATTTGCAAGGAAGTCCCGGCAAACTTGCACAGTGCCAGCAGCCGCGGTAATAC
>OTU_174;size=2;
AGAGTTTGATCATGGCTCAGGGTGAACGCTAGTAGTATGCTTTACACATGCGAGTTGAACGAAAATTTTTCGTAGCGAAC
GGGTGAGTAACACGTGAGTATCTGCCTTTTAGATTGGGACAAGTATATTTAATAGTAAAACCTATTAATAAAGATATAAT
CGTACAAATACCGAATAACCAAAGATTTAATTCGCTAAAAGATGAGCTCGCGCAAGATTAGGTAGTTGGTTAGAGAATTG
CTTACCAAGCCCACAATCTTTAGCTGATCTGAGAGGATGATCAGCCACATTGGAACTGAGAAAAGGTCCAAGCTTTATTG
TGAGCCAGCAGTGAGGAATATTGGACAATGAACGAAAGTTTGATCCAGCAATACTACATGAATGATGACAGCTGATTTGG
TTGTAAAGTTCTTTCGTTGAAGATGATAATGACAGTATTCAAAGAAGAAGTCCCGGCCAATCTCGTGCCAGCCGCCGCGG
TAATTC
>OTU_175;size=2;
AGAGTTTGATCATGGCTCAGGACGAACGCTGGCGGCGTGCCTAACACATGCAAGTCGAGGGTTAGCAATAACCCTGGCGC
ACGGGTGAGTAACGCGTAGATAATCTGCCCCTATCACAGACATAACTTTGGGAAACTGGAGCTAATATCTGATGAGGCCT
ACGGGTCAAAGAGCGATTGGATAGGGATGAGTCTGCGTCTGATTAGCTAGTTGGTAAGGTAATGGCTTACCAAGGCGACG
ATCAGTAGCTGGTCTGAGAGGACGATCAGCCACACTGGAACTGAGACACGGTCCAGACTCCTACGGGAGGCAGCAGTGAG
GAATTTTGCACAATGGGGGCAACCCTGATGCAGCGACGCCGCGTGTGGGATGAAGGGGCTATGCCTTGTAAACCACTGTC
GAATGGGAATAAAGGTTCGGTCGCCGAACTGGGAATGTACCATTGGAGGAAGGATCGGCTAACTACGTGCCAGCAGCCGC
GGTAATTC
>OTU_177;size=2;
AGAGTTTGATCATGGCTCAGGATGAACGCTAGCGGCAGGCTTAACACATGCAAGTCGAGGGGTATAGTTCTTCGGAACTA
GAGACCGGCGCACGGGTGCGTAACGCGTATGCAATCTACCTTTTGCAGAGGGATAGCCCAGAGAAATTTGGATTAATACC
TCATAGTATAGCAGTTTCGCATGAGACCACTATTAAAGTCACAACGGCAAAAGATGAGCATGCGTCCCATTAGCTAGTTG
GTAAGGTAACGGCTTACCAAGGCTACGATGGGTAGGGGTCCTGAGAGGGAGATCCCCCACACTGGTACTGAGACACGGAC
CAGACTCCTACGGGAGGCAGCAGTGAGGAATATTGGACAATGGGCGCAAGCCTGATCCAGCCATGCCGCGTGCAGGATGA
CGGTCCTATGGATTGTAAACTGCTTTTGTACAGGAAGAAACACTCCCTCGTGAGGGAGCTTGACGGTACTGTAAGAATAA
GGATCGGCTAACTCCGTGCCAGCCGCCGCGGTAATTC
>OTU_178;size=4;
AGAGTTTGATCATGGCTCAGGATGAACGCTAGCGGCAGGCTTAATACATGCAAGTCGAGGGGCAGCACGGTTAGCAATAA
CTGGTGGCGACCGGCGCACGGGTGCGTAACACGTATACAATCTACCTTAAACAGGGGGATAGCCTTTCGAAAGAGAGATT
AATACCCCGTAATAAATTGAACGGCATCGTTTGATTTTGAAAGCTCCGGCGGTTTGAGATGAGTATGCGTCTGATTAGCT
AGTTGGTGAGGTAACGGCTCACCAAGGCGACGATCAGTAGGGGATCTGAGAGGACTAACCCCCACACTGGTACTGAGACA
CGGACCAGACTCCTACGGGAGGCAGCAGTAAGGAATATTGGTCAATGGGGGCAACCCTGAACCAGCCATGCCGCGTGCAG
GATGACGGCCCTATGGGTTGTAAACTGCTTTTATACCAGAGAAAACCCGAGTACGTGTACTCGGTTGATAGTATGGTAAG
AATAAGCATCGGCTAACTTCGTGCCAGCCGCCGCGGTAATAC
>OTU_179;size=2;
AGAGTTTGATCATGGCTCAGAGTGAACGCTGGCGGCAGGCCTAACACATGCAAGTCGAGCGGCAGCGCGGGGGCAACCCT
GGCGGCGAGCGGCGGACGGGTGAGGAATTCGTCGGAATCTGCCTTTTTGTGGGGGATAACGTAGGGAAACTTACGCTAAT
ACCGCATACGACCTACGGGTGAAAGTGGGGGACCGCAAGGCCTCACGCAGAAAGATGAGCCGACGACCGATTAGCTAGTT
GGTAGGGTAAAGGCCTACCAAGGCGACGATCGGTAGCTGGTCTGAGAGGATGATCAGCCACACTGGGACTGAGACACGGC
CCAGACTCCTACGGGAGGCAGCAGTGGGGAATATTGGACAATGGGCGCAAGCCTGATCCAGCCATGCCGCGTGTGTGAAG
AAGGCCTTCGGGTTGTAAAGCACTTTTGTCCGGAAAGAAATCCTTCAACTTAATACGTTGGGGGGATGACGGTACCGGAA
GAATAAGCACCGGCTAACTTCGTGCCAGCCGCCGCGGTAATTC
>OTU_180;size=6;
AGAGTTTGATCATGGCTCAGAACGAACGCTGGCGGCATGCTTAACACATGCAAGTCGAACGATGGCTTCGGCCATAGTGG
CGGACGGGTGAGTAGCGCGTGGGAACCTGCCCCGAGGTACGGAATAACCGCTGGAAACGGCGGCTAATACCGTATGAGCC
CTGAGGGGGAAAGATTTATCGCCTTGGGAGGGGCCCGCGTCCGATTAGGTAGTTGGTGAGGTAAAGGCTCACCAAGCCTG
CGATCGGTAGCTGGTCTGAGAGGATGATCAGCCACACTGGGACTGAGACACGGCCCAGACTCCTACGGGAGGCAGCAGTG
GGGAATATTGGACAATGGGGGCAACCCTGATCCAGCAATGCCGCGTGAGTGATGAAGGCCTTCGGGTTGTAAAGCTCTTT
CACCCACGACGATGATGACGGTAGTGGGAGAAGAAGCCCCGGCTAACTTCGTGCCAGCCGCCGCGGTAATTC
>OTU_181;size=2;
AGAGTTTGATCCTGGCTCAGATTGAACGCTGGCGGCGTGGCTAAAGCATGCAAGTCGAGCGAACCCGCAAGGGTGAGCGG
CGGACGGGTTAGTAATACGATCGAACGTGCCCTGAGGCGGGGGATAGGCGTGGGAAACTGCGCGTAATACCCCATGATCT
CTCCGGAGCAAAGGTTTACCACCTTGGGATCGGCGATCGTCCTATCAGGTAGTTGGCGGGGTAATGGCCCACCAAGCCTA
TGACGGGTAGCAGGTGTGAGAGCACGACCTGCAACATCGGGACTGAGACACTGCCCGGACTCCTACGGGAGGCTGCAGCG
ACGAATCTTCCGCAATGGGCGCAAGCCTGACGGAGCGACGCCGCGTGTGGGATGAAGCGCCTTCGGTGTGTAAACCACTG
TCAGGGGGCAGAACCAATGATCGCCCCCAAAGGAAGAGACGGCTAACCCTGTGCCAGCCGCCGCGGTAATTC
>OTU_182;size=4;
AGAGTTTGATCATGGCTCAGAGTTAACGCTAGTAGTATGCTTTATACATGCAAGTTTAACGGAGTTTCCGAAGTTTCGCA
AGATCCGTAGCGAACGGGTGAGTAAAACACAAAAATCTACTTTTTAGTTTAAAATAATACATATTCATTAAATTGAAACA
AATTAAAATTTATGTTAATTTTTAAATATTTAAAAAGGCTATAACTCTATTTTATAGCTGCTAAAAAATGGTTTTGTTAA
AGATTAGGTAGTTGGTCGATTAATAGTTGACCAAGCCCGTGATCTTTAGTTGATTTTAGAGAATGATCAATCACACTGGA
ATTGAGATAAGGTCCAGGCTAATTTAATTGGCCAGCAGTAAGGAATATTGGACAATGGACGGAAGTTTGATCCAGCAATA
CTATCTAATTGAAGACGGCTAAATTGGTTGTAAACTTTTTTCGTTAAAAATGATAATGACATTATTTAAAGAAGTTTTAG
TCCCGGCTAATCTCGTGCCAGCCGCCGCGGTAATAC
>OTU_183;size=2;
AGAGTTTGATCATGGCTCAGAATTAACGCTTGCAGTATACTTAACACATGCTAGTCGTATGTATTATAACATGGCGTACG
GGTGAGTAATACAAAAGAATCTATCTTAAAATTTGACACAATTATATTTTTATAAAGAATGTTTAATCATTAAAAATGTC
AATAAAGGTTTAATACTGTTTTAATATGAGCTTTTGTAAGATTAGGTTGTTGGTGGGGTAATAGCCTACCAAGCCGATAA
TCTTTAGCTGGTCTGAGAGGACATTCAGCCACACTGGAACTGAGATAAGGTCCAGGCTTTTATAGCCAGCAGTGAGGAAT
CTTGGACAATGAGCGAAAGCTTGATCCAGTAATATTGCGTGAATGAAGAAAGCACAAAAGATTTTTTTAAAAATCGGCTG
TAAAATTCTTTCAATAAGGAAGATAATGACGTTACTTATAGAAGAAGCCCCGGCTAACTTCGTGCCAGCAGCCGCGGTAA
TTC
>OTU_184;size=4;
AGAGTTTGATCATGGCTCAGAATGAACGCTGGCGGCAGGCCTAAAACATGCAAGTCGAACGCTTGTAGCAATACAAGAGT
GGCGCACGGGTGAGTAACATGTGGGAATATGCCTTTTGGTACGGAACAACGTTTGGAAACGAACGCTAATACCGTATGGT
CCCTTCGGGGTAAAGATTTATCGCCAAAAGATTAGCCCGCACTGGATTAGCTAGTTGGTGAGGTAAGAGCTCACCAAGGC
GACGATCCATAGCTGGTCTGAGAGGACGATCAGCCACACTGGGACTGAGACACGGCCCAGACTCCTACGGGAGGCAGCAG
TTAGGAATATTGGACAATGGGGGCAACCCTGATCCAGCCATGCCGCGTGAGTGATGAAGGCCTTCGGGTTGTAAAACTCT
TTAGCCGATGAATATAATGACTGTAGTCGGAAAATAAGCCCCGGCTAACTTCGTGCCAGCCGCCGCGGTAATAC
>OTU_185;size=2;
AGAGTTTGATCATGGCTCAGAACGAACGCTGGCGGCAGGCTTAACACATGCAAGTCGAGCGCCCCGCAAGGGGAGCGGCA
GACGGGTGAGTAACGCGTGGGAACATACCTCTTGGTTCGGAATAACTCAGGGAAACTTGAGCTAATACCGGATACGTCCG
AAAGGAGAAAGATTTATCGCCGAGAGAGTGGCCCGCGTCTGATTAGCTAGTTGGTGAGGTAAAAGCTCACCAAGGCGACG
ATCAGTAGCTGGTCTGAGAGGATGATCAGCCACACTGGGACTGAGACACGGCCCAGACTCCTACGGGAGGCAGCAGTGGG
GAATATTGGACAATGGGGGCAACCCTGATCCAGCCATGCCGCGTGAGTGATGAAGGCCTTAGGGTTGTAAAGCTCTTTTA
CCAGGGAAGATAATGACTGTACCTGGAGAATAAGCCCCGGCTAACTTCGTGCCAGCCGCCGCGGTAATTC
>OTU_186;size=2;
AGAGTTTGATCCTGGCTCAGGATGAACGCTGGCGGTATGCTTAACACATGCAAGTCGTACGGTTTAAACCGTGGCGGACG
GGTGAGTAATATGCAAGAATCTACACTTAGGAGAGGGATAACTAACAGAAATGTTTGATAATACCTCGTAATGCTATTAA
GTTAAAGAAGATTTTATCTTCGCCTAGGTATGAGCTTGTATCTGATTAGCTAGTTGGTTAGGTAATGGCTGACCAAGGCA
ATGATCAGTAGCTGGTTTGAGAGAATGTCCAGCCACACTGGAATTGAGATACGGAACAGACTCCTACGGGAGGCAGCAGT
GAGGAATTTTCCGCAATGGGCGAAAGCCTGACGGAGCAATACCGCGTGGAGGATGAAGGCCTTTGGGTTGTAAACTTCTT
TTACCACTGATGAATATTGACAGTAGGTGGTGAATAAGCACCGGCTAATTTCGTGCCAGCCGCCGCGGTAATTC
>OTU_187;size=2;
AGAGTTTGATCATGGCTCAGAACGAACGCTGGCGGTATGCTTAACACATGCAAGTCGAACGAACATTAAGTTTTCGGATT
TAATGTTAGTGGCAGACGGGTGAGTAACGCGTGGGAATGTACCTTTTGGATCGGAATAACATTTGGAAACGGATGCTAAT
ACCGGATAAGCCCTTCGGGGGAAAGATTTATCGCCAAGAGAGCAGCCCGCGTCAGATTAGGTAGTTGGTGAGGTAAAGGC
TCACCAAGCCGACGATCTGTAGCTGGTTTGAGAGGATGATCAGCCACACTGGGACTGAGACACGGCCCAGACTCCTACGG
GAGGCAGCAGTGGGGAATATTGGACAATGGGGGCAACCCTGATCCAGCAATACCGCGTGAGTGATGAAGGCCTTCGGGTT
GTAAAGCTCTTTTGTTAGGGACGATAATGACGGTACCTAACGAATAAGCTCCGGCTAACTTCGTGCCAGCCGCCGCGGTA
ATAC
>OTU_188;size=6;
AGAGTTTGATCATGGCTCAGGACGAACGCTTGCGGCGTGCCTAAGAAATGCAAGTCGAACGGGGGCTTCGGCCCCAGTGG
CGAACGGTCGCGTAACACGTAAGCAACCTGCCCTGAAGTGGGGGACAACATCCCGAAAGGGGTGCTAATACCGCATGTGG
TCACGAGTCGGCATCGACTTGTGTCTAAAGATTTATCGCTTCAGGATGGGCTTGCGGCCTATCAGGTAGTTGGTGGGGTA
ATGGCCTACCAAGCCGACGACGGGTAGCTGGTCTGAGAGGACGATCAGCCGGATTGGGACTGAGATACGGCCCAGACTCC
TACGGGGGGCAGCAATTAGGAATCTTGCGCAATGGGGGAAACCCTGACGCAGCGACGTCGCGTGAAGGATGAAGGCCCTC
GGGTCGTAAACTTCTTTTGAGTGGGAAGAAATTTGACGGTACCACTCGAATAAGCCCCGGCTAACTACGTGCCAGCCGCC
GCGGTAATTC
>OTU_189;size=2;
AGAGTTTGATCATGGCTCAGAGTGAATGCTGAGAACGCGCATAATACATGTAAGTTATTTATTAATAAATAGCGCATGGG
TGTAGAATATTCAAATAAATTGCCATTTATTAATTTATTAATAAAATGATAGCTTTGAATCGGGTTAGATAGTTGGTGGG
GTAACGGCCCACCAAGGGTACGATGGGTAGCTGATCTGAGAGGATGATCAGCCACACTGGGACTGAGACACGGCCCAGAC
TCCTACGGGAGGCAGCAGTGGGGAATATTGGACAATGGGCGCAAGCCTGATCCAGCCACGCCGCGTGAGTGATGAAGGCC
TTCGGGTTGTAAAGCTCTGTCGTGAGGGACGAAGGTGGTAACACTTGACGGTACCTCACAAGAAAGCACCGGCTAACTCC
GTGCCAGCCGCCGCGGTAATTC
>OTU_190;size=2;
AGAGTTTGATCATGGCTCAGATTGAACGCTGGCGGCATGCCTTACACATGCAAGTCGAACGGCAGCACGGACTTCGGTCT
GGTGGCGAGTGGCGAACGGGTGAGTAATATATCGGAACGTACCCAGTAGTGGGGGATAACTATCCGAAAGGATAGCTAAT
ACCGCATACGATCTAGGGATGAAAGCAGGGGATCTTCGGACCTTGTGCTATTGGAGCGGCCGATATCTGATTAGCTAGTT
GGTGAGGTAAAAGCTCACCAAGGCGACGATCAGTAGCTGGTCTGAGAGGACGACCAGCCACACTGGAACTGAGACACGGT
CCAGACTCCTACGGGAGGCAGCAGTGGGGAATTTTGGACAATGGGCGCAAGCCTGATCCAGCAATGCCGCGTGAGTGAAG
AAGGCCTTCGGGTTGTAAAGCTCTTTTGTCAGGGAAGAAAAGGTGCGCTCTAACATAGCGTACTGATGACGGTACCTGAA
GAATAAGCACCGGCTAACTACGTGCCAGCCGCCGCGGTAATTC
>OTU_191;size=4;
AGAGTTTGATCATGGCTCAGAACGAACGCTGGCGGCATGCTTAACACATGCAAGTTGAACGAACTAAATAAGGGCTTGCT
CTTATTTAGTTAGTGGCAAACGGGTGAGTAACACGTGGGAATCTGCCCATCAGTACGGAATAACTTTTGGAAACGAAAGC
TAATACCGTATATTCTCTACGGAGGAAAGATTTATCGCTGATGGATGAGCCCGCGTTAGATTAGGTAGTTGGTGGGGTAA
TGGCCTACCAAGCCGATGATCTATAGCTGATCTGAGAGGATGATCAGCCACACTGGGACTGAGACACGGCCCAGACTCCT
ACGGGAGGCAGCAGTGGGGAATATTGGACAATGGGCGAAAGCCTGATCCAGCAATGCCGCGTGAGTGATGAAGGCCTATT
AGGTTGTAAAGCTCTTTGAGCAGGGAAGATAATGACGGTACCTGCAGAACAAGCCCCGGCTAACTACGTGCCAGCCGCCG
CGGTAATTC
>OTU_192;size=4;
AGAGTTTGATCATGGCTCAGAGCGAACGCTGGCGGCAGGCTTAACACATGCAAGTCGAACGGGCACTTCGGTGCTAGTGG
CAGACGGGTGAGTAACACGTGGGAACGTACCTTTCGGTTCGGAATAATACAGGGAAACTTGTACTAATACCGGATACGCC
CTTCGGGGGAAAGATTTATCGCCGATTGATCGGCCCGCGTCTGATTAGCTAGTTGGTGAGGTAATGGCTCACCAAGGCGA
CGATCAGTAGCTGGTCTGAGAGGATGATCAGCCACACTGGGACTGAGACACGGCCCAGACTCCTACGGGAGGCAGCAGTG
GGGAATATTGGACAATGGGCGCAAGCCTGATCCAGCCATGCCGCGTGTGTGATGAAGGCCTTAGGGTTGTAAAGCACTTT
TGTCCGGGAAGATAATGACTGTACCGGAAGAATAAGCCCCGGCTAACTTCGTGCCAGCCGCCGCGGTAATTC
>OTU_194;size=4;
AGAGTTTGATCATGGCTCAGATTGAACGCTGGCGGCATGCCTTACACATGCAAGTCGAACGGTAACAGGTTAAGCTGACG
AGTGGCGAACGGGTGAGTAATGTATCGGAACGTGCCCAGTCGTGGGGGATAACTACTCGAAAGAGTGGCTAATACCGCAT
ACGACCTGAGGGTGAAAGCGGGGGACCGTAAGGCCTCGCGCGATTGGAGCGGCCGATATCAGATTAGCTAGTTGGTGGGG
TAAAAGCCCACCAAGGCGACGATCTGTAGCTGGTCTGAGAGGACGACCAGCCACACTGGGACTGAGACACGGCCCAGACT
CCTACGGGAGGCAGCAGTGGGGAATTTTGGACAATGGACGCAAGTCTGATCCAGCCATGCCGCGTGCGGGAAGAAGGCCT
TCGGGTTGTAAACCGCTTTTGTCAGGGAAGAAACGAGTTTCTCTAATACAGAGACTTAATGACGGTACCTGAAGAATAAG
CACCGGCTAACTACGTGCCAGCAGCCGCGGTAATTC
>OTU_195;size=2;
AGAGTTTGATCATGGCTCAGAATAAATGCTATTGGTATGCTTAACACATGCAAGTCGAATGTTTATTTTAATAGACATGG
CAGACGGGTGCGTAACACGTGAATTATCTACCCTTTAGTTCAGCATAATTATTTTTTATAAAAATTCTGAATAATAAATA
AAGTTTTAAAAACGCTAAAGGATGAGTTTGCGGAAGATTAGGTAGTTGGTAGTATAAGAGACTACCAAGCCGACGATCTT
TAGCTGATTTGAAAGAATGATCAGCCACATTGGGACTGAGACACGGCCCAAACTTTTTTAAAGGCAGCAGTGAGGAATAT
TGGACAATGGGCGAAAGCCTGATCCAGCAATACCAAGTGAGTGAAGAAGGCTAATAGGTTGTAAAGCTCTTTCATTAAGG
AAGAAAAAAGACAGTACTTAAAAAAGAAGTTCCGGCTAATTTCGTGCCAGCCGCCGCGGTAATTC
>OTU_196;size=2;
AGAGTTTGATCCTGGCTCAGGATAAACGCTGGCGGCGTGCCTAACACATGCAAGTCGAACGATCCCGCAAGGGAGAGTGG
CGGAAGGGTGAGTAACACGTGGGAATCTACCTCCTCGCAGGGAACAACCTCTCGAAAGAGAGGCTAATACCCAAAAGGGT
CAGAAATGATCAGAGTCGAAAGGCGTGAGGAGAGGAGCCCGCGGCCCATCAGCTAGTTGGTGAGGTAATGGCTTACCAAG
GCTACGACGGGTAGGGGATCTGAGAGGATGTCCCCCACACTGGAACTGAAACACGGTCCAGACGCCTACGGGTGGCAGCA
GTGAGGAATATTGGACAATGGGCGAAAGCCCGATCCAGCAACGCCGCGTGGAGGATGAAGGCCTTCGGGTCGTAAACTTC
TTTAGAGGGAGACGAGAAAGGACGGTATCCCTAGAATAAGCGACGGCAAACTACGTGCCAGCAGCCGCGGTAATTC
>OTU_197;size=2;
AGAGTTTGATCATGGCTCAGGATAAACGTTGGCGGCGTGCCTAACGCATGCAAGTCGCACGGGGGCTTCGGCCCTAGTGG
CGGACGGGTGAGTAACACGTAGGGACCTGCCCAGAAGTGGGGGACAACTTCCCGAAAGGGAAGCTAATACCGCATACGGT
CTACGGACCAAAGCAGCAATGCGCTTCTGGAGGGTCCTGCGGTGGATTAGCTTGTTGGTGGGGTAACGGCCTACCAAGGC
GACGATCCATAGCTGGTCTGAGAGGATGATCAGCCACACTGGGACTGAGACACGGCCCAGACTCCTACGGGAGGCAGCAG
CGAGGAATTTTGCACAATCGACGCAAGTCGGATGCAGCAACGCCGCGTGGGGGAAGAAGGCTTTCGAGTTGTAAACCCCT
TTTGTGAGGGAAGAAGATCTGACGGTACCTCACGAATAAGTCACGGCTAACTACGTGCCAGCCGCCGCGGTAATTC
>OTU_198;size=6;
AGAGTTTGATCCTGGCTCAGGACGAACGCTGGCGGCGTGCTTAACACATGCAAGTCGAGCGATGAAGTCCCTTCGGGGAT
GAATTAGCGGCGAACGGGTGAGGAACACGTGAGAAATCTGCCTTCAACACTGGGATAACTCCGGGAAACCGGGGCTAATA
CCGGATATGAAACTCAGCGGCATCGCTGGGTTTGGAAAGTTTTTCGGTTGAAGATGATCTCGCGGCCTATCAGCTTGTTG
GTGAGGTAATGGCTCACCAAGGCGACGACGGGTAGCCGGCCTGAGAGGGCGACCGGCCACACTGGGACTGAGACACGGCC
CAGACTCCTACGGGAGGCAGCAGTGGGGAATATTGGGCAATGGAGGAAACTCTGACCCAGCGACGCCGCGTGCGGGATGA
AGGCCTTCGGGTTGTAAACCGCTTTCAGCAGGGAAGAAGCGAAAGTGACGGTACCTGCAGAAGAAGCACCGGCTAACTAT
GTGCCAGCCGCCGCGGTAATTC
>OTU_199;size=6;
AGAGTTTGATCATGGCTCAGATTGAACGCTGGCGGAATGCTTTACACATGCAAGTCGAACGGCAGCACGGACTTCGGTCT
GGTGGCGAGTGGCGAACGGGTGAGTAATATATCGGAACGTATCCAATAATGGGGGATAACTAATCGAAAGGTTGGCTAAT
ACCGCATACGCCCTACGGGGGAAAGCAGGGGATCTTCGGACCTTGCGTTAATGGAGCGGCTGATATCTGATTAGCTAGTT
GGTGAGGTAAAGGCTCACCAAGGCGACGATCAGTAGCTGGTCTGAGAGGACGACCAGCCACACTGGAACTGAGACACGGT
CCAGACTCCTACGGGAGGCAGCAGTGGGGAATTTTGGACAATGGGCGCAAGCCTGATCCAGCCATTCCGCGTGAGTGAAG
AAGGCCTTCGGGTTGTAAAGCTCTTTCGCAAGGGAAGAAAACTTACTTTTTAATAAAGAGTGAGGTTGACGGTACCTTGA
TAAGAAGCACCGGCTAACTACGTGCCAGCCGCCGCGGTAATTC
>OTU_201;size=2;
AGAGTTTGATCATGGCTCAGAACGAACGCTGGCGGCACGCCTAACACATGCAAGTCGAACGAAGCAGAGGTGCTTGCACC
TTTGACTGAGTGGCAGACGGGTGAGTAACGCGTGGGAATCTACCTAGCAGCGGGGAATAACTTCTGGAAACGGGAGCTAA
TACCCCATACGCCCTTCGGGGGAAAGATTTATCACTGTTAGATGAGCCCGCGTTAGATTAGCTAGTTGGTGAGGTAAGAG
CTCACCAAGGCTACGATCTATAGCTGGTCTGAGAGGATGGACAGCCACACTGGGACTGAGACACGGCCCAGACTCCTACG
GGAGGCAGCAGTGGGGAATATTGGACAATGGGGGAAACCCTGATCCAGCGATGCCGCGTGAGTGAAGAAGGCCCTAGGGT
TGTAAAGCTCTTTCAGTGGGGAAGATAATGACGGTACCCAAAGAAGAAGCACCGGCTAACTCCGTGCCAGCCGCCGCGGT
AATAC
>OTU_202;size=2;
AGAGTTTGATCATGGCTCAGAACGAACGTTGGCGGCGTGCCTAACACATGCAAGTCGAGCGGGGAGCAATCCCAGCGGCG
CACGGGTGAGTAACACGTGAGTAACCTGTCCCGAGGTCTGGGATAACGTTTCGAAAGAGGCGCTAATACCGGATGCGACC
CGCAAGGGGGAAAGGCGCAAGTCGCCTTGGGAGGGGCTCGCGGCCCATCAGGTAGTTGGTGGGGTAATGGCCTACCAAGC
CTAAGACGGGTAGCCGGTCTGAGAGGATGATCGGCCACACTGGGACTGAGACACGGCCCAGACTCCTACGGGAGGCAGCA
GTGGGGAATCTTGCGCAATGGGAGCAATCCTGACGCAGCAACGCCGCGTGGGTGATGAAGGATTTCGGTTCGTAAAGCCC
TGTCGGGGGGGACGATAATGACGGTACCCCTAAAGGAAGCACCGGCTAACTCCGTGCCAGCCGCCGCGGTAATTC
>OTU_203;size=2;
AGAGTTTGATCCTGGCTCAGAGTGAATGCTAGTGATATGCTTTACACATGCAAGTTGAACGAATTTTTGTAAAAAAATTA
AGTAGCGTACGGGTGAGTAATATAGAAGAATTGACCCAAAAGTTAGAAATAGTATCGAAAGATAGAATGTCTAATAAATA
TTATTATTAAATTAGTAATAAAAAGATTAATCGCTTTTGAAAGAGCTTCTAGAAGATTAGGTAGTTGGTGATTTAATAGC
TCACCAAGCTTAAGATCTTTAGCTGGTTTGTGAGAATGATCAGCCACATTGGGACTGAAAAGGCTCAAACTCCCTTGGGA
GGCAGCAGTGGGGAATATTGGACAATGGGCGCAAGCTTGATCCAGCAATATCATGTGAGTGATGAAGATCATATTTGTAA
AACTCTAAAATCAAGGAGGATAATGACGTTACTTGATAAAAAGCCCTGGCTAACTTCGTGCCAGCCGCCGCGGTAATTC
>OTU_204;size=2;
AGAGTTTGATCATGGCTCAGATTAAACGCTTTTTATATGCTTAATACATGCAAGTCAAACAAAAAAAATATTTTTTTTTA
GTGGCGCAAGGGTGAGTAATACATAGATAATCTACCTTATAATACGGTTTAACACCCTAAAAATTTTATTGTTATAAGAT
GAGTTTATGCAGGATTAGGTAGTTGGTAAGGTAAATGCTTACCAAGCCGAAGATCCTTAATTGATCTGAGAGGATGTTCA
ATCACATTAAAACTGAGACAAGGTTTAAACTTTTTATAAAGGCAGCAGTAAGGAATTTTAGGCAATGGACTCACGTCTGA
CCTAGCAATATATAGTGAACGATGAAGGTTGTTTAACTGTAAAGTTCTTTTATTAGTGAAGATTATGACTGTAGCTAATG
AATAAGGTCTGGCTAACTTCGTGCCAGCCGCCGCGGTAATAC
>OTU_205;size=2;
AGAGTTTGATCATGGCTCAGGATGAACGCTGGCGGTATGCTTAACACATGCAAGTTTGACGGTTACCATTTGTTTGGGAA
GCCGTGGCGGACGGGTGAGTAATATGTAAGAATCTGCGTTTAGGTGAGGGATAACGGTCGGAAACGATCGGTAATACCTC
ATAGTGCTATTAAGTTAAAGATTTATCGCCTAAACATGAGCTTGCATCTGATTAGCTAGTTGGTGGGGTAACAGCTACCA
AGGCTATGATCAGTAGTTGATTTGAGAGGATGATCAACCACACTGGGACTGAGATACGGAACAGACTTCTACGGAAGGCA
GCAGTGGGGAATATTGCACAATGGGCGAAAGCCTGATGCAGCAATACCGCGTGGGGGATGAAGGTTCTAGAATTGTAAAC
TCCTTTTCTCAAAAAAGAATAGTTGACGGTATTTGAGGAATAAGCATCGGCTAATTTTGTGCCAGCCGCCGCGGTAATTC
>OTU_206;size=2;
AGAGTTTGATCATGGCTCAGGACGAACGCTGGCGGCGTGCTTAACACATGCAAGTCGAACGAGGTCCACTGAGTAGCAAT
ACAAGGGAAGACCTAGTGGCGAACGGGTGAGTATCACGTGAGAAACCAACCCCGGTCTCTGGGATAACAGTTGGAAACGA
CTGCTAATACTGGATGTCGTCGTACCCTCGCATGGGGGGATGACGAAAGGGTTACCGGATCGGGACGGTCTCGCGGCCTA
TCAGCTTGTTGGGGAGGTAACGGCTCACCAAGGCTTCGACGGGTAGCTGGTCTGAGAGGATGATCAGCCACACTGGGACT
GAGACACGGCCCAGACTCCTACGGGAGGCAGCAGTGGGGAATCTTGCGCAATGGGCGAAAGCCTGACGCAGCAACGCCGC
GTGCGGGATGAAGGCCTTCGGGTTGTAAACCGCTTTTAACAGGAACGAAAATGACGGTACCTGTAGAATAAGGTGCGGCC
AACTACGTGCCAGCAGCCGCGGTAATTC
>OTU_207;size=2;
AGAGTTTGATCATGGCTCAGATTGAACGCTGGCGGCATGCCTTACACATGCAAGTCGAACGGTAACGCGGGGCAACCTGG
CGACGAGTGGCGAACGGGTGAGTAATGCATCGGAACGTGCCTGGTAGTGGGGGATAACTGCTCGAAAGAGCAGCTAATAC
CGCATACGACCTGAGGGTGAAAGGGGGGGATCGCAAGACCTCTCGCTATCAGAGCGGCCGATGTCGGATTAGCTAGTTGG
TGGGGTAAAGGCCCACCAAGGCGACGATCCGTAGCTGGTCTGAGAGGACGACCAGCCACACTGGGACTGAGACACGGCCC
AGACTCCTACGGGAGGCAGCAGTGGGGAATTTTGGACAATGGACGCAAGTCTGATCCAGCCATGCCGCGTGCGGGAAGAA
GGCCTTCGGGTTGTAAACCGCTTTTGTCAGGGAAGAAATCTTCTGAGTTAATACCTCGGGAGGATGACGGTACCTGAAGA
ATAAGCACCGGCTAACTACGTGCCAGCAGCCGCGGTAATTC
>OTU_208;size=4;
AGAGTTTGATCCTGGCTCAGAACGAACGCTGGCGGCAGGCCTAACACATGCAAGTCGAGCGCTGTAGCAATACAGAGCGG
CGCACGGGTGAGTAACGCGTGGGAACGTGCCCATCGATTCGGAATAACTCAGGGAAACTTGTGCTAATACCGAATACGCC
CCAAGGGGGAAAGATTTATCGTCGATGGAGCGGCCCGCGTCCGATTAGCTTGTTGGTGAGGTAAAAGCTCACCAAGGCGA
CGATCGGTAGCTGGTTTGAGAGAACGATCAGCCACACTGGGACTGAGACACGGCCCAGACTCCTACGGGAGGCAGCAGTG
GGGAATCTTGGACAATGGGGGAAACCCTGATCCAGCCATGCCGCGTGAGTGATGAAGGCCTTAGGGTTGTAAAACTCTTT
CGACGGGGACGATAATGACGGTACCCGTAGAAGAAGCTCCGGCTAACTTCGTGCCAGCCGCCGCGGTAATTC
>OTU_209;size=4;
AGAGTTTGATCATGGCTCAGGATGAACGCTAGCGGCAGGCCTAACACATGCAAGTCGAGGGGCAGCATAAAAATAGCTTG
CTATTTTGGTGGCGACCGGCGCACGGGTGAGTAACGCGTATGCAACCTACCTTGTACTGAGGGATAGCCCGGAGAAATTC
GGATTAATACCTCATAGTATAATTTGATAGCATTATTAGATTATTAAAGCTTTGGCGGTACAAGATGGGCATGCGTCCTA
TTAGCTAGATGGTAAGGTAACGGCTTACCATGGCTACGATAGGTAGGGGGCCTGAGAGGGTGGTCCCCCACACTGGTACT
GAGACACGGACCAGACTCCTACGGGAGGCAGCAGTGAGGAATATTGGTCAATGGGCGCAAGCCTGAACCAGCCATGCCGC
GTGAAGGATGAAGGTTCTATGGATTGTAAACTTCTTTTATTTGGGAATAAACCTCTTTACGTGTAGAGAGCTGAAGGTAC
CAAATGAATAAGCACCGGCTAACTCCGTGCCAGCCGCCGCGGTAATTC
>OTU_210;size=2;
AGAGTTTGATCATGGCTCCGAATGAACGCTAGCAAGAAGCTTAACACATGCAAGTCGAACGGGGATTAAAAATCCCCGTG
GCGAACGGGTGAGTAACACGTGAGAATCTACCTCTAAATTGGGCATAAGGTTATATGCTAAATTCCCAATAAATTATAAA
GCCAAAGAGCGTTTAGAGATGAGCTCGCGGAGGATTAGGTAGTTGGTGAGGTAAAGGCTCACCAAGCCGAAGATCCTTAG
CGGATTTGAGAGGATGATCCGCCACACTGGAACTGAGACACGGTCCAGACACTTTCGAGTGGCAGCAGTGAGGAATATTG
GACAATGGGCGAAAGCCTGATCCAGCTATCTTGCTTGAGGGAAGAAGGCGTTCTTTGTCGTAAACCTCTGCCTTAAACCG
ATAATGGTGACGTAGGTTTAAGTAATAGTCCCGGCTAACTTCGTGCCAGCCGCCGCGGTAATTC
>OTU_211;size=2;
AGAGTTTGATCATGGCTCAGAGCGAACATTGGCGGTAGGCTTAACACATGCAAGTCGAGCGAGGCTACGAGCCGAGCGGC
GAACGGGTGAGTAACACATGGGAATCTGCCCTGAAGTGGGGGATAACGTTCAGAAATGGACGCTAATACCGCATAATCCG
GTAACGGGAAAGCGCGCTGCGCTTTAGGATGTGCCCATGGTCGATTAGCTTGTTGGTGAGGTAAAGGCTCACCAAGGCGA
CGATCGATAGCTGGTCTGAGAGGATGATCAGCCACACTGGAACTGAGACACGGTCCAGACTCCTACGGGAGGCAGCAGTG
GGGAATCTTGCGCAATGGGGGCAACCCTGACGCAGCCATACCGCGTGCGCGATGAAGGTCTTCGGATTGTAAAGCGCTTT
CGGCGGGGACGATGATGACGGTACCCGCAAAAGAAGTCACGGCTAACTTCGTGCCAGCCGCCGCGGTAATTC
>OTU_212;size=2;
AGAGTTTGATCATGGCTCAGGACGAACGCTGGCGGCGTGCCTAAAACATGCAAGTCGAACGGGATAGCAATATCCAGTGG
CGAACGGCGTAGTAATACATGAGAAACGTGCCCTTAAGTCTGGGATATACAGAGGAAACTCTGAGCAATACCAGATGTGG
CGGAGAGATCGCATGATCTTTCCATTAAATGGTTTTTCGCTTAAGGAGCGTCTCATGGCCTATCAGGTAGTTGGTGAGGT
AATGGCTCACCAAGCCGACGACGGGTAGCGGGTCTGAGAGGATGATCCGCACGAGTGGGACTGAGACACGGCCCACACAC
CTACGGGTGGCAGCAGTTGGGAATCTTGCACAATGGGGGAAACCCTGATGCAGCGACGCCGCGTGGACGATGAAGGCCTT
AGGGTTGTAAAGTCCTTTTTTGGGGAAAGACTTAGGACGGTACCCCAAGAATAAGCTCCGGCTAACTACGTGCCAGCAGC
CGCGGTAATTC
>OTU_214;size=2;
AGAGTTTGATCATGGCTCAGATTGAACGCTGGCGGCATGCCTTACACATGCAAGTCGAACGGTAACGCGGGGGCAACCCT
GGCGACGAGTGGCGAACGGGTGAGTAATACATCGGAACATATCCAGTAGCGGGGGATAACCTATCGAAAGATTGGCTAAT
ACCGCATACGATCTACGGATGAAAGCGGGGGACCGAAAGGCCTCGCACTATTGGAGTGGCCGATGTCAGATTAGCTAGTT
GGTGGGGTAAAAGCCTACCAAGGCAACGATCTGTAGCTGGTCTGAGAGGACGATCAGCCACACTGGAACTGAGACACGGT
CCAGACTCCTACGGGAGGCAGCAGTGGGGAATTTTGGACAATGGGCGAAAGCCTGATCCAGCCATGCCGCGTGAGTGAAG
AAGGCCTTCGGGTTGTAAAGCTCTTTCGGTGAAGACGAAACGGTTATTGTTAATAACAGTGACTAATGACGGTACTCACA
GAAGAAGCACCGGCTAACTACGTGCCAGCCGCCGCGGTAATTC
>OTU_217;size=2;
AGAGGTTTGATCATGGCTCAGAATAAATGCTATTAGTATGCTTAACACATGCAAGTTAAATGTTTTAAACATGGCGAACG
GGTGAGTAACACGTGGATAATCTACCTTTTAATTCAGAATAATTATATTTTATAAAAATACTGGATAAATTTATTAAAGT
TATTAAAACGTTAAAAGATGAGTTTGCGTAAGATTAGGTAGTTGGTAATTTAATAGTTTACCAAGCCTATAATCTTTAGC
TGGTTTGAAAGAATGATCAGCCACATTGGGACTGAGACACGGCCCAAACTTTTTTAAAGGCAGCAGTGAGGAATTTTGGA
CAATGAGCGAAAGCTTGATCCAGCAATACTAAGTGAGTGAAGAAGGCTAATTAGGTTGTAAAGCTCTTTCATTAAGGAGG
AAAATGACAGTACTTAAAAAAGAAGTTCCGGCTAATACCCGTGCCAGCCGCCGCGGTAATAC
>OTU_218;size=4;
AGAGTTTGATCATGGCTCAGAACGAACGCTGGCGGTATGCTTAACACATGCAAGTCGAACGGGCATAGCAATATGTCAGT
GGCAAACGGGTGAGGAATGTAGAGGAATCTCCCTAGCAGTAAGGAATAACTTTGGGAAACCAAAGCTAATGCCATATATT
ACCCTCCGGGGGAAAGATTTATCGCTGTTAGATGAGCCTCTATCGGATTAGCTAGTTGGTAGGGTAATGGCCTACCAAGG
CAATGATCCGTAGCTGGTCTTAGAGGATGATCAGCCACACTGGAACTGAGACACGGTCCAGACTCCTACGGGAGGCAGCA
GTGGGGAATATTGGACAATGGGCGAAAGCCTGATCCAGCAATACCGCGTGAGTGATGAAGGTCTTCGGATTGTAAAGCTC
TTTTAGTAGGGAAGATAATGACGGTACCTACAGAAAAAGCACCGGCAAACTTCGTGCCAGCCGCCGCGGTAATTC
>OTU_219;size=2;
AGAGTTTGATCATGGCTCAGAGTGAACGCTGGCGGCGTGCTTAACACATGCAAGTCGAACGAGTAAGTGCTGTAGCAATA
CAGATTACTGCTAGTGGCAGACGGGTGAGTAATACATGGGAATCTACCTTGGAGCAGGGGATAACAGTTGGAAACGACTG
CTAATACCCTATATTGCCTAAGGGTGAAAGATTTATCACTCCAAGATGAGCCCATGCAAGATTAGCTAGTTGGTAGGGTA
ATGGCCTACCAAGGCAACGATCTTTAGTTGGTTTTAGAGAATGATCAACCACACTGGGACTGAGACACGGCCCAGACTCC
TACGGGAGGCAGCAGTGGGGAATATTGGACAATGGGCGAAAGCCTGATCCAGCGACGCCGCGTGGATGATGAAGGCCTTA
GGGTTGTAAAGTCCTTTCAGTGGGGAAGATAATGACGGTACCCACAGAAGAAGCTCCGGCTAACTTCGTGCCAGCCGCCG
CGGTAATTC
>OTU_220;size=4;
AGAGTTTGATCATGGCTCAGAACGAACGCTGGCGGCAGGCCTAACACATGCAAGTCGAACGCCCTAGCAATAGGGAGTGG
CAGACGGGTGAGTAACACGTGGGAACGTACCCTTCGGTTCGGAATAACACAGAGAAATTTGTGCTAATACCGGATACGTC
CGAGAGGAGAAAGATTTATCGCCGAAGGATCGGCCCGCGTCTGATTAGCTTGTTGGTGAGGTAATGGCTCACCAAGGCGA
CGATCAGTAGCTGGTCTGAGAGGATGATCAGCCACATTGGGACTGAGACACGGCCCAAACTCCTACGGGAGGCAGCAGTG
GGGAATATTGGACAATGGGCGAAAGCCTGATCCAGCCATGCCGCGTGAGTGATGAAGGCCCTAGGGTTGTAAAGCTCTTT
TACCTGGGAAGATAATGACTGTACCAGGAGAATAAGCCCCGGCTAACTTCGTGCCAGCCGCCGCGGTAATTC
>OTU_221;size=2;
AGAGTTTGATCATGGCTCAGAGCGAACGCTGGCGGCATGCTTAACACATGCAAGTCGCACGGTCGGCAACGGCAGTGGCG
GACGGGTGAGGAACGCGTAGGAACGTGTCCTGAGGTGGGGAATAACCCTGGGATACTGGGGCTAATACCGCATGGGAGCT
GAGGCTCAAAGCCGAAAGGCGCCTTGGGAGCGGCCTGCGTCCGATTAGGTAGTTGGTGGGGTAATGGCCTACCAAGCCTG
CGATCGGTAGCTGGTCTGAGAGGACGACCAGCCACACTGGGACTGAGACACGGCCCAGACTCCTAAGGGAGGCAGCAGTG
GGGAATATTGGACAATGGGCGCAAGCCTGATCCAGCAATGCCGCGTGTGTGAAGAAGGTCTTCGGATTGTAAAGCACTTT
CGGCGGGGACGATGATGACGGTACCCGCAGAAGAAGCCCCGGCTAACTTCGTGCCAGCCGCCGCGGTAATTC
>OTU_223;size=2;
AGAGTTTGATCATGGCTCAGGATGAACGCTTGCAATATACTTAACACATGCTAGTCGAATGCGAAAGCATGGCGAACGGG
TGAGTAACACATAAGAATTTACCTTAAATTTAAGAATAATCATATTTTGTATCAAAAGAATACCTTCGGGTAGTGATAAC
TCTTTATAAAAAGTATACTACTGATTTAAGATAAGCTTATGCAAGATTAGGTTGTTGGTAAGGTAAAAGCTTACCAAGCC
GAAGATCTTTAGTTGATCTGAGAGGATGATCAGCCACACTGGAACTGAGATAAGGTCCAGGCTTATAGCCAGCAGTGAGG
AATTTTGGACAATGAGCGAAAGCTTGATCCAGTAATATTGCGTGAATGAGGAAAGCAAAAAAGATTTATAAATTAAAAAT
TTATAGATCGGCTGTAAAATTATTTCACTAATAAAGATAATGACTTTAGTTAGAGAAGAAACCCCGGCTAATCTCGTGCC
AGCCGCCGCGGTAATTC
>OTU_224;size=6;
AGAGTTTGATCATGGCTCAGATTGAACGCTGGCGGAATGCTTTACACATGCAAGTCGAGCGGCAGCGCGGGGCAACCTGG
CGGCGAGCGGCGAACGGGTGAGTAACATATCGGAACGTATCCTTTAGTGGGGGATAACGCAGCGAAAGCTGTGCTAATAC
CGCATACGATCGGGAGATGAAAGCGGGGGATCGCAAGACCTCGCGCTAAAGGAGTGGCCGATATCAGATTAGCTAGTTGG
TGAGGTAAAGGCTCACCAAGGCGACGATCTGTAGCTGGTCTGAGAGGATGATCAGCCACACTGGAACTGAGACACGGTCC
AGACTCCTACGGGAGGCAGCAGTGGGGAATTTTGGACAATGGGGGCAACCCTGATCCAGCCATTCCGCGTGAGTGAAGAA
GGCCTTCGGGTTGTAAAGCTCTTTTGTTGGGGACGAAACGGTTACGGTTAATACCCGTGACAACTGACGGTACCCGAAGA
ATAAGCACCGGCTAACTACGTGCCAGCAGCCGCGGTAATTC
>OTU_225;size=2;
AGAGTTTGATCATGGCTCAGAATAAATGCTATTGGTATGCTTAACACATGCAAGTCGAATGTTTTTTAGAAACATGGCAA
ACGGGTGCGTAACACGTGAATTATCTACCCTATAATTCAGGATAATTATTTTATAAAAATACTGAATAAATCATAAAGTT
TAAAAAACGTTATAGGATGAGTTTGCGGAAGATTAGGTAGTTGGTAGTTTAATAGACTTACCAAGCCTACGATCTTTAGC
TGATTTGAAAGAATGATCAGCCACATTGGGACTGAGACACGGCCCAAACTTTTTTAAAGGCAGCAGTGAGGAATATTGGA
CAATGGGCGACAGCCTGATCCAGCAATACCAAGTGAGTGAAGAAGGCTAATAGGTTGTAAAGCTCTTTCATTAAGGAAGA
AAAAAGACAGTACTTAAAAAAGAAGTTCCGGCTAATTTCGTGCCAGCCGCCGCGGTAATTC
>OTU_226;size=2;
AGAGTTTGATCATGGCTCAGATTGAACGCTGGCGGCGTGCCTAACACATGCAAGTCGAGCGGCAGCACTGGAGCAATCCT
GGTGGCGAGCGGCGGACGGGTGAGTAATGCTTTGGAATCTGCCCATCAATGGGGGACAACCCGGGGAAACTCGGGCTAAT
ACCGCATACGTCCTACGGGAGAAAGCGGGGGATCGCAAGACCTCGCGTTGATGGATGAGCCAAAGTCGGATTAGCTAGTT
GGTGGGGTAATGGCCCACCAAGGCGACGATCCGTAGCTGGTCTGAGAGGACGACCAGCCACACCGGAACTGAGACACGGT
CCGGACTCCTACGGGAGGCAGCAGTGGGGAATATTGGACAATGGGGGAAACCCTGATCCAGCGACGCCGCGTGGGTGAAG
AAGGCCTGCGGGTTGTAAAGCCCTTTCGTTGGGGAAGAAAAGTTGCTACCTAACACGTAGCGACCTTGACGTTACCCAAA
GAAGAAGCACCGGCTAACTCTGTGCCAGCAGCCGCGGTAATTC
>OTU_227;size=2;
AGAGTTTGATCATGGCTCAGGATGAACGCTAGCGGCAGGCTTAACACATGCAAGTCGAGGGGTATAGTTCTTCGGAGCTA
GAGACCGGCGCACGGGTGCGTAACGCGTATGCAATCTACCTTTCACAGAGGGATAGCCCAGAGAAATTTGGATTAATACC
TCATAGTATATATGAATGGCATCATTTATATATTAAAGTCACAACGGTGAAAGATGAGCATGCGTCCCATTAGCTAGTTG
GTATGGTAACGGCATACCAAGGCTACGATGGGTAGGGGTCCTGAGAGGGAGATCCCCCACACTGGTACTGAGACACGGAC
CAGACTCCTACGGGAGGCAGCAGTGAGGAATATTGGACAATGGGCGCAAGCCTGATCCAGCCATGCCGCGTGCAGGATGA
CGGTCCTATGGATTGTAAACTGCTTTTGCACAGGAAGAAACACTCGGACGTGTCCGAGCTTGACGGTACTGTGAGAATAA
GGATCGGCTAACTCCGTGCCAGCAGCCGCGGTAATAC
>OTU_228;size=4;
AGAGTTTGATCATGGCTCAGGACGAACGCTGGCGGCGTGCTTAACACATGCAAGTCGAACGGTGACGGAGGAGCTTGCTC
TTCCTGATCAGTGGCGAACGGGTGAGTAACACGTGGGCAACCTGCCCCTGACTTTGGGATAACGCTTCGAAAGAGGTGCT
AATACCGGATATGAGCTCCCTTGGCATCTGGGGGGCTGGAAAGTTTTTCGGTCAGGGATGGGCCCGCGGCCTATCAGCTT
GTTGGTGAGGTAATGGCTCACCAAGGCGACGACGGGTAGCCGGCCTGAGAGGGCGACCGGCCACACTGGGACTGAGACAC
GGCCCAGACTCCTACGGGAGGCAGCAGTGGGGAATATTGCGCAATGGGCGGAAGCCTGACGCAGCAACGCCGCGTGAGGG
ATGACGGCCTTCGGGTTGTAAACCTCTTTCAGCAGGGAAGAAGCGAGAGTGACGGTACCTGCAGAAGAAGCACCGGCTAA
CTACGTGCCAGCCGCCGCGGTAATAC
>OTU_229;size=2;
AGAGTTTGATCATGGCTCAGAGTGAACGCTGGCGGCATGCTTAACACATGCAAGTCGAACGAAGATAGTAATATCTTAGT
GGCAAACGGGTGAGTAATACATAGGAATCTGCCTAGTAGAGGGGGATAACAGTTGGAAACGACTGCTAATACCGCATAAT
ACCGTTTACGGGAAAGTCGCAAGACACTATTAGATGAGCCTATGCCTGATTAGCTAGTTGGTGGGGTAAAGGCCTACCAA
GGCAATGATCAGTAGCCGGTCTGAGAGGACGATCGGCCACATTGGAACTGAGACACGGTCCAAACTCCTACGGGAGGCAG
CAGTGGGGAATATTGGACAATGGGCGAAAGCCTGATCCAGCAATGCCGCGTGGAGGATGAAGGCCTTAGGGTTGTAAACT
TCTTTTTTTAGGGAAGATAATGACGGTACCTAAAGAATAAGCATCGGCTAACTTCGTGCCAGCCGCCGCGGTAATTC
>OTU_230;size=4;
AGAGTTTGATCATGGCTCAGATTGAACGCTGGCGGCAGGCTTAACACATGCAAGTCGAGCGGGGACTTCGGTCCTAGCGG
CGAACGGGTGAGGAATGCTTGGGAATCTGCCTAGTAGTGGGGGATAACGTTTCGAAAGGAACGCTAATACCGCATACGCC
CTACGGGGGAAAGGGGGGGATCTTCGGACCTCTCGCTATTAGATGAGCCCAAGTCGGATTAGCTAGTTGGTGAGGTAAAG
GCTCACCAAGGCGACGATCCGTAGCTGGTCTGAGAGGATGATCAGCCACACTGGAACTGAGACACGGTCCAGACTCCTAC
GGGAGGCAGCAGTGGGGAATATTGGACAATGGGCGAAAGCCTGATCCAGCCATGCCGCGTGTGTGAAGAAGGCCTTCGGG
TTGTAAAGCACTTTAAGCGAGGAGGAATGGCTCTGGGTTAATACCCTTGAGCAGTGACGTTACTCGCAGAATAAGCACCG
GCTAACTCTGTGCCAGCCGCCGCGGTAATTC
>OTU_232;size=2;
AGAGTTTGATCCTGGCTCAGAGCGAACGCTGGCGGAATGCTTAACACATGCAAGTCGTACGGGCGGCTTCGGCTGTCAGT
GGCGGACGGGTGAGTAACGCGTAGGAACGTGTCCTGTGATGGGGGATAACGCTGGGAAACTGGCGCTAATACCGCATATT
TCCTGAGGGAGAAAGCCGATAGGCGTCATGGGAGCGGCCTGCGTCCGATTAGGTAGTTGGTGGGGTAAAGGCCTACCAAG
CCTGCGATCGGTAGCTGGTCTGAGAGGATGATCAGCCACACTGGGACTGAGACACGGCCCAGACTCCTACGGGAGGCAGC
AGTGGGGAATATTGGACAATGGGCGCAAGCCTGATCCAGCAATTCCGCGTGGGTGAAGAAGGTCTTCGGATTGTAAAGCC
CTTTCGGCAGGGACGATGATGACGGTACCTGCAGAAGAAGCCCCGGCTAACTTCGTGCCAGCCGCCGCGGTAATTC
>OTU_233;size=2;
AGAGTTTGATCCTGGCTCAGAGTGAACGCTAGTAGTATGCTTTATACATGCGAGTTCGATATTTTAATGATATAGCAAAC
GGGTGAGTAATTTTATAAGAAAATTACCTATTAATTTGGGTTAAAATACCAAATATAAAAAGATTTAATCGTTAATAGAT
ATGCTTATAAAAGATTAGGTAGTAGATAAGCTAAGAAGTTATCTAGCCGATGATCTTTAATTGATTTGTAAGAATGATCA
ATCACACTGGGACTGAGACAAGGCCCAGGCTTTTTTTTGAAGCCAGCAGTAAGGAATATTGGACAATGGGCGAAAGCCTG
ATCCAGCAATACTACGTGAGGGATGACAGCTCATTTAGCCGTAAACCTCTTTTATTAAAGAAGATAATGCCTTATTTAAA
AAAAAAGTCCCGGCTAACTTCGTGCCAGCCGCCGCGGTAATTC
>OTU_234;size=2;
AGAGTTTGATCCTGGCTCAGGATGAACGCTAGCGGCAGGCCTAACACATGCAAGTCGAGGGGTAGATGTCTTCGGGCATT
GAGACCGGCGCACGGGTGCGTAACGCGTATGCAATCTGCCTTGTACAGAGGGATAGCCCAGAGAAATTTGGATTAATACC
TCATAGTATTATTGAATGGCATCATTTGATAATTAAAGTTCCAACGGTACAAGATGAGCATGCGTCCTATTAGCTAGTTG
GTGTGGTAACGGCATACCAAGGCTACGATAGGTAGGGGTCCTGAGAGGGAGATCCCCCACACTGGTACTGAGACACGGAC
CAGACTCCTACGGGAGGCAGCAGTGAGGAATATTGGACAATGGGCGCAAGCCTGATCCAGCCATGCCGCGTGCAGGAAGA
CGCATCTATGGTGTGTAAACTGCTTTTGTACGGGAAGAAACACTCCTTCGTGAAGGAGCTTGACGGTACCGTAAGAATAA
GGATCGGCTAACTCCGTGCCAGCCGCCGCGGTAATAC
>OTU_235;size=2;
AGAGTTTGATCCTGGCTCAGACTGAACGCTGGCGGCATGGCTAAAGCATGCAAGTCGAACGAGCCCGCAAGGGCAAGTGG
CGGACGGGTTAGTAATACGATCGAACGTACCCCGAAGTGGGGGATAGCGGCGGGAAACTGCCGGTAATACCCCATGTGCT
CTTCGGAGGAAAGATTTATCGCTTTGGGATCGGCGATCGTCCTATCAGGTAGTTGGCGGGGTAAAGGCCCACCAAGCCGA
AGACGGGTAGCAGGTGTGAGAGCACGACCTGCAACATCGGAACTGAGAAACTGTCCGGACTCCTACGGGAGGCTGCAGCA
ACGAATCTTCCGCAATGGGCGCAAGCCTGACGGAGCAATGCCGCGTGTGGGATGAAGTGCCTCCGGCATGTAAACCACTG
TCAGAAGATAGAAACACTGATCATCTTCAAAGGAAGTGGCGACTAACTCTGTGCCAGCCGCCGCGGTAATTC
>OTU_236;size=4;
AGAGTTTGATCATGGCTCAGTATGAACGCTAGTGATATGCTTAACACATGCGAGTTGAACGTTTAAAAATCTAAGAAATT
AGATAGTATAAAAGTAGCGTACGGGTGCGTAACGCGTTGAAAGAATGCCGTTTGGACTCAAGAAGTTTTAATACGAATTT
GAGATATAAAGATCAAATTACGAGAGTAATTTGATAAAATGGTTAAAAACCGCCAAACGATTTCTCTACGTAGGCTCAGG
TTGTTGGTAAGAATAAAAGCTTACCAAGCCGAAGACCCTTAGTTGATCTTAGCGGATGATCAACCACATGGGGACTGAGA
CAAGGCCCCAACTTTTTTTAGGCAGCAGTGTGGAATCTTGGGCAATGGGAGCAATCCTGACCCAGCAATATCGCATGGGT
GATAACGGTTGTAATGAATAGGCCGTAAAACTCTATGATTAAGGAAGATAATGACGGTACTTAATAAAATAGCTCCGGCC
AACCTCGTGCCAGCCGCCGCGGTAATTC
>OTU_237;size=2;
AGAGTTTGATCATGGCTCAGAGTGAATGCTGAGAACGCGCATAATACATGTAAGTTATTTATTAATAAATAGCGCATGGG
TGTAGAATATTCAAATAAATTGCCATTTATTAATTTATTAATAAAATGATAGCTTTGAATCGGGTTAGATAGTTGGTTGG
GTAATGGCTAACCAAGTCGATTATACGTAGCTGGTCTGTAAGGATGTACAGCCACATCGAGACTGAGACAAGGCTCGGAC
TCTTCGAGGCTGCAGTAAGGAATTCTTGACAATGAATTAAAATTTGATCGGGCGATGTTTCGTAAACGATTGCGATATGC
GAAAGCATATCTGAAGGCGGGTTGCTGTAAAGTTTGATCTATTGCTAAAAAAATATGATATTAGGCAATGTGAAGCCCCG
GCTAATTCCGTGCCAGCCGCCGCGGTAATTC
>OTU_238;size=4;
AGAGTTTGATCATGGCTCAGGATGAGCGCTAGCGGCGCGTCTAAGGCATGCAAGTCGAATGGGTTTAGACCCATGGCAAA
CGGGTGCGTAACACATTGGTAACCTACCCCAAAGACGGGAATAACCTTGCGAAAGCGAGGATAATACTCGATAAGTTGGA
CGGACATATGTCTGTCCAATAAAGATTTATCGCTTTGGGAGGGGCCTATGGCCCATCAGCTAGTTGGTAAGGTAAAAGCT
TACCAAGGCTATGACGGGTAGCGGGTGTGAGAGCACGACCCGCCTCACTGGGACTGAGACACTGCCCAGACTCCTACGGG
AGGCTGCAGTCAAGAATCTTCCTCAATGGGCGAAAGCCTGAAGGAGCGACGCCGCGTGACTGATGAAGTTCTTCGGAATG
TAAATGTCTTTTCTCAGGGACGAACACTGACGGTACCTGAGGAATAAGGGGTTGCTAACTCTGTGCCAGCCGCCGCGGTA
ATTC
>OTU_239;size=2;
AGAGTTTGATCATGGCTCAGAGCGAACGCTAGCGGCGGGCCTAACACATGCAAGTCGAGCGGAGGGCTTCGGCTCTCAGC
GGCGAACGGGTGAGTAACACGTAGGTAACGTACCTTCTGGTGGGGAATAACTGGGGGAAACCCTAGCTAATACCGCATAT
GCTCGCAAGAGTAAAAGCCCTCGGGCGCCAGTAGATCGGCCTGCGGCCCATTATTTAGTCCTAGTTGGTAGGGTAACGGC
CTACCAAGGGTACGATGGGTAGCTGATCTGAGAGGATGATCAGCCACATTGGGACTGAGACACGGCCCAAACTCCTACGG
GAGGCAGCAGTGGGGAATATTGGACAATGGGCGAAAGCCTGATCCAGCCACGCCGCGTGAGTGATGAAGGCCTTCGGGTT
GTAAAGCTCTGTCGTAGGGGACGAAAGGGGAAACCTTTGACGGTACCTTACAAGGAAGCACCGGCTAACTCCGTGCCAGC
CGCCGCGGTAATTC
>OTU_240;size=2;
AGAGTTTGATCATGGCTCAGAACGAACGCTGGCGGCATGCCTAACACATGCAAGTCGAACGAAGCCTTCGGGCTTAGTGG
CGCACGGGTGCGTAACGCGTGGGAATCTGCCCTTAGGTACGGAATAACTCATGGAAACGTGTGCTAATACCGTATGATGT
CTTCGGACCAAAGATTTATCGCCTAGGGATGAGCCCGCGTTGGATTAGCTAGTTGGTGAGGTAAAGGCTCACCAAGGCGA
CGATCCATAGCTGGTCTGAGAGGATGATCAGCCACACTGGGACTGAGACACGGCCCAGACTCCTACGGGAGGCAGCAGTG
GGGAATATTGGACAATGGGCGAAAGCCTGATCCAGCAATGCCGCGTGAGTGAAGAAGGCCTTCGGGTTGTAAAGCTCTTT
TACCCGGGAAGATAATGACTGTACCGGGAGAATAAGCCCCGGCTAACTCCGTGCCAGCCGCCGCGGTAATTC
>OTU_241;size=2;
AGAGTTTGATCATGGCTCAGAATCAACGCTGGCGGCGCGCTTAACACATGCAAGTCGAACGAGAAAGGGGAGCAATCCCT
GAGTAAAGTGGCGTACGGGTGAGTAACACGTGGATAATCTGCCCTTTAGTGGGGAATACCGTTGGGAAACCGACGACAAT
ACCGCATAATCCCGAGAGGGGAAAGCAGCAATGCGCTGAAGGAGGAGTCCGCGGCCGATTAGCTAGTTGGCGGGGTAAAA
GCCCACCAAGGCTGTGATCGGTAGCCGGCCTGAGAGGGCACACGGCCACACTGGCACTGAAACACGGGCCAGACTCCTAC
GGGAGGCAGCAGTGGGGAATCTTGCACAATGGGGGCAACCCTGATGCAGCGACGCCGCGTGAGCGATGAAGCCCTTCGGG
GTGTAAAGCTCTTTCGGCAGGGACGATAATGACGGTACCTGCAGAAGCAGCTGCGGCTAACTACGTGCCAGCAGCCGCGG
TAATAC
>OTU_242;size=2;
AGAGTTTGATCATGGCTCAGAACGAACGCTGGCGGCAGGCTTAACACATGCAAGTCGAACGAACGTAGCAATACGTTAGT
GGCGCACGGGTGAGTAACGCGTGGATATCTGCCTTTTGGTTCGGGATAACCTTGGGAAACTAGGGCTAATACCGAATGGT
TCCTACGGGATAAAGATTTATCGCCAAAAGATGAGTCCGCGTCCGATTAGCTAGTTGGTGAGGTAATGGCTCACCAAGGC
GACGATCGGTAGCTGGTCTGAGAGGACGATCAGCCACACTGGGACTGAGACACGGCCCAGACTCCTACGGGAGGCAGCAG
TGGGGAATATTGGACAATGGGGGCAACCCTGATCCAGCCATGCCGCGTGAGTGATGAAGGCCTTCGGGTTGTAAAGCTCT
TTTGGCGGGGACGATGATGACGGTACCCGCAGAATAAGCCCCGGCTAACTTCGTGCCAGCCGCCGCGGTAATTC
>OTU_243;size=2;
AGAGTTTGATCATGGCTCAGATTGAACGCTGGCGGCATGCCTTACACATGCAAGTCGAACGGCAGCACGGGAGCAATCCT
GGTGGCGAGTGGCGAACGGGTGAGTAATATATCGGAACGTGCCCAGTCGTGGGGGATAACGCAGCGAAAGCTGTGCTAAT
ACCGCATACGATCTACGGATGAAAGCGGGGGATCGCAAGACCTCGCGCGATTGGAGCGGCCGATATCAGATTAGCTAGTT
GGTGGGGTAAAAGCCCACCAAGGCGACGATCTGTAGCTGGTCTGAGAGGACGACCAGCCACACTGGAACTGAGACACGGT
CCAGACTCCTACGGGAGGCAGCAGTGGGGAATTTTGGACAATGGGCGCAAGCCTGATCCAGCAATGCCGCGTGCAGGATG
AAGGCCTTCGGGTTGTAAACTGCTTTTGTACGGAGCGAAACGGCCTTTTCTAATAAAGGGGGCTAATGACGGTACCGTAA
GAATAAGCACCGGCTAACTACGTGCCAGCCGCCGCGGTAATTC
>OTU_244;size=2;
AGAGTTTGATCATGGCTCAGAGTGAATGCTATTGATATACATAATACATGCAAGTCGAACGAGATTCGAAAGAATTTAGT
GGCGCACGGGTGAGTAATGCAAAGGAATCTGCCTTAAAGTAGAGGCAATGAAAAAATAAATCCTTTATAAAAAAAAAGAT
TCTATAAAAAGAATTGCTTTAAGAGGAGCCTTTGTAGGATTAGGTAGTTGGTAGGGTAAAGGCCTACCAAGCCGAAGATC
CTTAGCTGGTCTGAGAGGATGTACAGCCACACTGGGACTGAAATAAGGCCCAGACTTCCATGGAAGGCTGCAGTAGGGAA
TTCTGGACAATGGGCGAAAGCTTGATCCGGTGATATCAAAGGAGTGATGAAGGTGAAAACTGTAAAACTTGACTATTAAG
GAGGATAATGACGTTACTTAGTAGGGAAGCCCCGGCTAATCCTGTGCCAGCCGCCGCGGTAATTC
>OTU_245;size=4;
AGAGTTTGATCATGGCTCAGAACGAACGCTGGCGGCAGGCTTAACACATGCAAGTCGAACGGGCGTAGCAATACGTCAGT
GGCAGACGGGTGAGGAACACGTGGGAATATCCCCTTCAGTTCGGAATAACTCAGGGAAACTTGAGCTAATACCGGATACG
TCAGAGATGAGAAAGATTTATCGCTGAAGGATTAGCCCGCGTCTGATTAGCTAGTTGGTGAGGTAATGGCTCACCAAGGC
GACGATCAGTAGCTGGTCTGAGAGGATGATCAGCCACATTGGGACTGAGACACGGCCCAAACTCCTACGGGAGGCAGCAG
TGGGGAATATTGGACAATGGGCGAAAGCCTGATCCAGCCATGCCGCGTGAGTGATGAAGGCCTTCGGGTTGTAAAGCTCT
TTTGTCCGGGAAGATAATGACTGTACCGGAAGAATAAGCCCCGGCAAACTTCGTGCCAGCCGCCGCGGTAATTC
>OTU_246;size=4;
AGAGTTTGATCATGGCTCAGAGTGAACGCTGGCGGCATGCTTAACACATGCAAGTCGCACGCCCAGCAATGGGAGTGGCG
GACGGGTGAGTAACGCGTAGGAACGTATCCAGAGGTGGGGGACAACCCCGGGAAACTGGGGCTAATACCGCATATGGGCT
GAGGCCCAAAGCAGTGATGCGCCTTTGGAGCGGCCTGCGTCCGATTAGGTAGTTGGTGGGGTAACGGCCTACCAAGCCTG
CGATCGGTAGCTGGTCTGAGAGGACGATCAGCCACACTGGGACTGAGACACGGCCCAGACTCCTACGGGAGGCAGCAGTG
GGGAATATTGGACAATGGGCGCAAGCCTGATCCAGCAATGCCGCGTGGGTGAAGAAGGTCTTCGGATCGTAAAGCCCTTT
CGACAGGGAAGATGATGACGGTACCTGTAGAAGAAGCCCCGGCTAACTTCGTGCCAGCAGCCGCGGTAATAC
>OTU_247;size=2;
AGAGTTTGATCATGGCTCAGAGTGAATGCTAGTAGTATACTTGACACATGCAAGTTGAACGTATAATTTTTTTTAAATTA
TAAGTAGCGTACGGGTGAGTAATGTAAAAGAATTTTAATGAGAGTATGGCATAATGTTATAATATATTCGTATATTATAA
AGGAAATACCGTATATGTTGAAAGATTAATCGCTCTCATAAAAGCTTTTATAAGATTAGGTAGTTGGTGAAGTAATGGTT
TACCAAGCCCAAGATCTTTAGTTGGTCTGTGAGGATGATCAGCCACATCGAAATTGAAATAAGGTTCGAACTTCCTTGGG
GGGCAGCAGTGAGGAATATTGGACAATGAGCGAAAGCTTGATCCAGTAATATTACTTGGATGATTGACGTTAATTTCGTA
AAATCCTTTAGTTAAAGAAGATAATGACATTATTTAATGAATAGCCCTGGCTAACTTCGTGCCAGCCGCCGCGGTAATAC
>OTU_248;size=2;
AGAGTTTGATCCTGGCTCAGATTGAACGCTGGCGGCAGGCCTAACACATGCAAGTCGAGCGGATGAGAAGAGCTTGCTCT
TCGATTCAGCGGCGGACGGGTGAGTAATGCCTAGGAATCTGCCTGGTAGTGGGGGACAACGTTTCGAAAGGAACGCTAAT
ACCGCATACGTCCTACGGGAGAAAGCAGGGGACCTTCGGGCCTTGCGCTATCAGATGAGCCTAGGTCGGATTAGCTAGTT
GGTGAGGTAAAGGCTCACCAAGGCGACGATCCGTAACTGGTCTGAGAGGATGATCAGTCACACTGGAACTGAGACACGGT
CCAGACTCCTACGGGAGGCAGCAGTGGGGAATATTGGACAATGGGCGAAAGCCTGATCCAGCCATGCCGCGTGTGTGAAG
AAGGTCTTCGGATTGTAAAGCACTTTAAGTTGGGAGGAAGGGCAGTAAGTTAATACCTTGCTGTTTTGACGTTACCGACA
GAATAAGCACCGGCTAACTCTGTGCCAGCCGCCGCGGTAATTC
>OTU_249;size=4;
AGAGTTTGATCATGGCTCAGGATGAACGCTAGCGGCAGGCCTAATACATGCAAGTCGAACGGTGTCTTCGGACATAGTGG
CGCACGGGTGCGTAACACGTATGCAACCTACCTTACATTGGGGGATAGCCTTTCGAAAGGGAGATTAATACCGCATAAGA
CAGTAACTGGGCATCCAGTAGCTGTTAAAGATTTATCGATGTAAGATGGGCATGCGACCAATTAGTTAGTTGGCGAGGTA
ACGGCTCACCAAGACTATGATTGGTAGGGGAACTGAGAGGTCAATCCCCCACACTGGCACTGAGATACGGGCCAGACTCC
TACGGGAGGCAGCAGTAGGGAATATTGGGCAATGGACGCAAGTCTGACCCAGCCATGCCGCGTGCAGGATGAAGGCGTTA
TGCGTCGTAAACTGCTTTTATACAGGAAGAAACGACTCTTGCGAGAGGCATTGACGGTACTGTATGAATAAGCACCGGCT
AACTCCGTGCCAGCAGCCGCGGTAATAC
>OTU_250;size=2;
AGAGTTTGATCCTGGCTCAGAACGAACGCTGATGGCGTGCTTCATACATGCAAGTCGTGCGGAAGTAGCAATACTTTAGC
GGCGGACGGGTGCGTAACACGTAAGCAATCTACCCTAAAGTGGGGGATAGCCCGCCTAACGGCGGATTAATACCGCATAG
GAATGGAGAATGGCATCATTTTCCATTGAAAGCATTTATGTGCTTTAGGATGAGCTTGCGGCCCATTAGCTTGTTGGCGG
TGTAAAGGACCACCAAGGCGACGATGGGTAGCCGGCCTGAGAGGGTGATCGGCCACATTGGGACTGAGATACGGCCCAGA
CTCCTACGGGAGGCAGCAGTAGGGAATTTTGCGCAATGGGCGAAAGCCTGACGCAGCAACGCCATGTGTGGGATGACGCA
TTTCGGTGTGTAAACCACTGTCGGCAGGGAACAACAAGCCTGAATAGGCCTATGAGTGTACCTGCAGAGGAAGCCCCGGC
TAACTTCGTGCCAGCCGCCGCGGTAATTC
>OTU_252;size=2;
AGAGTTTGATCATGGCTCAGGATGAACGCTCGCAATATACTTAACACATGCTAGTCGAATGTCTAACAGACATGGCGAAC
GGGTGAGTAATACATAAGAATCTACCTCTAAGTCTGAGATAAAATATTGGATATATTGAAAGATAGAATATCGCTTTGAG
ATGAGCTTATGCAGGATTAGGTAGTTGGTGGGGTAATAGCCTACCAAGCCGATGATCCTTAGTTGATCTGAGAGGATGAT
CAGCCACACTGGGACTGAGACAAGGCCCAGGCTTATGCCAGCAGTGGGGAATTTTGGACAATGGGCGAAAGCTTGATCCA
GTAATATTGCATGAACGAGGAAAGCACAAAAGATTTAAGTTAAAAACTTAAATCGGCTGTAAAGTTCTTTCGCTAGTGAG
GATAATGACTGTAACTAGAGAAGAAACTCCGGCAAACTTCGTGCCAGCAGCCGCGGTAATTC
>OTU_253;size=2;
AGAGTTTGATCATGGCTCAGGATGAACGCTGGCGGCGTGGATAAGGCATGCAAGTCGAGCGCCCCGCAAGGGGAGCGGCG
AACGAGGTAGTAACACGTTGGTACACACCCTTTAGTCAGGAATAACTAGTCGAAAGATTAGCTAATACTTGATAGTCTCT
TCGGAGTAAAGATTTATCGCTAAAGGAGTGGCCTGCGGAGTATCAGCTAGTTGGTAAGGTAATGGCTTACCAAGGCTATG
ACGCTTAGAGGACCTGAGAGGGTGACCCTCACCGATGGTACTGAGACACGGACCATACACCTACGGGTGGCTGCAGTCGA
GAATCTTCCGCAATGGGCGAAAGCCTGACGGAGCGACGCCGCGTGATTGATGAAGTCCCTCTGGGATGTAAAGATCTTTT
ATGAGGGAGAAAGTTTATTGATAGTACCTCATGAATAAGGGGTTGCTAAACTCGTGCCAGCCGCCGCGGTAATTC
>OTU_254;size=2;
AGAGTTTGATCATGGCTCAGAACGAACGCTGGCGGCGTGGATAAGACATGCAAGTCGAACGGGGTTATAATTGTAGTAAT
ACAATTATAGCTTAGTGGCGAACGGGTGCGTAACACGTGAGCAATCTGCCGGGAAGTGTGGGATAGCTCGCCGAAAGGCG
AATTAATACCGCATGTGGCTAGGGGTGACATCACTCCGAAGCCAAAGTCGCAAGACGCTTCCTGATGAGCTCGCGGCCTA
TCAGCTAGTTGGTGAGGTAACGGCTCACCAAGGCAATGACGGGTAGCTGGTCTGAGAGGACGACCAGCCACACTGGAACT
GAGACACGGTCCAGACACCTACGGGTGGCAGCAGTCGAGAATTTTTCACAATGGGGGAAACCCTGATGGAGCGACGCCGC
GTGGAGGACGAAGGTCTTCGGATTGTAAACTCCTGTCATGCGGGAACAAGAAAGTGATAGTACTGCAAGAGGAAGAGACG
GCTAACTCTGTGCCAGCAGCCGCGGTAATTC
>OTU_256;size=2;
AGAGTTTGATCATGGCTCAGAGCGAACGCTGGCGGCATGCTTAACACATGCAAGTCGCACGGGCAGGGGTAACTCTGTCA
GTGGCGGACGGGTGAGGAACGCGTAGGAACGTATCCATGGGTGGGGGATAACGCCGGGAAACTGGCGCTAATACCGCATG
TGTCCTGAGGGACAAAGCAGCGATGCGCCTGTGGAGCGGCCTGCGTCCGATTAGCTTGTTGGTGGGGTAATGGCCTACCA
AGGCTCCGATCGGTAGCTGGTCTGAGAGGACGACCAGCCACACTGGGACTGAGACACGGCCCAGACTCCTACGGGAGGCA
GCAGTGGGGAATATTGGACAATGGGCGCAAGCCTGATCCAGCAATGCCGCGTGTGTGAAGAAGGTCTTCGGATTGTAAAG
CACTTTCGGCGGGGACGATGATGACGGTACCCGCAGAAGAAGCCCCGGCTAACTTCGTGCCAGCCGCCGCGGTAATTC
>OTU_257;size=2;
AGAGTTTGATCCTGGCTCAGGATGAACGCTAGCGGGAGGCATAATACATGCAAGTCGAACGGGATTTAAAGAGTAGCAAT
ACAATTTAATGAGAGTGGCGTACGGGTGCGTAACGGGTATGCAACCTACATTTATCTGGGGGATAGCCCCTCGAAAGAGG
GATTAATACCGCATAACATGGTTTGAGGGCATCCTTAGACCATCAAAACTTCGGTGGATAGATATGGGCATGCTTGACAT
TAGGTAGTTGGTGAGGTAATGGCTCACCAAGCCTACGATGTCTAGGGGGTCTGAGAGGATGTACCCCCACACTGGTACTG
AGACACGGACCAGACTCCTACGGGAGGCAGCAGTAGGGAATATTGGTCAATGGACGCAAGTCTGAACCAGCCATCCCGCG
TGCAGGACGACGGCCCTATGGGTTGTAAACTGCTTTTGTACAGGAAGAATAAGCACTACGTGTAGTGTGATGACGGTACT
GTAAGAATAAGGATCGGCTAACTCCGTGCCAGCCGCCGCGGTAATTC
>OTU_258;size=2;
AGAGTTTGATCATGGCTCAGAACGAACGTTGGCGGCGTGCTTAACACATGCAAGTCGAGCGGGGGGTAGCAATACCTTCA
GCGGCGGACGGGTGAGTAACACGTGAGTACCTGCCCTGGAGCTCGGAATAACCTACCGAAAGGTGGGCTAAGGCCGGATA
GTGCCGCAAGGCGGAAAGGTAACACTCCGGGAGGGGCTCGCGGCCCATCAGGTAGTTGGCGGGGTAACGGCCCACCAAGC
CAAAGACGGGTAGCCGGTCTGAGAGGATGATCGGCCACACTGGGACTGAGACACGGCCCAGACTCCTACGGGAGGCAGCA
GTGGGGAATCTTGCGCAATGGGCGAAAGCCTGACGCAGCAACGCCGCGTGGGTGATGAAGGTCTTCGGATCGTAAAGCCC
TGTCAGGGGGGACGAGAAAGGACGGTACCCCCGAAGGAAGCACCGGCTAACTCCGTGCCAGCCGCCGCGGTAATTC
>OTU_259;size=2;
AGAGTTTGATCATGGCTCAGGATGAACGCTAGCGGCAGGCCTAACACATGCAAGTCGAGGGGCAGCACAAAAGTAGTTTA
CTATTTTGGTGGCGACCGGCGCACGGGTGCGTAACGCGTATGCAACCTACCTTATACTGGGGAATAGCCCGAAGAAATTC
GGATTAATGCCCCATAGTACTGAGACCTCTCCTGAGGATTTAGTTAAAGCTTCGGCGGTATAAGATGGGCATGCGTCCTA
TTAGCTTGTTGGTAAGGTAACGGCTTACCAAGGCTACGATAGGTAGGGGGCCTGAGAGGGTGATCCCCCACACTGGTACT
GAGACACGGACCAGACTCCTACGGGAGGCAGCAGTGAGGAATATTGGTCAATGGGCGCAAGCCTGAACCAGCCATGCCGC
GTGAAGGATGAAGGTTCTATGGATTGTAAACTTCTTTTATTTGGGAATAAACCTATTTACGTGTAGATAGCTGAAGGTAC
CAAATGAATAAGCACCGGCTAACTCCGTGCCAGCCGCCGCGGTAATTC
>OTU_260;size=2;
AGAGTTTGATCATGGCTCAGGGTGAACGCTGGCAATATACTTAACACATGTTAGTTACATATTTTAAAAAGTATAGCGTA
CGGGTGAGTATAACATAAATAACTGGCGTATATAAAAAATTAATTGTGTTTATAAAAAGTTAATAAATATAAAATATTTA
AAAGTTAAAAACTGTATATAAAAAGTTTTATGTAAGATTAGGTAGTTGGCAAAACTGATTAGAATTGACGCCAAGCCGAA
GATCTTTAGCTGATTTGAAAGAATGATCAGCCACACTGGGACTGAGATAAGGCCCAGGCTTTTTAAGCCAGCAGTGAGGA
ATTTTGGACAATGAGCGAAAGCTTGATCCAGTAATATTGCGTGAATGAGGAAGGTACTAAAGACTGTTAAAAGTCGACTG
TAAAGTTATTTCGCTAATGATGATAAAGACATTAATTAGAAAAGAAATCCCGACTAATTTCGTGCCAGCAGCCGCGGTAA
TTC
>OTU_261;size=2;
AGAGTTTGATCATGGCTCAGAATGAATGCTAGCTTTAGGCTTAACACATGCAAGTTAAATGTCATTAAGACATAGCGTAC
GGGTGCTGAGAAAATAAGTAATTAACCTTGCTATTCTGAATAAGGAATTTTCTAAAAACAGAATAAATATATTTTAATTA
ATATATAAAAATTTATTGTAGCAAGTCAAGCTTATTGAGTATTAAGGTTGTTGGTGTTGTATAAGAGACTACCAAGCCGA
CGATGCTTTGCGGGTCTGGAAGGACAATCCGCCACATGGAGACTGAAAAACGGCTCTGACTTTAGGGGGCAGCAGTGAGG
AATATTGGACAATGGACGAAAGTTTGATCCAGCTATAAAGCATTAGGGAAAGGAAAATTCAACGAGATTGTAAACCTTTT
TGCAACCAAGGATAATGACAGTAGGTTGAGAAAAAAGTCCCGGCTAATTTCGTGCCAGCCGCCGCGGTAATTC
>OTU_262;size=2;
AGAGTTTGATCATGGCTCAGGACGAACGCTGGCGGCGTGCTTAACACATGCAAGTCAAGGACTGTAGCAATACAGGACTG
GCGCACGGGTGCGGAACACGTAGGTAATCTACCCTTTAGGGAAGAACAACCCGTCGAAAGACGGGCTAAAACTTCGTAAT
ATCACGAGACGGCATCGTTTTGTGATCAAGCTTTCTAAGGGATGAGCCTGCGTCTGATTAGCTAGTTGGTGAGGTAACGG
CTCACCAAGGCTACGATCAGTAGCTGGTCTGAGAGGATGATCAGCCACATTGGGACTGAGATACGGCCCAGACTCCTACG
GGAGGCAGCAGTGAGGAATATTGCTCAATGGGGGAAACCCTGAAGCAGCAACGCCGCGTGAGGGATGAAGGCGCTCTGCG
TTGTAAACCTCTGTAGTTGGGGACAAATGTGGGGTTATTACCCCATTGATGGTACCCAAAAAGTAAGGATCGGCTAACTA
CGTGCCAGCCGCCGCGGTAATTC
>OTU_263;size=2;
AGAGTTTGATCATGGCTCAGGATGAACGCTAGCGGCAGGCCTAATACATGCAAGTCGAGGGAGATTATCGGATTCGTCTG
ATATGAAACCGGCGCACGGGTGCGTAACACGTATGCAACCTACCTTTAACTGGGGTATAGCTCAGAGAAATCTGAATTAA
TCCCCCATAACACTACGACATGGCATCATGATGTAGTTAAAGCTCCGGCGGTTAAGGATGGGCATGCGGTACATTAGCTA
GTTGGTGAGGTAACGGCTCACCAAGGCTACGATGTATAGGGGGTCTGAGAGGATGATCCCCCACACTGGTACTGAGACAC
GGACCAGACTCCTACGGGAGGCAGCAGTAGGGAATATTGGTCAATGGACGCAAGTCTGAACCAGCCATGCCGCGTGAAGG
ATGAAGGCCCTCTGGGTCGTAAACTTCTTTTATTAGGGAAGAAACCTCAGGATGCGTCCTGAGCTGACGGTACTTAATGA
ATAAGGATCGGCTAACTTCGTGCCAGCCGCCGCGGTAATAC
>OTU_264;size=2;
AGAGTTTGATCCTGGCTCAGAGTGAATGCTAGTAATATACTTGACACATGCAAGTTGAACGTATAATTTTTTTTAAAATT
ATAAGTAGCGTACGGGTGAGTAATGTAAAAGAATTTTCATGAAAGTATGGAATAATGTTGTAATATATTTATATATTACA
AAGGAAATACCGTATATATTGAAAGATTTATCGCTTTCATAAAAGCTTTTATAAGATTAGGTAGTTGGTGAAGTAATGGT
TTACCAAGCCCAAGATCTTTAGTTGGTCTGTGAGGATGATCAGCCACATCGAAATTGAAATAAGGTTCGAACTTCCTTGG
GGGGCAGCAGTGAGGAATATTGGACAATGGGCGAAAGCTTGATCCAGTAATATTACTTGGATGATAGACGTTAATTTCGT
AAAATCCTTTAGTTAAAGAAGATAATGACATTATTTAATGAATAGCCCTGGCTAACTTCGTGCCAGCAGCCGCGGTAATA
C
>OTU_265;size=2;
AGAGTTTGATCATGGCTCAGAGTGAACGCTAGTAGTATGCTTTATACATGCGAGTCAAATGTTAAAAAAACATTGGCGAA
CGGGTGAGTAATATACAAGAAATTGCCTTTTAGATCGGAAAAAATTCCGAATGTGTTCCTACTTATTTCGAATAAAAAAT
TTAATTGCTAAAAGATATGCTTGTAGAAGATTAGGTAGTTGGTTTGGGTAATGGCAGACCAAGCCGACGATCTTTAGTTG
ATTTGAAAGAATGATCAACCACACCGGGACTGAGACAAGGCCCGGGCTTTTTTTTAAAGCCAGCAGTAAGGAATCTTGGA
CAATGGGCGAAAGCTTGATCCAGCAATACTACGTGAGGGAAGAAAGCTTATTATAGTTGTAAACCTCTTTTATTAGGTGA
AATAATGATGAACCTAAAAAAAAAGTCCCGGCTAACTTCGTGCCAGCAGCCGCGGTAATTC
>OTU_267;size=2;
AGAGTTTGATCATGGCTCAGAATAAATGCTATTGGTATGCTTAACACATGCAAGTTGAATGTTTAAAAAACATAGCGAAC
GGGTGAGTAACGCGTGAATTATCTACCTTTTAATTCAGAATAATTATTTAATATAAAAATACTGAATAAATAAATTAAAG
TTTTAGAAACGTTAAAAGATGAGTTTGCGTAAGATTAGGTAGTTGGTAGTTTAAAAGACTACCAAGCCTACTATCTTTAG
CTGGTTTGAAAGAATGATCAGCCACATTGGGACTGAGACACGGCCCAAACTTTTTTAAAGGCAGCAGTGGGGAATTTTGG
ACAATGAGCGAAAGCTTGATCCAGCAATATCAAGTGAGTGAAGAAGGCTAATTAGGTTGTAAATCTCTTTTATTAAGGAG
GAAAATGACAGTACTTAAAGAAAAAGTTCCGGCTAATACCCGTGCCAGCCGCCGCGGTAATTC
>OTU_268;size=2;
AGAGTTTGATCCTGGCTCAGAATGAACGCTAGTAGTATGCTTTACACATGCAAGTTTAACAATTGTATTATTGTAGCGAA
CGGGTGAGTAAATTTACATAATTTTACCTATTAGTCTGACATAAAATTATATCATAAAAAATATTATGATAAAAAATATA
AATTTTATATTAATATCAGATAATGTTAAAAACATAACATAAAGAATATTTTTGCTAATAGATAATACTGTATAAGATTA
GGTTGTTGGTAGCGGTGTCAGCCTACCAAGCCGACGATCTTTAGTTGGTCTGAGAGGATGATCAGCCACATTGGAACTGA
AACAAGGTCCAAGCTTTTAAGCCAGCAGTGAGGAATATTGGGCAATGAACGCAAGTTTGACCCAGCAATACTACGTGATT
GATGACGGCTAATTTGGTTGTAAATTTCTTTAATAGATAAAGATAATGACTTTATTTAGATAAAAAGTCCCGGCTAATCT
CGTGCCAGCAGCCGCGGTAATTC
>OTU_269;size=2;
AGAGTTTGATCATGGCTCAGAATGAACGCTAGCGGTATGCTTAACACATGCAAGTCGAACGACTGAAGGGGTAACCTTAA
GGTAGTGGCGAACGGGTGCGTAACACGTAGGAATCTACCTCGAAGACCCGTAAAATACGGGATAAAGACTAAGCTTATGG
AGACATGGGAATAGGAAAAAGATAAAAATCGCTAAGAGATGAGCCTGCGGAGGATTAGGTAGTTGGTAGGGTAAAGGCCT
ACCAAGCCGAGGATCCTTAGCTGATCTGAAAGGATGGTCAGCCACACGGGGACTGAGACACGGCCCTGACTTGTAAAGAG
GCAGCAGTGGGGAATATTGGACAATGGGCGAAAGCCTGATCCAGCAATACCGCGTGAGTGATGAAGGCTATTTGGTTGTA
AAGCTCTTTCGGCAAGGAGTATTATGAAAGTACTTGAAGAAGAAGTGCCGGCTAACTCTGTGCCAGCAGCCGCGGTAATA
C
>OTU_270;size=2;
AGAGTTTGATCATGGCTCAGGATGAACGCTAGCGGGAGGCCTAACACATGCAAGCCGAGCGGTATTTGTTCTTCGGAACA
GAGAGAGCGGCGTACGGGTGCGTAACACGTGTGCAACCTACCTTTATCAGGGGAATAGCCTTTCGAAAGGAAGATTAATA
CTCCATAATATATTGAATGGCATCATTCGATATTGAAAACTCCGGTGGATAAAGATGGGCACGCGCAAGATTAGATAGTT
GGTGAGGTAACGGCTCACCAAGTCAATGATCTTTAGGGGTCCTGAGAGGGAGATCCCCCACACTGGTACTGAGACACGGA
CCAGACTCCTACGGGAGGCAGCAGTGAGGAATATTGGACAATGGGTGAAAGCCTGATCCAGCCATCCCGCGTGAAGGATG
ACGGTCCTATGGATTGTAAACTTCTTTTGTATAGGGATAAACCTAGATACGTGTATCTAGCTGAAGGTACTATACGAATA
AGCACCGGCTAACTCCGTGCCAGCCGCCGCGGTAATTC
>OTU_271;size=2;
AGAGTTTGATCATGGCTCAGGATGAACGCTGGCGGCGTGCCTAACACATGCAAGTCGAACGGATGGTGTAGCAATACATC
GTTAGTGGCAAACGGGTGAGTAATATATAGGTAATCTGCCCTTTAGTCTGGGATAACTTGCCGAAAGGTGAGCTAATACT
GGATACGTTCCTAGGGTCGCATGGCTCCGGGAAGAAAGATTTATCGCTAAAGGAAGAGCCTATATCTGATTAGCTAGTTG
GTGGGGTAATGGCCTACCAAGGCGACGATCAGTAGCTGGTCTGAGAGGACGAACAGCCACACTGGGACTGAGACACGGCC
CAGACTCCTACGGGAGGCAGCAGTGGGGAATATTGCGCAATGGGCGAAAGCCTGACGCAGCGACGCCGCGTGAGTGACGA
AGTCTTTCGGGATGTAAAACTCTGTCAAGAGGGACGATTATGACGGTACCTCTAAAGGAAGCCCCGGCTAACTACGTGCC
AGCCGCCGCGGTAATAC
>OTU_272;size=2;
AGAGTTTGATCATGGCTCAGGATGAACGCTAGCGGCAGGCCTAACACATGCAAGTCGAGGGGCAGCATAAAATAAGCTTG
CTTATTTGGTGGCGACCGGCGCACGGGTGCGTAACGCGTATGCAACCTACCCTTTACTGGGGGATAGCCCGGAGAAATTC
GGATTAATACCCCATAGTATTATAGAATCGCATGGTTTTATAATTAAAGATTACGGTAAAGGATGGGCATGCGTCCTATT
AGCTAGATGGAGAGGTAACGGCTCACCATGGCAACGATAGGTAGGGGGCCTGAGAGGGTGGTCCCCCACACTGGTACTGA
GACACGGACCAGACTCCTACGGGAGGCAGCAGTGAGGAATATTGGTCAATGGGCGGAAGCCTGAACCAGCCATGCCGCGT
GCAGGAAGAATGTCTTATGGATTGTAAACTGCTTTTATTTGGGAATAAACCTTTCGACGTGTCGAAAGCTGAAGGTACCA
AATGAATAAGCACCGGCTAACTCCGTGCCAGCAGCCGCGGTAATTC
>OTU_273;size=2;
AGAGTTTGATCATGGCTCAGAATGAACGCTGGCGGCAGGCCTAAAACATGCAAGTCGAACGCTTGTAGCAATACAAGAGT
GGCGCACGGGTGCGTAACACGTGGGAATATGCCTTTTGGTACGGAACAACTCCGGGAAACTGGAGCTAATACCGTATGGT
CCCTTCGGGGTAAAGATTTATCGCCAAAAGATTAGCCCGCGGTGGATTAGCTAGTTGGTGAGGTAATGGCTCACCAAGGC
GACGATCCATAGCTGGTCTGAGAGGACGATCAGCCACACTGGGACTGAGACACGGCCCAGACTCCTACGGGAGGCAGCAG
TTAGGAATATTGGACAATGGGCGCAAGCCTGATCCAGCCATGCCGCGTGAGTGATGAAGGCCTTCGGGTTGTAAAACTCT
TTAGCCGACGAATATAATGACTGTAGTCGGAGAATAAGCCCCGGCTAACTTCGTGCCAGCCGCCGCGGTAATTC
>OTU_274;size=2;
AGAGTTTGATCCTGGCTCAGAGCGAACGCTGGCGGCAGGCTTAACACATGCAAGTCGAGCGCCCCGCAAGGGGAGCGGCA
GACGGGTGAGTAACACGTGGGAACGTGCCTTTTGGTTCGGAACAACCCAGGGAAACTTGGGCTAATGCCGGATAAGCCCT
TACGGGGAAAGATTTATCGCCAAAAGATCGGCCCGCGTCTGATTAGCTAGTTGGTGGGGTAATGGCCCACCAAGGCTACG
ATCAGTAGCTGGTCTGAGAGGATGATCAGCCACATTGGGACTGAGACACGGCCCAAACTCCTACGGGAGGCAGCAGTGGG
GAATATTGGACAATGGGGGCAACCCTGATCCAGCCATGCCGCGTGAGTGATGAAGGCCTTAGGGTTGTAAAGCTCTTTTA
GCAGGGAAGATAATGACGGTACCTGCAGAAAAAGCCCCGGCTAACTTCGTGCCAGCCGCCGCGGTAATTC
>OTU_275;size=2;
AGAGTTTGATCATGGCTCAGAACGAACGCTGGCGGCGCGCCTAACACATGCAAGTCGAGCGATTAAACTCCTTCGGGAGA
TATAAAGCGGCGGACGGGTGAGTAAGGCATAGATAATCTGGTCCAGAATGGGGAATAACCGGTCGAAAGGCTGGCTAATA
CCGCATACTCTAGCTGAGTGAATGTCAGTTAGGAAAGGCTTCGGCCGTTTTGGAATGAGTCTATGTAGGATTAGGTAGTT
GGTGGGGTAAAAGCCTACCAAGCCTACGATCCTTAACTGGTCTGAGAGGATGATCAGTCACACTGGAACTGAGACACGGT
CCAGACTCCTACGGGAGGCAGCAGTGAGGAATTTTGCGCAATGGGGGAAACCCTGACGCAGCGACGCCGCGTGGAGGATG
AAGTATCTCGGTATGTAAACTCCTGTCAGTGGGGATGATGATGACAGTACCCACAGAGGAAGCACCGGCTAACTCCGTGC
CAGCAGCCGCGGTAATAC
>OTU_276;size=2;
AGAGTTTGATCCTGGCTCAGGATGAACGCTAGCGATATGCTTAACACATGCAAGTTGAACGGAAAAATTTTTTTTAGTAG
CGTACGGGTGAGTAATACGTAAGAATTTGCCTTTAGGAAGAGGATACCAGTTAGAAATAACTATTAATACTCTATATAAT
GAAAGAAGAAATTTGCCTAAAGAGAAGCTTTCGTCTGATTAGCTAGTTGGTGGGGTAAATGCCTAACAAGGCGATGATCA
GTAGTTGGTCTGAGAGGATGATCAGCCACATTGGAACTGAGACACGGTCCAAACTTCTACGGAAGGCAGCAGTGGGGAAT
TTTCTGCAATGGACGAAAGTCTGACAGAGCAATATCGCGTGAGGGATGAAGGTTTAAGAATTGTAAACCTCTTTTTTTAA
GAAAGAATTTATGACGTTACTTAAAGAATAAGCATCGGCTAACTCTGTGCCAGCAGCCGCGGTAATTC
>OTU_277;size=2;
AGAGTTTGATCATGGCTCAGAGCGAACGCTGGCGGCATGCTTAACACATGCAAGTCGCACGCCCCGCAAGGGGAGTGGCG
GACGGGTGAGTAACGCGTAGGTATCTGTCCATGGGTGGGGGATAACTTTGGGAAACTAAAGCTAATACCGCATGACACCT
GAGGGTCAAAGGCGCAAGTCGCCTGTGGAGGAGCCTGCGTACGATTAGCTTGTTGGTGGGGTAAAGGCCTACCAAGGCGA
CGATCGTTAGCTGGTCTGAGAGGATGATCAGCCACACTGGGACTGAGACACGGCCCAGACTCCTACGGGAGGCAGCAGTG
GGGAATATTGGACAATGGGCGAAAGCCTGATCCAGCAATGCCGCGTGTGTGAAGAAGGTCTTCGGATTGTAAAGCACTTT
CGACGGGGACGATGATGACGGTACCCGTAGAAGAAGCCCCGGCTAACTTCGTGCCAGCAGCCGCGGTAATTC
