# Supplementary material for: Characterization of bacterial community associated with phytoplankton bloom in a eutrophic lake in South Norway using 16S rRNA gene amplicon sequence analysis
Source: PLoS One. 2017 Mar 10;12(3):e0173408. doi: 10.1371/journal.pone.0173408 (PMC5345797; doi:10.1371/journal.pone.0173408)
Supplement: S2 Text — (TXT) [file pone.0173408.s007.txt]

# Representative OTU sequences for V3-V4 target region
# Chloroplast and Archaea representative sequences have been filtered out
# Total 502 OTU representative sequence are listed

>OTU_1;size=7678;
CCTACGGGGGGCAGCAGTGGGGAATTTTCCGCAATGGGCGAAAGCCTGACGGAGCAATACCGCGTGAGGGAGGAAGGCTC
TTGGGTTGTAAACCTCTTTTCTCAGGGAAGAACAGAATGACGGTACCTGAGGAATAAGCATCGGCTAACTCCGTGCCAGC
AGCCGCGGTAATACGGAGGATGCAAGCGTTATCCGGAATGATTGGGCGTAAAGGGTCCGCAGGTGGCATTGTAAGTCTGC
TGTTAAAGAGTTTGGCTCAACCAAATAAGAGCAGTGGAAACTACAAAGCTAGAGTGTGGTCGGGGCAGAGGGAATTCCTG
GTGTAGCGGTGAAATGCGTAGATATCAGGAAGAACACCAGTGGCGAAGGCGCTCTGCTAGGCCGAGACTGACACTGAGGG
ACGAAAGCTAGGGGAGCGAATGGGATTAGATACCCCAGTAGTC
>OTU_2;size=1496;
CCTACGGGGGGCAGCAGTGGGGAATATTGGACAATGGGCGCAAGCCTGATCCAGCCATGCCGCGTGTGTGAAGAAGGCCT
TCGGGTTGTAAAGCACTTTCAGCGAGGAGGAAGAGTTGTGTGTTAATAGTACACAGCTTTGACGTTACTCGCAGAAGAAG
CACCGGCTAACTCTGTGCCAGCAGCCGCGGTAATACAGAGGGTGCAAGCGTTAATCGGAATTACTGGGCGTAAAGCGCAC
GTAGGCGGTTTTTTAAGTCAGATGTGAAAGCCCCGGGCTCAACCTGGGAATTGCATTTGAAACTGGAAAACTAGAGTGTG
TGAGAGGGGGGTAGAATTCCAAGTGTAGCGGTGAAATGCGTAGAGATTTGGAGGAATACCAGTGGCGAAGGCGGCCCCCT
GGCACAACACTGACGCTCAGGTGCGAAAGCGTGGGGAGCAAACAGGATTAGATACCCCAGTAGTC
>OTU_3;size=2743;
CCTACGGGGGGCAGCAGTGGGGAATTTTCCGCAATGGGCGAAAGCCTGACGGAGCAACGCCGCGTGAGGGAGGAAGGTCT
TTGGATTGTAAACCTCTTTTCTCAAGGAAGAAGTTCTGACGGTACTTGAGGAATCAGCCTCGGCTAACTCCGTGCCAGCA
GCCGCGGTAATACGGGGGAGGCAAGCGTTATCCGGAATTATTGGGCGTAAAGCGTCCGCAGGTGGTCAGCCAAGTCTGCT
GTCAAATCAGGTTGCTTAACGACCTAAAGGCGGTGGAAACTGGCAGACTAGAGAGCAGTAGGGGTAGCAGGAATTCCCAG
TGTAGCGGTGAAATGCGTAGAGATTGGGAAGAACATCGGTGGCGAAAGCGTGCTACTGGGCTGTATCTGACACTCAGGGA
CGAAAGCTAGGGGAGCGAAAGGGATTAGATACCCCAGTAGTC
>OTU_4;size=1201;
CCTACGGGGGGCTGCAGTGGGGAATTTTCCGCAATGGGCGAAAGCCTGACGGAGCAATACCGCGTGTGGGAGGAAGGCCC
TTGGGTTGTAAACCACTTTTATCAGGGAAGAAGCTCTGACGGTACCTGATGAATAAGCATCGGCTAACTCCGTGCCAGCA
GCCGCGGTAATACGGAGGATGCAAGCGTTATCCGGAATCATTGGGCGTAAAGCGTCCGTAGGTGGTTTGTCAAGTCTGTC
GTCAAAGAATGGAGCTTAACTCCATAAAGGCGGTGGAAACTGAGAGACTAGAGTTCGGTAGGGGTAGCGGGAATTCCCAG
TGTAGCGGTGAAATGCGTAGATATTGGGAAGAACATCGGTGGCGAAAGCGCGCTACTGGGCCGAAACTGACACTGAGGGA
CGAAAGCTAGGGTAGCGAAAGGGATTAGATACCCCAGTAGTC
>OTU_5;size=573;
CCTACGGGGGGCAGCAGTGAGGAATATTGGACAATGGGCGCAAGCCTGATCCAGCCATGCCGCGTGCAGGAAGACGGTCC
TATGGATTGTAAACTGCTTTTATACAGGAAGAAATACTCCGACGTGTCGGAGCTTGACGGTACTGTAGGAATAAGGATCG
GCTAACTCCGTGCCAGCAGCCGCGGTAATACGGAGGATCCAAGCGTTATCCGGAATCATTGGGTTTAAAGGGTCCGTAGG
CGGTTTAATAAGTCAGTGGTGAAATCTGGTCGCTCAACGATCAAACGGCCATTGATACTGTTAGACTTGAATTATAAGGA
AGTAACTAGAATATGTAGTGTAGCGGTGAAATGCTTAGATATTACATGGAATACCAATTGCGAAGGCAGGTTACTACTTA
TGGATTGACGCTGATGGACGAAAGCGTGGGGAGCGAACAGGATTAGATACCCCAGTAGTC
>OTU_6;size=880;
CCTACGGGGGGCAGCAGTGGGGAATTTTGGACAATGGACGCAAGTCTGATCCAGCCATGCCGCGTGCGGGAAGAAGGCCT
TCGGGTTGTAAACCGCTTTTGTCAGGGAAGAAACGGCTCGCTCTAATACAGTGGGCTAATGACGGTACCTGAAGAATAAG
CACCGGCTAACTACGTGCCAGCAGCCGCGGTAATACGTAGGGTGCAAGCGTTAATCGGAATTACTGGGCGTAAAGCGTGC
GCAGGCGGTTATGCAAGACAGATGTGAAATCCCCGGGCTCAACCTGGGAACTGCATTTGTGACTGCATGGCTAGAGTACG
GTAGAGGGGGATGGAATTCCGCGTGTAGCAGTGAAATGCGTAGATATGCGGAGGAACACCGATGGCGAAGGCAATCCCCT
GGACCTGTACTGACGCTCATGCACGAAAGCGTGGGGAGCAAACAGGATTAGATACCCCAGTAGTC
>OTU_7;size=524;
CCTACGGGGGGCTGCAGTCGGGAATTTTGCGCAATGGGGGAAACCCTGACGCAGCAATACCGCGTGTGGGATGAAGGCCT
TCGGGTCGTAAACCACTTTTTTCGGGGACGATAATGACGGTACCCGAAGAATAAGCCACGGCTAACTACGTGCCAGCAGC
CGCGGTAATACGTAGGTGGCAAGCGTTGTCCGGATTTACTGGGCGTAAAGCGCGCGCAGGCGGTGAATGAAGTCGAAAGT
GAAAGCCCCGGGCTCAACTCGGGAACTGCTTTCGAAACCAGTTCACTTGAAGGCGGAAGAGGGAAGTGGAATTCCGAGTG
TAGTGGTGGAATGCGTAGATATTCGGAAGAACACCAGAGGCGAAGGCGACTTCCTGGTCCGATCTTGACGCTGAGGCGCG
AAAGCTAGGGGAGCAAACGGGATTAGATACCCCAGTAGTC
>OTU_8;size=429;
CCTACGGGGGGCTGCAGTCGAGAATTTTTCACAATGGGGGAAACCCTGATGGAGCGACGCCGCGTGGGGGATGAATGGCT
TCGGCCCGTAAACCCCTGTCATTTGCGAACAAACCTGGTGGCTGAACAAGCTGCCAGCTGATAGTAGCAGAAGAGGAAGG
GACGGCTAACTCTGTGCCAGCAGCCGCGGTAATACAGAGGTCCCAAGCGTTGTTCGGATTCACTGGGCGTAAAGGGTGCG
TAGGCGGTAGGGTAAGTTTGAGGTGAAATCTCCGGGCTCAACCCGGAAAATGCCTTGAAGACTATCCTGCTAGAGGATCG
GAGGGGAGACTGGAATTCTCGGTGTAGCAGTGAAATGCGTAGATATCGAGAGGAACACCAGTGGCGAAGGCGAGTCTCTG
GACGATTCCTGACGCTGAGGCACGAAAGCCAGGGGAGCAAACGGGATTAGATACCCCAGTAGTC
>OTU_9;size=323;
CCTACGGGGGGCTGCAGTCGAGAATTTTTCACAATGGGGGAAACCCTGATGGAGCGACGCCGCGTGGGGGATGAAGGGCT
TCGGTTCGTAAACCCCTGTCATTGGCGAACAAGTGTTGCATTCTAATACAGTGTAACTTGATAGTAGCCGAAGAGGAAGG
GACGGCTAACTCTGTGCCAGCAGCCGCGGTAATACAGAGGTCCCGAGCGTTGTTCGGATTCACTGGGCGTAAAGGGTGCG
TAGGTGGTTGGTTAAGTTTGAGGTGAAAGCTCCGAGCTCAACTCGGAAAATGCCTTGAAGACTATCTGACTAGAGGATTG
GAGGGGAGATTGGAATTCTCGGTGTAGCAGTGAAATGCGTAGATATCGAGAGGAACACCAGTGGCGAAGGCGAATCTCTG
GACAATTCCTGACACTGAGGCACGAAAGCCAAGGGAGCAAACGGGATTAGATACCCCAGTAGTC
>OTU_10;size=354;
CCTACGGGGGGCAGCAGTGAGGAATATTGGTCAATGGGCGCAAGCCTGAACCAGCGACGCCGCGTGCGGGATGAAGGGGC
TTTGCCTCGTAAACCGCTGTCGGGTGGGACGAAAGGTAGCTTTGAGCTACTGGGACGGTACCATCAAAGGAAGGATCGGC
TAACTACGTGCCAGCAGCCGCGGTAATACGTAGGATCCGAGCGTTGTCCGGAGTTACTGGGTGTAAAGGGTGCGTAGGCT
GTTCTGTGCGTCAGAGGTGAAATCCACGAGCTTAACTCGTGGGGTGCCTTTGATACGGCAGGGCTTGAGTACGAGAGAGG
TGCGTGGAATTCCTGGTGTAGCAGTGAAATGCGTAGATATCAGGAGGAACACCGGTGGCGAAGGCGGCGCACTGGCTCGT
AACTGACGCTGAGGCACGAAAGCGTGGGGATCAAACAGGATTAGATACCCCAGTAGTC
>OTU_11;size=408;
CCTACGGGGGGCAGCAGTGAGGAATATTGGTCAATGGGCGCAAGCCTGAACCAGCCATGCCGCGTGCAGGAAGACGGTCC
TATGGATTGTAAACTGCTTTTATACAGGAAGAAACCCTCCCACGTGTGGGAGCTTGACGGTACTGTAGGAATAAGGATCG
GCTAACTCCGTGCCAGCAGCCGCGGTAATACGGAGGATCCAAGCGTTATCCGGAATCATTGGGTTTAAAGGGTCCGTAGG
CGGCCTTATAAGTCAGTGGTGAAATCTCCTAGCTCAACTAGGAAACTGCCATTGATACTGTAAGGCTTGAATTTTTGTGA
AGTAACTAGAATATGTAGTGTAGCGGTGAAATGCTTAGATATTACATGGAATACCAATTGCGAAGGCAGGTTACTAACAA
ACGATTGACGCTGATGGACGAAAGCGTGGGGAGCGAACAGGATTAGATACCCCAGTAGTC
>OTU_12;size=895;
CCTACGGGGGGCAGCAGTGGGGAATATTGGGCAATGGAGGAAACTCTGACCCAGCGACGCCGCGTGCGGGATGAAGGCCT
TCGGGTTGTAAACCGCTTTCAGCAGGGAAGAAGCGAAAGTGACGGTACCTGCAGAAGAAGCACCGGCTAACTATGTGCCA
GCAGCCGCGGTAATACATAGGGTGCAAGCGTTGTCCGGAATTATTGGGCGTAAAGAGCTCGTAGGTGGTTCGTCACGTCG
GATGTGAAACTCTGGGGCTTAACCCCAGACCTGCATTCGATACGGGCGAGCTTGAGTATGGTAGGGGAGTCTGGAATTCC
TGGTGTAGCGGTGGAATGCGCAGATATCAGGAGGAACACCAATGGCGAAGGCAGGACTCTGGGCCATTACTGACACTGAG
GAGCGAAAGCGTGGGGAGCGAACAGGATTAGATACCCCAGTAGTC
>OTU_13;size=335;
CCTACGGGGGGCAGCAGTGGGGAATCTTGGACAATGGGCGCAAGCCTGATCCAGCCATGCCGCGTGAGTGAAGAAGGTCT
TCGGATTGTAAAGCTCTTTTACCAGGGACGATAATGACGGTACCTGGAGAATAAGCCCCGGCAAACTTCGTGCCAGCAGC
CGCGGTAATACGAAGGGGGCTAGCGTTGTTCGGAATTACTGGGCGTAAAGCGCACGTAGGCGGGTCGTTAAGTCAGGGGT
GAAATCCCGGAGCTCAACTCCGGAACTGCCTTTGATACTGGCGATCTTGAGATCGGAAGAGGTGAGTGGAATTCCCAGTG
TAGAGGTGAAATTCGTAGATATTGGGAAGAACACCAGTGGCGAAGGCGGCTCACTGGTCCGATACTGACGCTGAGGTGCG
AAAGCGTGGGGAGCAAACAGGATTAGATACCCCAGTAGTC
>OTU_14;size=336;
CCTACGGGGGGCTGCAGTAGGGAATATTGGTCAATGGACGCAAGTCTGAACCAGCCATGCCGCGTGAAGGATGAAGGCCC
TCTGGGTCGTAAACTTCTTTTATTAGGGAAGAAACCTCAGGATGCGTCCTGAGCTGACGGTACTTAATGAATAAGGATCG
GCTAACTTCGTGCCAGCAGCCGCGGTAAGACGAAGGATCCAAGCGTTGTCCGGATTTACTGGGTTTAAAGGGTGCGTAGG
CGGAAAATTAAGTCAGTGGTGAAAGCCCGCAGCTCAACTGTGGAACTGCCATTGAAACTGGTTTTCTTGAATATAGCTGA
GGCAGATGGAATATAACATGTAGCGGTGAAATGCTTAGATATGTTATAGAACACCGATTGCGAAGGCAGTCTGCTAAACT
ATTATTGACGCTGAGGCACGAAAGCGTGGGGAGCGAACAGGATTAGATACCCCAGTAGTC
>OTU_15;size=507;
CCTACGGGGGGCAGCAGTGGGGAATATTGGACAATGGGCGCAAGCCTGATCCAGCCATGCCGCGTGTGTGAAGAAGGCCT
TCGGGTTGTAAAGCACTTTCAGCGAGGAGGAAGGGTTAGTAGTTAATAGCTGCTAATTTTGACGTTACTCGCAGAAGAAG
CACCGGCTAACTCTGTGCCAGCAGCCGCGGTAATACAGAGGGTGCAAGCGTTAATCGGAATTACTGGGCGTAAAGCGCAC
GTAGGCGGTTTTTTAAGTCAGATGTGAAAGCCCCGGGCTCAACCTGGGAATTGCATTTGAAACTGGAAAACTAGAGTGTG
TGAGAGGGGGGTAGAATTCCAAGTGTAGCGGTGAAATGCGTAGAGATTTGGAGGAATACCAGTGGCGAAGGCGGCCCCCT
GGCACAACACTGACGCTCAGGTGCGAAAGCGTGGGGAGCAAACAGGATTAGATACCCGGGTAGTC
>OTU_16;size=288;
CCTACGGGGGGCAGCAGTAAGGAATATTGGGCAATGGACGCAAGTCTGACCCAGCCATCCCGCGTGCAGGACGAATGCCC
TATGGGTTGTAAACTGCTTTTGTTTGGGAAGAAATGTATTCTTTTAAGAGTATTTGACGGTACCAGACGAATAAGCACCG
GCTAACTCCGTGCCAGCAGCCGCGGTAATACGGAGGGTGCAAGCGTTATCCGGAATCACTGGGTTTAAAGGGTGCGTAGG
CGGCCAGATAAGTCAGAGGTGAAAGTTTCCGGCTCAACCGGGAGATTGCCTTTGATACTGTTTGGCTTGAATCAGATTGA
GGTTGGCGGAATGTGACATGTAGCGGTGAAATGCATAGATATGTCATAGAACATCGATTGCGAAGGCAGCTGGCTGGATC
TGTATTGACGCTGAGGCACGAAAGCGTGGGGAGCAAACAGGATTAGATACCCCAGTAGTC
>OTU_17;size=296;
CCTACGGGGGGCTGCAGTGGGGAATCTTGCGCAATGGGCGAAAGCCTGACGCAGCCATGCCGCGTGAATGATGAAGGTCT
TAGGATTGTAAAATTCTTTCAGCGGGGACGATAATGACGGTACCCGCAGAAGAAGCCCCGGCTAACTTCGTGCCAGCAGC
CGCGGTAATACGAAGGGGGCTAGCGTTGCTCGGAATTACTGGGCGTAAAGGGAGCGTAGGCGGATAGTTTAGTCAGAGGT
GAAAGCCCAGGGCTCAACCTTGGAAATGCCTTTGATACTGGCTATCTTGAGTATGGGAGAGGTAAGCGGAATTCCGAGTG
TAGAGGTGAAATTCGTAGATATTCGGAAGAACACCGGTGGCGAAGGCGGCTTACTGGCCCATTACTGACGCTGAGGCTCG
AAAGCGTGGGGAGCAAACAGGATTAGATACCCCAGTAGTC
>OTU_18;size=262;
CCTACGGGGGGCTGCAGTGGGGAATATTGGGCAATGGAGGAAACTCTGACCCAGCGACGCCGCGTGCGGGATGAAGGCCT
TCGGGTTGTAAACCGCTTTCAGTAGGGAAGAAGCGAAAGTGACGGTACCTACAAAAGAAGCACCGGCTAACTATGTGCCA
GCAGCCGCGGTAATACATAGGGTGCAAGCGTTGTCCGGAATTATTGGGCGTAAAGAGCTCGTAGGTCGTTTGTTACGTCG
GATGTGAAAACCTGAGGCTCAACCTCAGGCCTGCATTCGATACGGGCAAACTAGAGTTTGGTAGGGGAGACTGGAATTCC
TGGTGTAGCGGTGGAATGCGCAGATATCAGGAGGAACACCAATGGCGAAGGCAGGTCTCTGGGCCAATACTGACACTGAG
GAGCGAAAGTCTGGGGAGCGAACAGGATTAGATACCCCAGTAGTC
>OTU_19;size=432;
CCTACGGGGGGCAGCAGTGGGGAATTTTGGACAATGGGCGCAAGCCTGATCCAGCAATGCCGCGTGCAGGATGAAGGCCT
TCGGGTTGTAAACTGCTTTTGTACGGAACGAAACGGTGAGCTCTAATACAGTTTGCTAATGACGGTACCGTAAGAATAAG
CACCGGCTAACTACGTGCCAGCAGCCGCGGTAATACGTAGGGTGCGAGCGTTAATCGGAATTACTGGGCGTAAAGCGTGC
GCAGGCGGTGATGTAAGACAGATGTGAAATGCCCGGGCTCAACCTGGGACCTGCATTTGTGACTGCATCGCTAGAGTACG
GTAGAGGGGGATGGAATTCCGCGTGTAGCAGTGAAATGCGTAGATATGCGGAGGAACACCGATGGCGAAGGCAATCCCCT
GGACCTGTACTGACGCTCATGCACGAAAGCGTGGGGAGCAAACAGGATTAGATACCCCAGTAGTC
>OTU_20;size=462;
CCTACGGGGGGCTGCAGTGGGGAATCTTGCGCAATGGGCGAAAGCCTGACGCAGCAACGCCGCGTGCGGGATGAAGGCCT
TCGGGCTGTAAACCGCTTTCAGCAGGAACGAAAATGACGGTACCTGCAGAAGAAGGAGCGGCCAACTACGTGCCAGCAGC
CGCGGTGACACGTAGGCTCCAAGCGTTGTCCGGATTTATTGGGCGTAAAGAGCTCGTAGGCGGTTGAGTAAGTCGGGTGT
GAAAACTCTGGGCTTAACCCGGAGACGCCATCCGATACTGCTCTGACTAGAGTTCAGGAGGGGAGTGGGGAATTCCTAGT
GTAGCGGTGAAATGCGCAGATATTAGGAGGAACACCGGTGGCGAAGGCGCCACTCTGGACTGAAACTGACGCTGAGGAGC
GAAAGCATGGGTAGCAAACAGGATTAGATACCCCAGTAGTC
>OTU_21;size=430;
CCTACGGGGGGCAGCAGTGAGGAATATTGGACAATGGGCGCAAGCCTGATCCAGCCATGCCGCGTGCAGGAAGAAGGTCC
TATGGATTGTAAACTGCTTTTATACAGGAAGAAACACCTCTACGTGTAGAGACTTGACGGTACTGTATGAATAAGGACCG
GCTAACTCCGTGCCAGCAGCCGCGGTAATACGGAGGGTCCAAGCGTTATCCGGAATCATTGGGTTTAAAGGGTCCGTAGG
CGGTTTAATAAGTCAGTGGTGAAAGCCCATCGCTCAACGATGGAACGGCCATTGATACTGTTGAACTTGAATTATTAGGA
AGTAACTAGAATATGTAGTGTAGCGGTGAAATGCTTAGAGATTACATGGAATACCAATTGCGAAGGCAGGTTACTACTAA
TATATTGACGCTGATGGACGAAAGCGTGGGGAGCGAACAGGATTAGATACCCCAGTAGTC
>OTU_22;size=157;
CCTACGGGGGGCTGCAGTCGAGGATCTTCGGCAATGGACGAAAGTCTGACCGAGCAACGCCGCGTGTGCGATGAAGGCCT
TCGGGTTGTAAAGCACTGTCGAGGGGAAACAAGCCGTAAGGTTGAGTGACCCCTGGAGGAAGCACGGGCTAAGTTCGTGC
CAGCAGCCGCGGTAAGACGAACCGTGCAAACGTTATTCGGAATCACTGGGCTTAAAGGGCGCGTAGGCGGGTGATCAAGT
CAATGGTGAAATCCTCCAGCTTAACTGGAGAAGTGCCTTTGATACTGATTGTCTAGAGGGAGGTAGGGGCATGTGGAACT
TCAGGTGGAGCGGTGAAATGCGTAGATATCTGAAGGAACGCCAGTGGCGAAAGCGATGTGCTGGACCTCTTCTGACGCTG
AGGCGCGAAAGCTAGGGGATCAAACGGGATTAGATACCCCAGTAGTC
>OTU_24;size=195;
CCTACGGGGGGCTGCAGTCGAGAATTTTTCTCAATGGGGGAAACCCTGAAGGAGCGACGCCGCGTGGAGGATGAAGGTCT
TCGGATTGTAAACTCCTGTCATGAGGGAGTAAGACATTACGTTAACTGCGTGGATGTTTGATAGTACCTCAAGAGGAAGA
GACGGCTAACTCTGTGCCAGCAGCCGCGGTAATACAGAGGTCTCAAGCGTTGTTCGGATTCATTGGGCGTAAAGGGTGCG
TAGGCGGCTTGGTAAGTCAGATGTGAAATCCTGGGGCTCAACCTCGGAACTGCATTTGATACTGCCAGGCTAGAGTACTG
GAGAGGAGACTGGAATTTACGGTGTAGCAGTGAAATGCGTAGATATCGTAAGGAAGGCCAGTGGCGAAGGCGAGTCTCTG
GACAGTAACTGACGCTGAGGCACGAAGGCTAGGGGAGCAAACGGGATTAGATACCCCAGTAGTC
>OTU_25;size=189;
CCTACGGGGGGCAGCAGTGAGGAATATTGGTCAATGGGCGCAAGCCTGAACCAGCCATGCCGCGTGAAGGAAGAAGGTTC
TATGGATTGTAAACTTCTTTTATTTAGGAATAAACCTCCCGACGTGTCGGGAGCTGAAGGTACTAAATGAATAAGCACCG
GCTAACTCCGTGCCAGCAGCCGCGGTAATACGGAGGGTGCAAGCGTTATCCGGAATCATTGGGTTTAAAGGGTCCGCAGG
CGGATTTATAAGTCAGTGGTGAAATCCTGCAGCTCAACTGCAGAACTGCCATTGATACTGTAAGTCTTGAATTTGATCGG
AGTGGGCGGAATGTGTAGTGTAGCGGTGAAATGCATAGATATTACACAGAACACCGATAGCGAAGGCAGCTCACTAGGTT
ATAATTGACGCTCATGGACGAAAGCGTGGGGATCAAACAGGATTAGATACCCCAGTAGTC
>OTU_26;size=316;
CCTACGGGGGGCAGCAGTGAGGAATATTGGTCAATGGGCGCAAGCCTGAACCAGCCATGCCGCGTGCAGGAAGACGGTCC
TATGGATTGTAAACTGCTTTTATTTGGGAATAAACCTATTTACGTGTAGATAGCTGAAGGTACCAAATGAATAAGCACCG
GCTAACTCCGTGCCAGCAGCCGCGGTAATACGGAGGGTGCAAGCGTTATCCGGAATCATTGGGTTTAAAGGGTCCGCAGG
CGGATTTATAAGTCAGTGGTGAAAGCCTACAGCTTAACTGTAGAACTGCCATTGATACTGTAAGTCTTGAATTCGGTCGA
AGTGGGCGGAATGTGTAGTGTAGCGGTGAAATGCTTAGATATTACACAGAACACCGATAGCGAAGGCAGCTCACTAGGCC
TGGATTGACGCTCAGGGACGAAAGCGTGGGGAGCAAACAGGATTAGATACCCCAGTAGTC
>OTU_27;size=152;
CCTACGGGGGGCAGCAGTGGGGAATCTTGCGCAATGGGCGAAAGCCTGACGCAGCAACGCCGCGTGCGGGATGAAGGCCT
TCGGGTTGTAAACCGCTTTTAACAGGAACGAAAATGACGGTACCTGTAGAATAAGGTGCGGCCAACTACGTGCCAGCAGC
CGCGGTGACACGTAGGCACCAAGCGTTGTCCGGATTTATTGGGCGTAAAGAGCTCGTAGGCGGTTCAGTAAGTCGGGTGT
GAAAACTCTGGGCTTAACCCAGAGACGCCACTCGATACTACTGTGACTAGAGTTCGGTAGGGGAGCGGGGAATTCCTAGT
GTAGCGGTGAAATGCGCAGATATTAGGAGGAACACCGGTGGCGAAGGCGCCGCTCTGGGCCGATACTGACGCTGAGGAGC
GAAAGCGTGGGTAGCAAACAGGATTAGATACCCCAGTAGTC
>OTU_28;size=221;
CCTACGGGGGGCTGCAGTCGAGGATCTTCGGCAATGGGCGAAAGCCTGACCGAGCGACGCCGCGTGTGGGATGAAGGCCT
TCGGGTTGTAAACCACTGTCAACGGGGAGGAAATGTAGGGGGGTACTCCCCTCTATTTGACCTATCTGTGGAGGAAGTAC
GGGCTAAGTTCGTGCCAGCAGCCGCGGTAAGACGAACCGTACGAACGTTATTCGGAATTACTGGGCTTAAAGGGTGCGTA
GGCTGCGCGGTAAGTTGGGTGTGAAAGCCCTCAGCTCAACTGAGGAATTGCACTCAAAACTACCGTGCTCGAGGGAGACA
GAGGTAAGCGGAACTCAAGGTGGAGCGGTGAAATGCGTTGATATCTTGAGGAACACCGGTGGCGAAGGCGGCTTACTGGG
TCTTTTCTGACGCTGAGGCACGAAAGCCAAGGTAGCAAACGGGATTAGATACCCCAGTAGTC
>OTU_29;size=357;
CCTACGGGGGGCAGCAGTAAGGAATATTGGTCAATGGACGCAAGTCTGAACCAGCCATGCCGCGTGAAGGATTAAGGTCC
TCTGGATTGTAAACTTCTTTTATATGGGACGAAAAAAGGTCTTTCTAGACCCCTTGACGGTACCATATGAATAAGCACCG
GCTAACTCCGTGCCAGCAGCCGCGGTAATACGGAGGGTGCAAGCGTTATCCGGATTCACTGGGTTTAAAGGGTGCGTAGG
CGGGTAGGTAAGTCAGTGGTGAAATCCTGGAGCTCAACTCCAGAACTGCCATTGATACTATCTATCTTGAATATTGTGGA
GGTAAGCGGAATATGTCATGTAGCGGTGAAATGCTTAGATATGACATAGAACACCCATTGCGAAGGCAGCTTACTACGCA
TATATTGACGCTGAGGCACGAAAGCGTGGGGATCAAACAGGATTAGATACCCCAGTAGTC
>OTU_30;size=75;
CCTACGGGGGGCTGCAGTCGAGAATCTTCGGCAATGGGGGAAACCCTGACCGAGCGACGCCGCGTGTGGGATGAAGGCCC
TTGGGTTGTAAACCACTGTCAGAGGGGATGAAGTGCGGGAGAGCAATCTCTTCCGTTTGACATAGCCTCAGAGGAAGCAC
GGGCTAAGTTCGTGCCAGCAGCCGCGGTAATACGAACTGTGCAAACGTTATTCGGAATCACTGGGCTTACAGGGTGCGTA
GGCGGCTTGTTAAGCAGGGTGTGAAATCCCTCGGCTCAACCGAGGAATTGCGCCCTGAACTGGCGAGCTTGAGTGGGATA
GAGGTGCGTGGAACTTCCAGTGGAGCGGTGAAATGTGTTGATATTGGAAGGAACACCAGAGGCGAAAGCGGCGCACTGGA
TCTCAACTGACGCTGAGGCACGAAAGCCAGGGGAGCAAACGGGATTAGATACCCCAGTAGTC
>OTU_31;size=292;
CCTACGGGGGGCAGCAGTTTCGAATCATTCACAATGGGCGAAAGCCTGATGGTGCGACGCCGCGTGAGGGATGAAGGCCT
TCGGGTTGTAAACCTCTGTCACCGGGGAAGAAACGCTTCAAGTTAACAGCTTGAAGCCTGACTTAACCCGGAGAGGAAGC
AGTGGCTAACTCTGTGCCAGCAGCCGCGGTAATACAGAGACTGCAAGCGTTATTCGGATTCACTGGGCGTAAAGGGTGCG
CAGGCGGCCAAATGTGTGAGGCGTGAAAGCCCGGGGCTTAACCCCGGAATTGCACCTCAAACTATTTGGCTAGAGCATTG
GAGAGGGTAGCAGAATTCACGGTGTAGCAGTGAAATGCGTAGATATCGTGAGGAATACCAGAGGCGAAGGCGGCTACCTG
GACAATTGCTGACGCTCAGGCACGAAAGCGTGGGGAGCAAAAGGGATTAGATACCCCAGTAGTC
>OTU_32;size=310;
CCTACGGGGGGCAGCAGTGGGGAATATTGGACAATGGGCGAAAGCCTGATCCAGCAATGCCGCGTGAGTGATGAAGGCCT
TAGGGTTGTAAAGCTCTTTTACCAGGGATGATAATGACAGTACCTGGAGAATAAGCTCCGGCTAACTCCGTGCCAGCAGC
CGCGGTAATACGGAGGGAGCTAGCGTTGTTCGGAATTACTGGGCGTAAAGAGTACGTAGGCGGTGATTCAAGTCAGAGGT
GAAAGCCTGGAGCTCAACTCCAGAACTGCCTTTGAAACTAGATCGCTAGAATTATGGAGAGGTTAGTGGAATTCCGAGTG
TAGAGGTGAAATTCGTAGATATTCGGAAGAACACCAGTGGCGAAGGCGACTAACTGGACATATATTGACGCTGAGGTACG
AAAGCGTGGGGAGCAAACAGGATTAGATACCCCAGTAGTC
>OTU_33;size=200;
CCTACGGGGGGCTGCAGTGGGGAATATTGCGCAATGGGCGAAAGCCTGACGCAGCCACGCCGCGTGAGTGATGAAGGCCT
TCGGGTTGTAAAGCTCTGTCGCAGGGGAAGAAACAAATGACGGTACCCTGCAAGAAAGCACCGGCTAACTCTGTGCCAGC
AGCCGCGGTAATACAGAGGGTGCAAGCGTTGCTCGGATTTACTGGGCGTAAAGCGTGCGCAGACGGCTGAGCAAGTTGGA
CGTGAAAGCCTGGGGCTCAACTCCAGAATTGCGTTCAAAACTACTCGGCTCGAGTATGGGAGAGGAAAGTGGAATTCCTG
GTGTAGAGGTGAAATTCGTAGATATCAGGAGGAACACCAGCGGCGAAGGCGGCTTTCTGGCCCATTACTGACGTTCAGGC
ACGAAAGCGTGGGGAGCAAACAGGATTAGATACCCCAGTAGTC
>OTU_34;size=135;
CCTACGGGGGGCAGCAGTAGGGAATATTGGGCAATGGTCGCAAGACTGACCCAGCCATGCCGCGTGCAGGAAGACGGCCC
TCTGGGTTGTAAACTGCTTTTATCTGGGAAGAAAAAGTCCATGCGTGGAAAATTGCCGGTACCAGATGAATAAGCACCGG
CTAACTCCGTGCCAGCAGCCGCGGTAATACGGAGGGTGCAAGCGTTGTCCGGATTTATTGGGTTTAAAGGGTGCGTAGGC
GGCTGAATAAGTCAGCGGTGAAAGACTTCGGCTTAACCGGAGCAGTGCCGTTGATACTGTTTAGCTTGAGTGTTGGAGGG
GTACATGGAATTGATGGTGTAGCGGTGAAATGCATAGATACCATCAGGAACACCGATAGCGAAGGCATTGTACTGGCCAA
CAACTGACGCTGAGGCACGAAAGTGTGGGGATCGAACAGGATTAGATACCCCAGTAGTC
>OTU_35;size=212;
CCTACGGGGGGCTGCAGTCGAGAATAATTCACAATGGGGGCAACCCTGATGGTGCAACGCCGCGTGGAGGATGAAGGTCT
TCGGATTGTAAACTCCTGTCATCCGGGAGTAAGACCTGGCGATGAATAGTCGACAGGGTTGATAGTACCGGAAGAGGAAG
GGACGGCTAACTTCGTGCCAGCAGCCGCGGTAATACGAAGGTCCCGAGCGTTGTTCGGAATCACTGGGCGTAAAGGGAGC
GTAGGCGGCGTGGTAAGTCAGATGTGAAATCCCGGGGCTCAACCCCGGAACTGCATCCGATACTGCCGTGCTAGAGGATT
GGAGAGGTAGCTGGAATTCACGGTGTAGCAGTGAAATGCGTAGATATCGTGAGGAACACTCGTGGCGAAAGCGAGCTACT
GGACAACTCCTGACGCTGAGGCTCGAAGGCCAGGGTAGCGAAAGGGATTAGATACCCCAGTAGTC
>OTU_36;size=187;
CCTACGGGGGGCAGCAGTGAGGAATATTGGACAATGGGCGCAAGCCTGATCCAGCCATGCCGCGTGCAGGAAGACGCATC
TATGGTGTGTAAACTGCTTTTGTACGGGAAGAAACACTCCCTCGTGAGGGAGCTTGACGGTACCGTAAGAATAAGGATCG
GCTAACTCCGTGCCAGCAGCCGCGGTAATACGGAGGATCCAAGCGTTATCCGGAATCATTGGGTTTAAAGGGTCCGTAGG
CGGTTTGGTAAGTCAGTGGTGAAAGCCCATCGCTTAACGATGGAACGGCCATTGATACTGCCAGACTTGAATTACTAGGA
AGTAACTAGAATATGTAGTGTAGCGGTGAAATGCTTAGATATTACATGGAATACCAATTGCGAAGGCAGGTTACTACTAG
TGGATTGACGCTGATGGACGAAAGCGTGGGGAGCGAACAGGATTAGATACCCCAGTAGTC
>OTU_37;size=186;
CCTACGGGGGGCAGCAGTGGGGAATTTTCCGCAATGGGCGCAAGCCTGACGGAGCAACGCCGCGTGAGGGATGAAGGCCT
CTGGGCTGTAAACCTCTTTTTTCAAGGAAGAAGACCTGACGGTACTTGAAGAATAAGCCACGGCTAATTCCGTGCCAGCA
GCCGCGGTAATACGGGAGTGGCAAGCGTTATCCGGAATTATTGGGCGTAAAGCGTCCGCAGGCGGCCCTGAAAGTCTGTC
GTTAAAGCGTGGAGCTCAACTCCATTTAAGCGATGGAAACTACAGGGCTAGAGTGTGGTAGGGGCAGAGGGAATTCCCGG
TGTAGCGGTGAAATGCGTAGATATCGGGAAGAACACCAGTGGCGAAGGCGCTCTGCTGGGCCATAACTGACGCTCATGGA
CGAAAGCCAGGGGAGCGAAAGGGATTAGATACCCCAGTAGTC
>OTU_38;size=348;
CCTACGGGGGGCTGCAGTCGAGGATCTTCGGCAATGGGCGAAAGCCTGACCGAGCGACGCCGCGTGCGGGATGAAGGCCT
TCGGGTTGTAAACCGCTGTCGTAGAGGAGGAAATGCAGGGGGGTTCTCCCTTCTGTTTGACCTATTCTAGGAGGAAGGAC
GGGCTAAGTTCGTGCCAGCAGCCGCGGTAAGACGAACCGTCCAAACGTTACTCGGAATTACTGGGCTTAAAGGGTGCGTA
GGCTGCGCGGAAAGTTGGATGTGAAATCCCTCAGCTCAACTGGGGAATTGCATTCAAAACTACCGTGCTCGAGGGAGACA
GAGGTAAGCGGAACTCAAGGTGGAGCGGTGAAATGCGTTGATATCTTGAGGAACACCGGTGGCGAAAGCGGCTTACTGGG
TCTCTTCTGACGCTGAGGCACGAAAGCTAAGGTAGCAAACGGGATTAGATACCCCAGTAGTC
>OTU_39;size=71;
CCTACGGGGGGCTGCAGTCGAGGATCTTCGGCAATGGGCGAAAGCCTGACCGAGCGACGCCGCGTGAGCGATGAAGGCCA
TTAGGTTGTAAAGCTCTGTCGAGGGGGAACAAGCCGCAAGGTTGAGTGATCCCTGGAGGAAGCACGGGCTAAGTTCGTGC
CAGCAGCCGCGGTAAGACGAACCGTGCGAACGTTGTTCGGAATCATTGGGCTTAAAGGGCGCGTAGGCGGGTGTTCAAGT
CCGGGGTGAAAGCCTCCAGCTCAACTGGAGAAGAGCCCCGGATACTGTTCACCTGGAGAGAGATAGGGGCACATGGAACT
TCCGGTGGAGCGGTGAAATGCGTAGAGATCGGAAGGAACGCCGGTGGCGAAAGCGATGTGCTGGATCTTTTCTGACGCTG
AGGCGCGAAAGCTAGGGGAGCAAACGGGATTAGATACCCCAGTAGTC
>OTU_40;size=145;
CCTACGGGGGGCAGCAGTCGAGAATTTTTCACAATGGGGGAAACCCTGATGGAGCGACGCCGCGTGGAGGATGAAGGTTT
TCGGATTGTAAACTCCTGTCATGAGGGAACAAGAAAGTGATAGTACCTCAAGAGGAAGAGACGGCTAACTCTGTGCCAGC
AGCCGCGGTAATACAGAGGTCTCAAGCGTTGTTCGGATTCATTGGGCGTAAAGGGTGCGCAGGCTGCGTGGTAAGTCGGG
TGTGAAATTTAGGGGCTCAACCCCTAACCTGCATTCGATACTGCCATGCTAGAGGACTGTAGAGGAGATTGGAATTCACG
GTGTAGCAGTGAAATGCGTAGATATCGTGAGGAAGACCAGTGGCGAAGGCGAATCTCTGGGCAGTTCCTGACGCTCATGC
ACGAAGGCCAGGGGAGCAAACGGGATTAGATACCCCAGTAGTC
>OTU_41;size=189;
CCTACGGGGGGCAGCAGTGGGGAATTTTGGACAATGGGCGAAAGCCTGATCCAGCCATGCCGCGTGAGTGAAGAAGGCCT
TCGGGTTGTAAAGCTCTTTCAGCCGGAAAGAAAGCGCATGGGTGAATAACCTGTGTGGATGACGGTACCGGAAGAAGAAG
CACCGGCTAACTACGTGCCAGCAGCCGCGGTAATACGTAGGGTGCGAGCGTTAATCGGAATTACTGGGCGTAAAGCGTGC
GCAGGCGGTTTTGTAAGACAGATGTGAAATCCCCGGGCTTAACCTGGGAACTGCATTTGTGACTGCAAGGCTAGAGTACG
GCAGAGGGGGGTAGAATTCCACGTGTAGCAGTGAAATGCGTAGATATGTGGAGGAATACCGATGGCGAAGGCAGCCCCCT
GGGTCGATACTGACGCTCATGCACGAAAGCGTGGGGAGCAAACAGGATTAGATACCCCAGTAGTC
>OTU_42;size=115;
CCTACGGGGGGCTGCAGTCGAGAATCTTCCGCAATGGACGAAAGTCTGACGGAGCGACGCCGCGTGCGGGATGAAGGCCC
TTGGGTTGTAAACCGCTGTCAGAGGGGATGAAATCTTCGGAGGTACTCCTCCGAAGTTGACAGAGCCTCAAAGGAAGCAC
GGGCTAAGTACGTGCCAGCAGCCGCGGTAACACGTACTGTGCGAACGTTATTCGGAATCACTGGGCTTAAAGGGTGCGTA
GGCGGCGATTCAAGTCAGATGTGAAATGCCTGAGCTCAACTGAGGCATTGCGTTTGAAACTGATTCGCTTGAGTATTTCA
GGGGTGTGCGGAACTGCCAGTGGAGCGGTGAAATGTGTTGATATTGGCAGGAACACCGGAGGCGAAAGCGGCACACTGGG
GAATAACTGACGCTGAGGCACGAAAGCTAGGGGAGCGAACGGGATTAGATACCCCAGTAGTC
>OTU_43;size=69;
CCTACGGGGGGCAGCAGTGAGGAATATTGGTCAATGGGCGCAAGCCTGAACCAGCCATGCCGCGTGCAGGAAGAAGCATC
TATGGTGTGTAAACTGCTTTTATACAGGAAGAAACAACTCTACGTGTAGAGTCTTGACGGTACTGTAAGAATAAGGACCG
GCTAACTCCGTGCCAGCAGCCGCGGTAATACGGAGGGTCCAAGCGTTATCCGGAATCATTGGGTTTAAAGGGTCCGTAGG
CGGTCTTATAAGTCAGTGGTGAAAGCCCATCGCTCAACGATGGAACTGCCATTGATACTGTAAGACTTGAATACTTGTGA
AGTAACTAGAATATGTAGTGTAGCGGTGAAATGCTTAGATATTACATGGAATACCAATTGCGAAGGCAGGTTACTAACAA
GTTATTGACGCTGATGGACGAAAGCGTGGGGAGCGAACAGGATTAGATACCCCAGTAGTC
>OTU_44;size=291;
CCTACGGGGGGCTGCAGTGGGGAATATTGGACAATGGGCGCAAGCCTGATCCAGCAATGCCGCGTGGGTGAAGAAGGTCT
TCGGATCGTAAAGCCCTTTCGACAGGGACGATGATGACGGTACCTGTAGAAGAAGCCCCGGCTAACTTCGTGCCAGCAGC
CGCGGTAATACGAAGGGGGCTAGCGTTGCTCGGAATTACTGGGCGTAAAGGGCGCGTAGGCGGCTTAGTCAGTCAGGCGT
GAAATTCCTGGGCTTAACCTGGGGTCTGCGTTTGAGACGGCTGAGCTAGAGGGTAGGAGAGGGTCGTGGAATTCCCAGTG
TAGAGGTGAAATTCGTAGATATTGGGAAGAACACCGGTGGCGAAGGCGGCGACCTGGCCTATTACTGACGCTGAGGCGCG
ACAGCGTGGGGAGCAAACAGGATTAGATACCCCAGTAGTC
>OTU_45;size=145;
CCTACGGGGGGCAGCAGTGAGGAATATTGGTCAATGGGCGCAAGCCTGAACCAGCCATGCCGCGTGCAGGAAGAATGCCC
TATGGGTTGTAAACTGCTTTTATTTAGGAATAAACCTTTCTACGTGTAGAAAGCTGAAGGTACTGAATGAATAAGCACCG
GCTAACTCCGTGCCAGCAGCCGCGGTAATACGGAGGGTGCAAGCGTTATCCGGAATCATTGGGTTTAAAGGGTCCGCAGG
CGGGCGTATAAGTCAGTGGTGAAATCCTGCAGCTTAACTGCAGAACTGCCATTGATACTGTACGTCTTGAATTCGGTCGA
AGTGGGCGGAATGTGTAGTGTAGCGGTGAAATGCATAGATATTACACAGAACACCGATAGCGAAGGCAGCTCACTAGGCC
TGGATTGACGCTCAGGGACGAAAGCGTGGGGATCAAACAGGATTAGATACCCCAGTAGTC
>OTU_46;size=52;
CCTACGGGGGGCTGCAGTCGAGAATCTTCCGCAATGGGCGAAAGCCTGACGGAGCGACGCCGCGTGTAGGACGAAGGCCT
TCGGGTTGTAAACTACTGTCACGGATTAAGAATTCTCCGTCGTGAATAGCGCCGGAGTTGACGTAAGTCCGAGAGGAAGC
ACTGGCTAACTCTGTGCCAGCAGCCGCGGTAATACAGAGAGTGCAAACGTTGTTCGGAATTACTGGGCTTAAAGCGCACG
TAGGCGGCTCCGCAAGTGTCGGGTGAAATCCCACGGCTTACCCGTGGAACTGCCCGGCAGACTGCGGAGCTAGAGGATGG
TAGGGGAGAGCGGAACTCCAGGTGGAGCGGTGAAATGCGTAGATATCTGGAGGAACACCGGTGGCGAAGGCGGCTCTCTG
GTCCATAACTGACGCTGAGGTGCGAAAGCTAGGGGAGCAAACGGGATTAGATACCCCAGTAGTC
>OTU_48;size=76;
CCTACGGGGGGCAGCAGTGGGGAATCTTGTGCAATGGACGAAAGTCTGACACAGCCACGCCGCGTGCGGGAAGAAGGCCT
TCGGGTTGTAAACCGCTTTCAGCAGGAACGAAAATGACGGTACCTGCAGAAGAAGGAGCGGCCAACTACGTGCCAGCAGC
CGCGGTGACACGTAGGCTCCAAGCGTTGTCCGGATTTATTGGGCGTAAAGAGCTCGTAGGCGGTTCAGCAAGTCGGGTGT
GAAAACTCTGGGCTCAACCCAGAGCCTGCACCCGAAACTGCTGTGACTAGAGTTCGGTAGGGGAGTGGGGAATTCCTAGT
GTAGCGGTGAAATGCGCAGATATTAGGAGGAACACCGATGGCGAAGGCACCACTCTGGGCCGAAACTGACGCTGAGGAGC
GAAAGCGTGGGTAGCAAACAGGATTAGATACCCCAGTAGTC
>OTU_49;size=36;
CCTACGGGGGGCTGCAGTCGAGAATCTTCGGCAATGGGCGAAAGCCTGACCGAGCGACGCCGCGTGTGCGATGAAGGCCC
TTCGGGTTGTAAAGCACTGTCGAGAGGAAACAAGCCGCAAGGTTGAGTGACCTCTGGAGGAAGCACGGGCTAAGTTCGTG
CCAGCAGCCGCGGTAAGACGAACCGTGCGAACGTTGTTCGGAATCACTGGGCTTAAAGGGTGCGTAGGCGGAATGGCAAG
TCGGAGGTGAAAGCCCCCAGCTTAACTGGGGAAGTGCCCTCGATACTGCTGTTCTCGAGAGAGGTAGGGGCGTGTGGAAC
TTCCGGTGGAGCGGTGAAATGCGTAGATATCGGAAGGAACGCCGGTGGCGAAAGCGATGCGCTGGACCTTTTCTGACGCT
GAGGCACGAAAGCTAGGGGAGCGAACGGGATTAGATACCCCAGTAGTC
>OTU_50;size=132;
CCTACGGGGGGCTGCAGTGGGGAATATTGGACAATGGGCGAAAGCCTGATCCAGCCATGCCGCGTGTGTGAAGAAGGTCT
TCGGATTGTAAAGCACTTTAAGTTGGGAGGAAGGGCAGTTACCTAATACGTGATTGTTTTGACGTTACCGACAGAATAAG
CACCGGCTAACTCTGTGCCAGCAGCCGCGGTAATACAGAGGGTGCAAGCGTTAATCGGAATTACTGGGCGTAAAGCGCGC
GTAGGTGGTTAGTTAAGTTGGATGTGAAATCCCCGGGCTCAACCTGGGAACTGCATTCAAAACTGACTGACTAGAGTATG
GTAGAGGGTGGTGGAATTTCCTGTGTAGCGGTGAAATGCGTAGATATAGGAAGGAACACCAGTGGCGAAGGCGACCACCT
GGACTGATACTGACACTGAGGTGCGAAAGCGTGGGGAGCAAACAGGATTAGATACCCCAGTAGTC
>OTU_52;size=58;
CCTACGGGGGGCAGCAGTAAGGAATTTTCGTCAATGGGGGAAACCCTGAACGAGCAACGCCGCGTGGAGGATGACGGTCT
TCGGATTGTAAACTCCTTTTGTGAGGGACGATAATGACGGTACCTCGCGAATAAGCCCCGGCTAACTCTGTGCCAGCAGC
CGCGGTAATACAGAGGGGGCAAGCGTTGTCCGGAGTTACTGGGCGTAAAGCGCACGTAGGCGGTCCTGCAAGTGGTGTGT
GAAACCAATCAGCTTAACTGATTGACGCCATGCCAAACTGCAAGACTCGAGTCATGGAGAGGTAGTTCGAATTGCTGGTG
TAGTGGTGAAATGCGTAGATATCAGCAGGAAGACCAAGGGAGAAATCAGACTACTGGCCATGAACTGACGCTCAGGTGCG
AAAGCGTGGGGAGCGAACTGGATTAGATACCCCAGTAGTC
>OTU_53;size=87;
CCTACGGGGGGCAGCAGTGGGGAATATTGGACAATGGGGGCAACCCTGATCCAGCCATGCCGCGTGAGTGATGAAGGCCT
TCGGGTTGTAAAGCTCTTTTGGCGGGGACGATGATGACGGTACCCGCAGAATAAGCCCCGGCTAACTTCGTGCCAGCAGC
CGCGGTAAGACGAAGGGGGCTAGCGTTGTTCGGAATTACTGGGCGTAAAGCGAGTGTAGGTGGTTGTCATAGTCAGGTGT
GAAAGCCTTGAGCTCAACTCAAGAAATGCACTTGATACTGGGCGACTAGAGGACCGGAGAGGATAGTGGAATTCCCAGTG
TAGTGGTGAAATACGTAGAGATTGGGAAGAACACCAGTGGCGAAGGCGGCTATCTGGACGGTTTCTGACACTAAGACTCG
AAAGCGTGGGGAGCAAACAGGATTAGATACCCCAGTAGTC
>OTU_54;size=149;
CCTACGGGGGGCAGCAGTCGAGAATCTTTCACAATGGGGGCAACCCTGATGGAGCGACGCCGCGTGGAGGATAAGGTCTT
CGGATTGTAAACTCCTGTCATGCGCGAACAAGGTTGCAGGGTTAATAACTCTGCAAATTGATGGTACCGCAAGAGGAAGA
GACGGCTAACTCTGTGCCAGCAGCCGCGGTAATACAGAGGTCTCAAGCGTTGTTCGGAATCACTGGGCGTAAAGGGTGCG
TAGGTGGCTTGGTAAGTCAGATGTGAAAGCCCGGGGCTCAACCCCGGAATTGCATCCGATACTGCCGAGCTAGAGTACTG
AAGGGGAAACTAGAATTCTCGGTGTAGCAGTGAAATGCGTAGATATCGAGAGGAATACCAAAGGCGAAGGCAGGTTTCTT
GGCAGTTACTGACACTGAGGCACGAAGGCCAGGGGAGCAAACGGGATTAGATACCCCAGTAGTC
>OTU_55;size=118;
CCTACGGGGGGCTGCAGTTTCGAATCGTTCACAATGGGGGCAACCCTGATGGCGCGACGCCGCGTGGGGGATGAAGGTCT
TCGGATTGTAAACTCCTGTCATTGGGGACTAATGGCCAGGCTCATACCCTGGTTTGAATTAACCCAAAGAGGAAGCAGTG
GCTAACTCTGTGCCAGCAGCCGCGGTAATACAGAGACTGCAAGCGTTACTCGGATTCACTGGGCGTAAAGGGAGCGCAGG
CGGACTCGTGTGTCGGACGTGAAATACCGGGGCTTAACCCCGGTGCTGCGTTCGAAACTACGAGTCTAGAGACTTGGAGG
GGTAAGCGGAATTCTTGGTGGAGCAGTGAAATGCGTAGATATCAAGAGGAACACCAACGGCGAAGGCAGCTTACTGGACA
AGATCTGACGCTCAGGCTCGAAAGCGTGGGGAGCAAAAGGGATTAGATACCCCAGTAGTC
>OTU_56;size=152;
CCTACGGGGGGCTGCAGTGAGGAATATTGGTCAATGGGCGCAAGCCTGAACCAGCCATGCCGCGTGCAGGATGACGGTCC
TATGGATTGTAAACTGCTTTTGTACAGGAAGAAACACTCCCTCGTGAGGGAGCTTGACGGTACTGTAAGAATAAGGATCG
GCTAACTCCGTGCCAGCAGCCGCGGTAATACGGAGGATCCAAGCGTTATCCGGAATCATTGGGTTTAAAGGGTCCGTAGG
CGGCTTAATAAGTCAGTGGTGAAAGCCCTACGCTTAACGTAGGAACGGCCATTGATACTGTTAGGCTTGAATTATTAGGA
AGTAACTAGAATATGTAGTGTAGCGGTGAAATGCTTAGAGATTACATGGAATACCAATTGCGAAGGCAGGTTACTACTAA
TGGATTGACGCTGATGGACGAAAGCGTGGGTAGCGAACAGGATTAGATACCCCAGTAGTC
>OTU_57;size=89;
CCTACGGGGGGCAGCAGTGGGGAATTTTCCGCAATGGGCGAAAGCCTGACGGAGCAATACCGCGTGAGGGAAGAAGGTCT
GTGGATTGTAAACCTCTTTTGTTAGGGAAGATAATGACGGTACCTAACGAATAAGCATCGGCTAACTCCGTGCCAGCAGC
CGCGGTAAGACGGAGGATGCAAGCGTTATCCGGAATTATTGGGCGTAAAGCGTACGTAGGCGGTTTTATAAGTCTGTTGT
CAAAGCCCGAGGCTTAACCTTGGAAAGGCAATGGAAACTGTAAGACTAGAGAGAGATAGGGGCAGGAGGAATTCCAGGTG
TAGCGGTGAAATGCGTAGATATCTGGAAGAACACCAGTGGCGAAAGCGTCCTGCTGGATCTCAACTGACGCTGAAGTACG
AAAGCTAGGGGAGCGAATGGGATTAGATACCCCAGTAGTC
>OTU_58;size=137;
CCTACGGGGGGCTGCAGTGAGGAATATTGGACAATGGGCGCAAGCCTGATCCAGCCATGCCGCGTGCAGGAAGACGGTCC
TATGGATTGTAAACTGCTTTTATACAGGAAGAAACACACCCTCGTGAGGGTACTTGACGGTACTGTATGAATAAGCATCG
GCTAACTCCGTGCCAGCAGCCGCGGTAATACGGAGGATGCAAGCGTTATCCGGAATCATTGGGTTTAAAGGGTCCGTAGG
CGGCCAAATAAGTCAGTGGTGAAAGCCCATCGCTCAACGATGGAACGGCCATTGATACTGTTTGGCTTGAATTATTAGGA
AGTAACTAGAATATGTAGTGTAGCGGTGAAATGCTTAGAGATTACATGGAATACCAATTGCGAAGGCAGGTTACTACTAA
TATATTGACGCTGATGGACGAAAGCGTGGGGAGCGAACAGGATTAGATACCCCAGTAGTC
>OTU_59;size=83;
CCTACGGGGGGCAGCAGTGGGGAATATTGGACAATGGGGGAAACCCTGATCCAGCGACGCCGCGTGGGTGAAGAAGGCCT
GCGGGTTGTAAAGCCCTTTCGTTGGGGAAGAAAAGTTGCTACCTAACACGTAGCGACCTTGACGTTACCCAAAGAAGAAG
CACCGGCTAACTCTGTGCCAGCAGCCGCGGTAATACAGAGGGTGCGAGCGTTAATCGGAATTACTGGGCGTAAAGCGCAT
GCAGATGGTTTGACAAGTCGGATGTGAAAGCCCCGGGCTTAACCTGGGAACGGCACTCGAAACTGTCAGACTAGAATGTG
GAAGAGGGAAGTGGAATTCCGGGTGTAGCAGTGAAATGCGTAGATATCCGGAGGAACATCAGTGGCGAAGGCGACTTCCT
GGTCCAACATTGACATTCAGATGCGAAAGCGTGGGGAGCAAACAGGATTAGATACCCCAGTAGTC
>OTU_60;size=97;
CCTACGGGGGGCAGCAGTGGGGAATATTGCACAATGGGGGAAACCCTGATGCAGCGACGCCGCGTGAGCGATGAAGCCCT
TCGGGGTGTAAAGCTCTTTCGGCAGGGACGATTATGACGGTACCTGCAGAAGCAGCTGCGGCTAACTACGTGCCAGCAGC
CGCGGTAATACGTAGGCAGCAAGCGTTGTTCGGAATTACTGGGCGTAAAGGGTGCGTAGGCGGCTTTTTAAGTTTGTCGT
GAAATCTCCCGGCTCAACCGGGAGGGTGCGGCGAATACTGAGAAGCTAGAGTGTGGGAGAGGAAAGTGGAATTCCTGGTG
TAGCGGTGAAATGCGTAGATATCAGGAGGAACACCGGTGGTGTAAACGGCTTTCTGGACCATAACTGACGCTGAGGCACG
AAAGCGTGGGTAGCAAACAGGATTAGATACCCCAGTAGTC
>OTU_61;size=116;
CCTACGGGGGGCTGCAGTGGGGAATTTTGGACAATGGGCGCAAGCCTGATCCAGCCATTCCGCGTGAGTGAAGAAGGCCT
TCGGGTTGTAAAGCTCTTTCGCAAGGGAAGAAAACTTACTTTTTAATAAAGAGTGAGGTTGACGGTACCTTGATAAGAAG
CACCGGCTAACTACGTGCCAGCAGCCGCGGTAATACGTAGGGTGCGAGCGTTAATCGGAATTACTGGGCGTAAAGCGTGC
GCAGGCGGCTTTGTAAGTCAGATGTGAAATCCCCGAGCTCAACTTGGGAACTGCGTTTGAAACTACAAGGCTAGAATATG
TCAGAGGGGGGTAGAATTCCACGTGTAGCAGTGAAATGCGTAGAGATGTGGAGGAATACCAATGGCGAAGGCAGCCCCCT
GGGATAATATTGACGCTCATGCACGAAAGCGTGGGGAGCAAACAGGATTAGATACCCCAGTAGTC
>OTU_62;size=119;
CCTACGGGGGGCAGCAGTGGGGAATATTGCGCAATGGAGGAAACTCTGACGCAGCAACGCCGCGTGGGTGAAGAAGGTCT
TCGGATTGTAAAGCCCTGTCGGGAGGGAAGAAAAGCACATGGTGAATGTGTCTGACGGTACCTTCGAAGGAAGCACTGGC
TAACTCCGTGCCAGCAGCCGCGGTAATACGGAGAGTGCAAACGTTGTTCGGAATTATTGGGCGTAAAGGGCGCGTAGGCG
GCTCGGTAAGTCAGATGTGAAAGCCCGGGGCTCAACCCTGGAAGTGCGTTTGAAACTGCTGAGCTTGAGTGCAGGAGGGA
GAGGTGGAATTCCAGGTGTAGGAGTGAAATCCGTAGATATCTGGAGGAACACCGGTGGCGAAGGCGACCTCTTGGCCTGA
AACTGACGCTGAGGCGCGAAGGCGTGGGGAGCAAACAGGATTAGATACCCGAGTAGTC
>OTU_63;size=51;
CCTACGGGGGGCAGCAGTAAGGAATTTTCGTCAATGGGGGAAACCCTGAACGAGCAACGCCGCGTGGAGGATGAAGGTTT
TCGGATTGTAAACTCCTTTTGTGAGGGACGATAATGACGGTACCTCGCGAATAAGCCCCGGCTAACTCTGTGCCAGCAGC
CGCGGTAATACAGAGGGGGCAAGCGTTGTCCGGAGTTACTGGGCGTAAAGCGCACGTAGGCGGTTGTGCAAGTGGTGTGT
GAAACCAATCAGCTTAACTGATTGACGCCATGCCAAACTGCACGACTAGAGTTATGGAGAGGTTGCTCGAATTGCCGGTG
TAGTGGTGAAATGCGTAGAGATCGGCAGGAAGACCAAGGGAGAAATCAGGCAACTGGCCATATACTGACGCTCAGGTGCG
AAAGCGTGGGGAGCGAACTGGATTAGATACCCCAGTAGTC
>OTU_64;size=69;
CCTACGGGGGGCTGCAGTAGGGAATATTGGGCAATGGGCGGAAGCCTGACCCAGCCACGCCGCGTGCAGGAAGACGGCCC
TCTGGGTTGTAAACTGCTTTTAACTGGGAAGAAAGCAGCTCATGCGTGAGAATTTGACGGTACCAGTTGAATAAGCCACG
GCTAACTACGTGCCAGCAGCCGCGGTAATACGTAGGTGGCGAGCGTTATCCGGATTTATTGGGTTTAAAGGGAGCGTAGG
CGGCTGATTAAGTCAGCGGTGAAAGGTAGCAGCTTAACTGTTTTACATGCCGTTGATACTGGTTAGCTTGAGTTGACAGA
AGGCAGATAGAATTCCTGATGTAGCGGTGAAATGCTTAGATATCAGGAGGAATACCGATTGCGAAGGCAGTCTGCTGCAG
TCACACTGACGCTGAGGCTCGAAGGTGCGGGGATCAAACAGGATTAGATACCCCAGTAGTC
>OTU_65;size=81;
CCTACGGGGGGCAGCAGTGGGGAATTTTGGACAATGGGGGCAACCCTGATCCAGCAATGCCGCGTGAGTGAAGAAGGCCT
TCGGGTTGTAAAGCTCTTTTGTCAGGGAAGAAACACCGGCTCTAACACAGTCCGGGAATGACGGTACCTGAAGAATAAGC
ACCGGCTAACTACGTGCCAGCAGCCGCGGTAATACGTAGGGTGCGAGCGTTAATCGGAATTACTGGGCGTAAAGCGTGCG
CAGGCGGTTATACAAGACAGGCGTGAAATCCCCGGGCTTAACCTGGGAATGGCGCCTGTGACTGTATAGCTAGAGTGTGT
CAGAGGGGGGTAGAATTCCACGTGTAGCAGTGAAATGCGTAGATATGTGGAGGAATACCAATGGCGAAGGCAGCCCCCTG
GGATAACACTGACGCTCATGCACGAAAGCGTGGGGAGCAAACAGGATTAGATACCCCAGTAGTC
>OTU_66;size=61;
CCTACGGGGGGCAGCAGTGGGGAATATTGGACAATGGGCGAAAGCCTGATCCAGCAATGCCGCGTGGATGAAGAAGGTCT
TCGGATTGTAAAGTCCTTTCGGCGGGGACGATGATGACGGTACCCGCAGAAGAAGCCCCGGCTAACTTCGTGCCAGCAGC
CGCGGTAATACGAAGGGGGCTAGCGTTGCTCGGAATGACTGGGCGTAAAGGGCGCGTAGGCGGTTTGATCAGTTAGGTGT
GAAATTCCTGGGCTTAACCTGGGGGCTGCACTTAATACGGTCAGGCTAGAGTGTGAAAGAGGGTCGTGGAATTCCCAGTG
TAGAGGTGAAATTCGTAGATATTGGGAAGAACACCGGTGGCGAAGGCGGCGACCTGGTTCATTACTGACGCTGAGGCGCG
AAAGCGTGGGGAGCAAACAGGATTAGATACCCCAGTAGTC
>OTU_67;size=64;
CCTACGGGGGGCTGCAGTCGAGAATTTTTCTCAATGGGGGAAACCCTGAAGGAGCGACGCCGCGTGGGGGATGAATGGCT
TCGGCCCGTAAACCCCTGTCATTTGCGATCAAACCTTACGTTTTAATAAAGCGTAAGCTGATAGTAGCGAAAGAGGAAGG
GACGGCTAACTCTGTGCCAGCAGCCGCGGTAATACAGAGGTCCCAAGCGTTGTTCGGATTCACTGGGCGTAAAGGGTGCG
TAGGCGGTCGGGTAAGTCTGACGTGAAATCTTCGAGCCTAACTCGGAAACTGCGTCGGATACTATTCGGCTAGAGGAATG
GAGGGGAGACTGGAATACTTGGTGTAGCAGTGAAATGCGTAGATATCAAGTGGAACACCAGTGGCGAAGGCGAGTCTCTG
GACATTTCCTGACGCTGAGGCACGAAAGCCAGGGGAGCAAACGGGATTAGATACCCCAGTAGTC
>OTU_68;size=86;
CCTACGGGGGGCAGCAGTGGGGAATCTTGCACAATGGGGGAAACCCTGATGCAGCGACGCCGCGTGAGCGATGAAGCCCT
TCGGGGTGTAAAGCTCTTTCGGCAGGAACGATAATGACGGTACCTGCAGAAGAAGCTGCGGCTAACTACGTGCCAGCAGC
CGCGGTAATACGTAGGCAGCAAGCGTTGTTCGGAATTACTGGGCGTAAAGAGTGTGTAGGTGGTGTCGTAAGTTTGGTGT
GAAATCTCCCGGCTTAACTGGGAGGGTGCGCCGAAGACTGCGATGCTTGAGTATGGGAGAGGAAAGCGGAATTCCTGGTG
TAGCGGTGAAATGCGTAGATATCAGGAGGAACACCTGCGGTGTAGACGGCTTTCTGGACCATTACTGACACTGAGACACG
AAAGCGTGGGTAGCAAACAGGATTAGATACCCCAGTAGTC
>OTU_69;size=139;
CCTACGGGGGGCAGCAGTCGAGAATTTTTCACAATGGGGGAAACCCTGATGGAGCGACGCCGCGTGGAGGACGAAGGTCT
TCGGATTGTAAACTCCTGTCATGCGGGAACAAGAAAGTGATAGTACTGCAAGAGGAAGAGACGGCTAACTCTGTGCCAGC
AGCCGCGGTAATACAGAGGTCTCAAGCGTTGTTCGGATTCATTGGGCGTAAAGGGTGCGTAGGTGGCGTGGAAAGTTGAG
TGTGAAATCCTAGGGCTTAACCTTAGAACTGCACTCAATACTCCCATGCTAGAGGAATGTAGAGGAGAGTGGAATTCACG
GTGTAGCAGTGAAATGCGTAGATATCGTGAGGAAGACCAGTTGCGAAGGCGACTCTCTGGGCATCTCCTGACACTGAGGC
ACGAAGGCTAGGGGAGCAAACGGGATTAGATACCCCAGTAGTC
>OTU_70;size=43;
CCTACGGGGGGCAGCAGTAGGGAATATTGGTCAATGGAGGCAACTCTGAACCAGCCATGCCGCGTGCAGGATGACGGCCC
TCTGGGTTGTAAACTGCTTTTATACGGGAAGAAAAAATACTACGTGTAGTATATTGACGGTACCGTAAGAATAAGGATCG
GCTAACTCCGTGCCAGCAGCCGCGGTAATACGGAGGATCCAAGCGTTGTCCGGATTTATTGGGTTTAAAGGGTGCGTAGG
CGGATCTTTAAGTCAGTGGTGAAAGCCTGCAGCTCAACTGTAGAATTGCCATTGAAACTGAAGATCTTGAATTAGGTTAA
AGTAGGCGGAATGTATCATGTAGCGGTGAAATGCTTAGATATGATACAGAACACCGATAGCGAAGGCAGCTTGCTGAACC
TATATTGACGCTGAGGCACGAAAGCGTGGGGAGCGAACAGGATTAGATACCCCAGTAGTC
>OTU_71;size=33;
CCTACGGGGGGCTGCAGTGGGGAATTTTGGACAATGGGCGAAAGCCTGATCCAGCAATGCCGCGTGCAGGAAGAAGGCCT
TCGGGTTGTAAACTGCTTTTGTACGGAACGAAACGGTCTGGGTTAATACCCTGGGCTAATGACGGTACCGTAAGAATAAG
CACCGGCTAACTACGTGCCAGCAGCCGCGGTAATACGTAGGGTGCGAGCGTTAATCGGAATTACTGGGCGTAAAGCGTGC
GCAGGCGGTTATGTAAGACAGTTGTGAAATCCCCGGGCTCAACCTGGGAATTGCATCTGTGACTGCATAGCTAGAGTACG
GTAGAGGGGGATGGAATTCCGCGTGTAGCAGTGAAATGCGTAGATATGCGGAGGAACACCGATGGCGAAGGCAATCCCCT
GGACCTGTACTGACGCTCATGCACGAAAGCGTGGGGAGCAAACAGGATTAGATACCCCAGTAGTC
>OTU_72;size=60;
CCTACGGGGGGCTGCAGTGGGGAATCTTGCACAATGGAGGAAACTCTGATGCAGCGATGCCGCGTGAGTGAAGAAGGCCT
TTGGGTTGTAAAGCTCTTTTGTAGGGGAAGATAATGACTGTACCCTAAGAATAAGGTCCGGCTAACTTCGTGCCAGCAGC
CGCGGTAATACGAAGGGACCTAGCGTAGTTCGGAATTACTGGGCGTAAAGCGCGCGTAGGCCGTTGAGTTAGTTAATTGT
GAAATCCCAAAGCTTAACTTTGGAACTGCAATTAAAACTGCTCGACTAGAGTTTGATAGAGGAAAGCGGAATACATAGTG
TAGAGGTGAAATTCGTAGATATTATGTAGAACACCAGTTGCGAAGGCGGCTTTCTGGATCAACACTGACGCTGAGGCGCG
AAAGTATGGGTAGCAAAGAGGATTAGATACCCCAGTAGTC
>OTU_73;size=138;
CCTACGGGGGGCTGCAGTGGGGAATATTGGGCAATGGAGGAAACTCTGACCCAGCGACGCCGCGTGCGGGATGAAGGCCT
TCGGGTTGTAAACCGCTTTCAGTAGGGAAGAAGCGAAAGTGACGGTACCTACAGAAGAAGCACCGGCTAACTATGTGCCA
GCAGCCGCGGTAATACATAGGGTGCAAGCGTTGTCCGGAATTATTGGGCGTAAAGAGCTCGTAGGTGGTTTGATACGTCG
GGTGTGAAATTCAGGGGCTCAACCCCTGACCTGCATTCGATACGGTCAAGCTAGAGTTTGGTAGGGGAGACTGGAATTCC
TGGTGTAGCGGTGGAATGCGCAGATATCAGGAGGAACACCGATGGCGAAGGCAGGTCTCTGGGCCAATACTGACACTGAG
GAGCGAAAGCGTGGGGAGCGAACAGGATTAGATACCCCAGTAGTC
>OTU_74;size=61;
CCTACGGGGGGCAGCAGTGGGGAATCTTGCGCAATGGGCGAAAGCCTGACGCAGCAACGCCGCGTGCGGGATGAAGGCCT
TCGGGTTGTAAACCGCTTTCAGCAGGGAAGAAATTGACGGTACCTGCAGAAGAAGCCCCGGCCAACTACGTGCCAGCAGC
CGCGGTAACACGTAGGGGGCGAGCGTTGTCCGGATTTATTGGGCGTAAAGAGCTCGTAGGCGGTTCGGTAAGTCGGGTGT
GAAACCTCCAGGCTCAACCTGGAGACGCCACCTGATACTGCTGTGACTAGAGTCCGGTAGGGGAGTGTGGAACTCCTGGT
GTAGCGGTGAAATGCGCAGATATCAGGAAGAACACCAGCGGCGAAGGCGGCACTCTGGGCCGGTACTGACGCTGAGGAGC
GAAAGCGTGGGTAGCAAACAGGATTAGATACCCCAGTAGTC
>OTU_75;size=47;
CCTACGGGGGGCAGCAGTGGGGAATTTTGGACAATGGACGCAAGTCTGATCCAGCCATGCCGCGTGCGGGAAGAAGGCCT
TCGGGTTGTAAACCGCTTTTGTCAGGGAAGAAATCTTCTGAGTTAATACCTCGGGAGGATGACGGTACCTGAAGAATAAG
CACCGGCTAACTACGTGCCAGCAGCCGCGGTAATACGTAGGGTGCAAGCGTTAATCGGAATTACTGGGCGTAAAGCGTGC
GCAGGCGGTTATGCAAGACAGGTGTGAAATCCCCGAGCTCAACTTGGGAACTGCACTTGTGACTGCATAGCTAGAGTACG
GTAGAGGGGAGTGGAATTCCGCGTGTAGCAGTGAAATGCGTAGATATGCGGAGGAACACCGATGGCGAAGGCAGCTCCCT
GGACCTGTACTGACGCTCATGCACGAAAGCGTGGGGAGCAAACAGGATTAGATACCCCAGTAGTC
>OTU_76;size=42;
CCTACGGGGGGCAGCAGTGGGGAATTTTGGACAATGGGGGCAACCCTGATCCAGCCATTCCGCGTGAGTGAAGAAGGCCT
TCGGGTTGTAAAGCTCTTTCGCAAGGGAAGAAAACTTATGATCGAATAAATCATGAGGTTGACGGTACCTTGATAAGAAG
CACCGGCTAACTACGTGCCAGCAGCCGCGGTAATACGTAGGGTGCGAGCGTTAATCGGAATTACTGGGCGTAAAGCGTGC
GCAGGCGGTTTTGTAAGTCGGATGTGAAATCCCCGGGCTCAACCTGGGAACTGCGTTCGAAACTGCAAGGCTAGAGTGTG
TCAGAGGGGGGTAGAATTCCACGTGTAGCAGTGAAATGCGTAGAGATGTGGAGGAATACCAATGGCGAAGGCAGCCCCCT
GGGATAACACTGACGCTCATGCACGAAAGCGTGGGGAGCAAACAGGATTAGATACCCCAGTAGTC
>OTU_77;size=39;
CCTACGGGGGGCAGCAGTAAGGAATATTGGTCAATGGAGGCAACTCTGAACCAGCCATGCCGCGTGCAGGATGAAGGCCC
TATGGGTCGTAAACTGCTTTTATACCAGAGAAAACCCTTCCACGTGTGGAAGGCTGATAGTATGGTAAGAATAAGCATCG
GCTAACTTCGTGCCAGCAGCCGCGGTAAGACGAAGGATGCAAGCGTTATCCGGATTCATTGGGTTTAAAGGGTGCGTAGG
CGGACTGATAAGTCAGTGGTGAAATCTCTCAGCTTAACTGAGAAACTGCCATTGATACTGTCAGTCTAGAGTATAGATGA
CGTTGGCGGAATATGACATGTAGTGGTGAAATACTTAGATATGTCATAGAACACCGATTGCGAAGGCAGCTAACGAAACT
ATAACTGACGCTGAGGCACGAAAGTGCGGGGATCAAACAGGATTAGATACCCCAGTAGTC
>OTU_78;size=80;
CCTACGGGTGGCAGCAGTGGGGAATATTGGGCAATGGACGAAAGTCTGACCCAGCGACGCCGCGTGCGGGATGAAGGCCT
TCGGGTTGTAAACCGCTTTCAGCAGGGAATAAGCGCAAGTGAAGGTACCTGCAGAAGAAGCACCGGCTAACTATGTGCCA
GCAGCCGCGGTAATACATAGGGTGCAAGCGTTGTCCGGAATTATTGGGCGTAAAGAGCTCGTAGGTGGTTTGTTACGTCG
GTTGTGAAATTCAGGGGCTCAACCCCTGACTTGCAGCCGATACGGGCAAGCTAGAGTTTGGTAGGGGAGACTGGAATTCC
TGGTGTAGCGGTGGAATGCGCAGATATCAGGAGGAACACCGATGGCGAAGGCAGGTCTCTGGGCCAATACTGACACTGAG
GAGCGAAAGCGTGGGGAGCGAACAGGATTAGATACCCCAGTAGTC
>OTU_79;size=38;
CCTACGGGGGGCAGCAGTGGGGAATCTTGCGCAATGGGCGAAAGCCTGACGCAGCAACGCCGCGTGGGGGATGAAGGCTT
TCGGGTTGTAAACCCCTTTCAGCAGGGACGAATCAAGACGGTACCTGCAGAAGAAGCCCCGGCTAACTACGTGCCAGCAG
CCGCGGTAACACGTAGGGGGCAAGCGTTGTCCGGATTTATTGGGCGTAAAGAGCTCGTAGGTGGCTGAGTAAGTCGGGTG
TCAAATCTTCAGGCTCAACCTGGAGCTCCACCCGATACTGCTCTGGCTAGAGTCCGGTAGGGGAGCGTGGAATTCCTGGT
GTAGCGGTGAAATGCGCAGATATCAGGAGGAACACCAGCGGCGAAGGCGGCGCTCTGGGCCGGTACTGACACTGAGGAGC
GAAAGCGTGGGTAGCAAACAGGATTAGATACCCCAGTAGTC
>OTU_80;size=64;
CCTACGGGGGGCAGCAGTGGGGAATCTTGCGCAATGGGCGAAAGCCTGACGCAGCAACGCCGCGTGCGGGAAGAAGGCCT
TAGGGTTGTAAACCGCTTTCAGCAGGGAAGAAAATGACTGTACCTGCAGAAGAAGGTGCGGCCAACTACGTGCCAGCAGC
CGCGGTGACACGTAGGCACCAAGCGTTGTCCGGATTTATTGGGCGTAAAGAGCTCGTAGGCTGTTCAGTTAGTTGGGTGT
GAAAACTCCGGGCTTAACCCGGAGCCGCCACCCAATACTGCTGTGACTAGAGTTCGGTAGGGGAGCGGGGAATTCCTAGT
GTAGCGGTGAAATGCGCAGATATTAGGAGGAACACCGGTGGCGAAGGCGCCGCTCTGGGCCGAAACTGACGCTGAGGAGC
GAAAGCATGGGTAGCAAACAGGATTAGATACCCCAGTAGTC
>OTU_81;size=29;
CCTACGGGGGGCTGCAGTAAGGAATATTGGTCAATGGAGGCAACTCTGAACCAGCCATGCCGCGTGCAGGAAGACGGCCC
TCTGGGTTGTAAACTGCTTTTATTCGGGAATAAACCTATCTACGTGTAGATAGCTGAATGTACCGAAGGAATAAGGATCG
GCTAACTCCGTGCCAGCAGCCGCGGTAATACGGAGGATCCAAGCGTTATCCGGATTTATTGGGTTTAAAGGGTGCGTAGG
CGGCCTGTTAAGTCAGGGGTGAAAGACGGTAGCTCAACTATCGCAGTGCCCTTGATACTGATGGGCTTGAATGAACTAGA
GGTAGGCGGAATGTGACAAGTAGCGGTGAAATGCATAGATATGTCACAGAACACCGATTGCGAAGGCAGCTTACTATGGT
TTTATTGACGCTGAGGCACGAAAGCGTGGGGATCAAACAGGATTAGATACCCCAGTAGTC
>OTU_82;size=43;
CCTACGGGGGGCTGCAGTGGGGAATTGTTCGCAATGGGCGCAAGCCTGACGACGCAACGCCGCGTGGAGGATGAAGATCT
TCGGGTCGTAAACTCCTTTCGATCGAGACGAATGGCCCTTGGGCTAATACCCTGAGGGAGTGACGGTACCGAGAGAAGAA
GCCCCGGCTAACTCCGTGCCAGCAGCCGCGGTAATACGGGGGGGGCAAGCGTTGTTCGGAATTACTGGGCGTAAAGGGCT
CGTAGGCGGCCAACTAAGTCATACGTGAAATCCCTCGGCTTAACCGGGGAACTGCGTCTGATACTGGATGGCTTGAGTTC
GGGAGAGGGATGCGGAATTCCAGGTGTAGCGGTGAAATGCGTAGATATCTGGAGGAACACCGGTGGCGAAGGCGGCATCC
TGGACCGATACTGACGCTGAGGAGCGAAAGCCAGGGGAGCAAACGGGATTAGATACCCCAGTAGTC
>OTU_83;size=83;
CCTACGGGGGGCTGCAGTCGAGAATCTTTCACAATGGGGGCAACCCTGATGGAGCGACGCCGCGTGGAGGATAAGGTCTT
CGGATTGTAAACTCCTGTCATGTGAGAACAAGGTTGTCGTGTTAATAGCATGGCAACTTGATGGTACCACAAGAGGAAGA
GACGGCTAACTCTGTGCCAGCAGCCGCGGTAATACAGAGGTCTCAAGCGTTGTTCGGAATCACTGGGCGTAAAGGGTGCG
TAGGTGGCGTGGTAAGTCAGATGTGAAAGCCCGGGGCTCAACCTCGGAATTGCATCCGATACTGCCGTGCTAGAGTACTG
AAGAGGTGACTAGAATTCTCGGTGTAGCAGTGAAATGCGTAGATATCGAGAGGAATACCAACGGCGAAGGCAGGTCACTG
GGCAGTTACTGACACTGAGGCACGAAGGCCAGGGGAGCAAACGGGATTAGATACCCCAGTAGTC
>OTU_84;size=40;
CCTACGGGGGGCAGCAGTGAGGAATATTGGTCAATGGGCGCAAGCCTGAACCAGCCATGCCGCGTGCAGGAAGACGGTCC
TATGGATTGTAAACTGCTTTTATTTGGGAATAAACCTCTTTACGTGTAGAGAGCTGAAGGTACCAAATGAATAAGCACCG
GCTAACTCCGTGCCAGCAGCCGCGGTAATACGGAGGGTGCAAGCGTTATCCGGAATCATTGGGTTTAAAGGGTCCGCAGG
CGGGAAGATAAGTCAGTGGTGAAATCTCACAGCTCAACTGTGAAACTGCCATTGATACTGTCTTTCTTGAATTCGATCGA
AGTGGGCGGAATGTGACATGTAGCGGTGAAATGCTTAGATATGTCACAGAACACCGATAGCGAAGGCAGCTCACTAGGTC
TGGATTGACGCTCAGGGACGAAAGCGTGGGGAGCAAACAGGATTAGATACCCCAGTAGTC
>OTU_85;size=38;
CCTACGGGGGGCTGCAGTCGAGAATCTTCGGCAATGGGCGAAAGCCTGACCGAGCGACGCCGCGTGAGGGATTGAAGGCC
TTCGGGTTGTAAACCTCTTTCGTAGAGGAGGAAGGGGCTGTGAAGAACAGTCCTTGACCTATTCTAGGAAGAAGCTTGGG
CTAAGTTCGTGCCAGCAGCCGCGGTAAGACGAACCAAGCGAACGTTATTCGGAATTACTGGGCTTAAAGCGCGTGTAGGC
GGACTACCACGTTGGTTGTTGAAATCCCCCGGCTTAACCGGGGAACTGGCACCAATACGAGTAGTCTGGAGGTGGGTAGG
GGAGACTGGAACTTCCGGTGGAGCGGTGAAATGCGTTGAGATCGGAAGGAACGCCCGCGGCGAAAGCGAGTCTCTGGACC
CATACTGACGCTGAGACGCGAAAGCCAGGGGAGCAAACGGGATTAGATACCCCAGTAGTC
>OTU_86;size=100;
CCTACGGGGGGCTGCAGTAGGGAATATTGGGCAATGGACGCAAGTCTGACCCAGCCATGCCGCGTGCAGGATGAAGGCGT
TATGCGTCGTAAACTGCTTTTATACAGGAAGAAACGACTCTTGCGAGAGGCATTGACGGTACTGTATGAATAAGCACCGG
CTAACTCCGTGCCAGCAGCCGCGGTAATACGGAGGGTGCAAGCGTTGTCCGGATTTATTGGGTTTAAAGGGTGCGCAGGT
GGTTTATTAAGTCAGTGGTGAAAGACGGTCGCTCAACGATTGCAGTGCCATTGAAACTAGTAGACTTGAGTAAAGTAGAG
GTGGGCGGAATTGATAGTGTAGCGGTGAAATGCATAGATATTATCAAGAACTCCAATTGCGTAGGCAGCTCACTTGGCTT
TTACTGACACTCATGCACGAAAGTGTGGGTATCAAACAGGATTAGATACCCCAGTAGTC
>OTU_87;size=25;
CCTACGGGGGGCTGCAGTCGAGAATCTTTCACAATGGGGGAAACCCTGATGGAGCGACGCCGCGTGGAGGATGAAGGTCT
TCGGATTGTAAACTCCTGTCATGAAAGAACAAGCAATGTGGGTTAATAACCTGCAACGTTGATAGTATTTCAAGAGGAAG
GGACGGCTAACTTCGTGCCAGCAGCCGCGGTAATACGAAGGTCCCAAGCGTTGTTCGGAATCACTGGGCGTAAAGAGTGC
GTAGGCGGCGCGGAAAGTCAGATGTGAAATCCCGGGGCTCAACCTCGGAACGGCATCCGATACTCCCGCGCTAGAGGACT
GGAGAGGAGTCTGGAATTCACGGTGTAGCAGTGAAATGCGTAGATATCGTGAGGAACACTAGTGGCGAAGGCGAGACTCT
GGACAGTTCCTGACGCTGAGGCACGAAGGCCAGGGGAGCGAAGGGGATTAGATACCCCAGTAGTC
>OTU_88;size=36;
CCTACGGGGGGCTGCAGTCGAGAATCTTCGGCAATGGACGAAAGTCTGACCGAGCGACGCCGCGTGCGGGATGAAGGCCT
TCGGGTTGTAAACCGCTGTCGAGGGGAATCAAATGCAAGGGGGTTCTCCCCCCTGCTTGAGAGAACCCTGGAGGAAGGGG
AGGCTAAGCTCGTGCCAGCAGCCGCGGTAAGACGAGCTCCCCAAACGTTATTCGGTATCACTGGGCTTAAAGAGTTCGTA
GGCGGCGAAGTAGGTGAGGTGTGAAAGCCCTCGGCTCAACCGAGGAACTGCGCTTCAAACCACTTTGCTAGAGGGAGATA
GGGGTAAGCGGAACAGATGGTGGAGCGGTGAAATGCATTGATATCATCTGGAACACCGGTGGCGAAAGCGGCTTACTGGG
TCTTTTCTGACGCTGAGGAACGAAAGCTAGGGTAGCGAACGGGATTAGATACCCCAGTAGTC
>OTU_90;size=44;
CCTACGGGGGGCAGCAGTGGGGAATATTGGACAATGGGCGCAAGCCTGATCCAGCAATGCCGCGTGAGTGAAGAAGGTCT
TCGGATTGTAAAGCTCTTTTGGCGGGGACGATGATGACGGTACCCGCAGAATAAGCCCCGGCTAACTTCGTGCCAGCAGC
CGCGGTAATACGAAGGGGGCTAGCGTTGCTCGGAATGACTGGGCGTAAAGGGCGCGTAGGCGGATTGTACAGTCAGACGT
GAAATTCCTGGGCTCAACCTGGGGGCTGCGTTTGATACGTATAGTCTTGAGTGAGGAAGAGGGTTGTGGAATTCCCAGTG
TAGAGGTGAAATTCGTAGATATTGGGAAGAACACCGGTGGCGAAGGCGGCAACCTGGTCCTTTACTGACGCTGAGGCGCG
AAAGCGTGGGGAGCAAACAGGATTAGATACCCCAGTAGTC
>OTU_91;size=41;
CCTACGGGGGGCTGCAGTAGGGAATATTGGTCAATGGACGCAAGTCTGAACCAGCCATCCCGCGTGCAGGACGACGGCCC
TATGGGTTGTAAACTGCTTTTGTACAGGAAGAATAAGCACTACGTGTAGTGTGATGACGGTACTGTAAGAATAAGGATCG
GCTAACTCCGTGCCAGCAGCCGCGGTAATACGGAGGATCCAAGCGTTGTCCGGATTTATTGGGTTTAAAGGGTGCGTAGG
CGGTCTATTAAGTCAGTGGTGAAAGTTTGCGGCTTAACCGTAAAATTGCCATTGAAACTGATAGACTTGAGTTTGGTTGA
GGTTGCCGGAATGTGTCATGTAGCGGTGAAATGCTTAGATATGATACAGAACACCGATTGCGAAGGCAGGTGACTAAACC
AATACTGACGCTGAGGCACGAAAGCGTGGGGATCAAACAGGATTAGATACCCCAGTAGTC
>OTU_92;size=9;
CCTACGGGGGGCTGCAGTAACGAATCTTCCGCAATGCGCGAAAGCGTGACGGGGTAATGCCGCGTGCAGGATGAAGCCCT
TCGGGGTGTAAACTGCTGTCAGGGGCTAGGAATTTCATGACCAGCCCCAAAGGAAGAGCCGGCTAACTCTGTGCCAGCAG
CCGCGGTAATACAGAGGGCTCGAGCGTTAATCGGAATCACTGGGCTTAAAGCGTGCGTAGGCGGATCTTCAGGCTTGTTG
TGAAATCCCACGGCTCAACCGTGGAATTGCGATGAGAACCGGAGATCTTGAGTCAGGTAGAGGCGGGTGGAACGATAGGT
GGAGCGGTGAAATGCGTAGATATCTATCGGAACGCCAAAGGAGAAGTCAGCCCGCTGGGCCTGTTCTGACGCTGAGGCAC
GAAAGCGTGGGTAGCAAACGGGATTAGATACCCCAGTAGTC
>OTU_93;size=80;
CCTACGGGGGGCTGCAGTGGGGAATTTTGGACAATGGGGGAAACCCTGATCCAGCCATTCCGCGTGTGCGATGAAGGCCT
TCGGGTTGTAAAGCACTTTTGGCAGGAAAGAAATCGCATGGATTAATACTCTGTGTGGATGACGGTACCTGCAGAATAAG
CACCGGCTAACTACGTGCCAGCAGCCGCGGTAATACGTAGGGTGCAAGCGTTAATCGGAATTACTGGGCGTAAAGCGTGC
GCAGGCGGTTCGGAAAGAAAGGTGTGAAATCCCAGGGCTTAACCTTGGAACTGCACTTTTAACTACCGAGCTAGAGTATG
TCAGAGGGGGGTGGAATTCCGCGTGTAGCAGTGAAATGCGTAGATATGCGGAGGAACACCGATGGCGAAGGCAGCCCCCT
GGGATAATACTGACGCTCATGCACGAAAGCGTGGGGAGCAAACAGGATTAGATACCCCAGTAGTC
>OTU_94;size=137;
CCTACGGGGGGCAGCAGTAAGGAATATTGGTCAATGGGGGCAACCCTGAACCAGCCATGCCGCGTGCAGGATGACGGCCC
TATGGGTTGTAAACTGCTTTTATACCAGAGAAAACCCGAGTACGTGTACTCGGTTGATAGTATGGTAAGAATAAGCATCG
GCTAACTTCGTGCCAGCAGCCGCGGTAAGACGAAGGATGCAAGCGTTATCCGGATTCATTGGGTTTAAAGGGTGCGTAGG
CGGACTTGTAAGTCAGTGGTGAAATCTCTTTGCTTAACAAAGAAACTGCCATTGATACTGCAGGTCTAGAGTATAGATGA
CGTTGGCGGAATATGACATGTAGTGGTGAAATACTTAGATATGTCATAGAACACCGATTGCGAAGGCAGCTAACGAAACT
ATAACTGACGCTGAGGCACGAAAGTGCGGGGATCAAACAGGATTAGATACCCCAGTAGTC
>OTU_95;size=27;
CCTACGGGGGGCAGCAGTGGGGAATATTGGACAATGGGCGAAAGCCTGATCCAGCAATGCCGCGTGTGTGAAGAAGGTCT
TCGGATTGTAAAGCACTTTCGACGGGGACGATGATGACGGTACCCGTAGAAGAAGCCCCGGCTAACTTCGTGCCAGCAGC
CGCGGTAATACGAAGGGGGCTAGCGTTGCTCGGAATGACTGGGCGTAAAGGGCGCGTAGGCGGAACATACAGTCAGATGT
GAAATTCCCGGGCTCAACCTGGGGGCTGCATTTGATACGTGTGATCTAGAGTGAGGAAGAGGGTCGTGGAATTCCCAGTG
TAGAGGTGAAATTCGTAGATATTGGGAAGAACACCGGTGGCGAAGGCGGCGACCTGGTCCTTTACTGACGCTGAGGCGCG
AAAGCGTGGGGAGCAAACAGGATTAGATACCCCAGTAGTC
>OTU_96;size=26;
CCTACGGGGGGCTGCAGTGAGGAATATTGGTCAATGGACGCAAGTCTGAACCAGCCATGCCGCGTGCAGGATGAAGCATC
TATGGTGTGTAAACTGCTTTTATACAGGAAGAAACACTCCCTCGTGAGGGAGCTTGACGGTACTGTAGGAATAAGGATCG
GCTAACTCCGTGCCAGCAGCCGCGGTAATACGGAGGATCCAAGCGTTATCCGGAATCATTGGGTTTAAAGGGTCCGTAGG
CGGTTTAATAAGTCAGTGGTGAAAGCCTATCGCTTAACGATAGAACGGCCATTGATACTGTTAGACTTGAATTAGTGGGA
AGTAACTAGAATATGTAGTGTAGCGGTGAAATGCTTAGATATTACATGGAATACCAATTGCGAAGGCAGGTTACTATCAC
TATATTGACGCTGATGGACGAAAGCGTGGGGAGCGAACAGGATTAGATACCCCAGTAGTC
>OTU_97;size=70;
CCTACGGGGGGCAGCAGTGGGGAATATTGGACAATGGGCGAAAGCCTGATCCAGCCATGCCGCGTGTGTGAAGAAGGTCT
TCGGATTGTAAAGCACTTTAAGTTGGGAGGAAGGGCAGTAAGTTAATACCTTGCTGTTTTGACGTTACCGACAGAATAAG
CACCGGCTAACTCTGTGCCAGCAGCCGCGGTAATACAGAGGGTGCAAGCGTTAATCGGAATTACTGGGCGTAAAGCGCGC
GTAGGTGGTTTGTTAAGTTGGATGTGAAAGCCCCGGGCTCAACCTGGGAACTGCATCCAAAACTGGCAAGCTAGAGTATG
GTAGAGGGTGGTGGAATTTCCTGTGTAGCGGTGAAATGCGTAGATATAGGAAGGAACACCAGTGGCGAAGGCGACCACCT
GGACTGATACTGACACTGAGGTGCGAAAGCGTGGGGAGCAAACAGGATTAGATACCCCAGTAGTC
>OTU_98;size=30;
CCTACGGGGGGCAGCAGTCGAGAATCATTCACAATGGGGGCAACCCTGATGGTGCAACGCCGCGTGGAGGATGAAGGTCT
TCGGATTGTAAACTCCTGTCATCTAGGAGCAAGACCTGGCGATGAATAGTCGACAGGGTTGATAGTACTAGAAGAGGAAG
GGACGGCTAACTTCGTGCCAGCAGCCGCGGTAATACGAAGGTCCCGAGCGTTATTCGGAATCACTGGGCGTAAAGGGAGC
GTAGGCGGCGTGGAAAGTCAGATGTGAAATCCCAGAGCTTAACTCTGGAACTGCATCCGATACTACCATGCTTGAGTATT
GGAGGGGTAACTGGAATTCTCGGTGTAGCAGTGAAATGCGTAGATATCGAGAGGAACACTCGTGGCGAAAGCGAGTTACT
GGACAATTACTGACGCTGAGGCTCGAAGGCTAGGGGAGCAAAAGGGATTAGATACCCCAGTAGTC
>OTU_99;size=31;
CCTACGGGGGGCTGCAGTGGGGAATTTTGGACAATGGGCGCAAGCCTGATCCAGCAATGCCGCGTGAGTGAAGAAGGCCT
TCGGGTTGTAAAGCTCTTTCAGTCGAGAAGAAAAGGTTGTGACTAATAATCATAACTCATGACGGTATCGACAGAAGAAG
CACCGGCTAACTACGTGCCAGCAGCCGCGGTAATACGTAGGGTGCGAGCGTTAATCGGAATTACTGGGCGTAAAGGGTGC
GCAGGCGGTTCTGTAAGTCAGATGTGAAATCCCCGGGCTTAACCTGGGAACTGCGTTTGAAACTACAGAGCTAGAGTGTG
GCAGAGGGGGGTGGAATTCCATGTGTAGCAGTGAAATGCGTAGAGATATGGAAGAACATCGATGGCGAAGGCAGCCCCCT
GGGTTAACACTGACGCTCATGCACGAAAGCGTGGGGAGCAAACAGGATTAGATACCCCAGTAGTC
>OTU_100;size=23;
CCTACGGGGGGCTGCAGTAAGGAATATTGGTCAATGGGGGCAACCCTGAACCAGCCATGCCGCGTGCAGGAAGACGGCCC
TACGGGTTGTAAACTGCTTTTATACGGGAATAAATCTTGCTACGTGTAGTGAGTTGAATGTACTGTAAGAATAAGGATCG
GCTAACTCCGTGCCAGCAGCCGCGGTAATACGGAGGATCCAAGCGTTATCCGGATTTATTGGGTTTAAAGGGTGCGTAGG
CGGCCTATTAAGTCAGGGGTGAAAGACGGTGGCTCAACCATCGCAGTGCCCTTGATACTGATGGGCTTGATTACACTTGA
GGTAGGCGGAATGTGACAAGTAGCGGTGAAATGCATAGATATGTCACAGAACACCAATTGCGAAGGCAGCTTACTAAGGT
GTCAATGACGCTGAGGCACGAAAGCGTGGGGATCAAACAGGATTAGATACCCCAGTAGTC
>OTU_101;size=81;
CCTACGGGGGGCAGCAGTCGAGAATCATTCACAATGGGCGAAAGCCTGATGGTGTGACGCCGCGTGGAGGATGAAGGTCT
TCGGATTGTAAACTCCTGTCAAGTGAGAGTAAAGCCGGGCATTAACTGTGTGCCGGTCTGAGAGTATCACTAGAGGAAGG
GACGGCTAACTTCGTGCCAGCAGCCGCGGTAATACGAAGGTCCCAAGCGTTGTTCGGAATCACTGGGCGTAAAGGGTGCG
TAGGCGGCACGGTAAGTCAGATGTGAAAGCCCGGGGCTCAACCCCGGAACTGCATCCGATACTGCCGTGCTCGAGGACTG
GAGAGGAGTCTGGAATTCACAGTGGAGCAGTGAAATGCGTAGATATTGTGAGGAACACTAGCGGCGAAGGCGAGACTCTG
GACAGATCCTGACGCTGAGGCACGAAGGCCAGGGGAGCAAACGGGATTAGATACCCCAGTAGTC
>OTU_102;size=11;
CCTACGGGGGGCTGCAGTCGAGAATCTTCGGCAATGGGGGCAACCCTGACCGAGCGACGCCGCGTGCGGGACGAAGGCCT
TCGGGTTGTAAACCGCTGTCAGTTGGGAGGAAGTGCCGGGGGGTTCTCCCCTCGGTTTGACCGATCTTCAGAGGAAGGAC
GGGCTAAGTTCGTGCCAGCAGCCGCGGTAAGACGAACCGTCCAAACGTTATTCGGTATCACTGGGCTTAAAGCGTGCGTA
GGCGGCCTGGTAGGTGAGGTGTGAAAGCCCACGGCTCAACCGTGGAATTGCGCTTCAAACCACCAGGCTGGAGGATGGCA
GGGGTGATGGGAACTGATGGTGGAGCGGTGAAATGCGTTGATATCATCAGGAACACCGGTGGCGAAGGCGCATCACTGGG
CCATTTCTGACGCTGAGGCACGAAAGCTAGGGTAGCGAACGGGATTAGATACCCCAGTAGTC
>OTU_103;size=43;
CCTACGGGGGGCAGCAGTGGGGAATTTTGGACAATGGGGGAAACCCTGATCCAGCAATGCCGCGTGTGTGAAGAAGGCCT
TCGGGTTGTAAAGCACTTTTGTCAGGAACGAAACGGTGGGGGCTAATATCCTCTGCTAATGACGGTACCTGAAGAATAAG
CACCGGCTAACTACGTGCCAGCAGCCGCGGTAATACGTAGGGTGCGAGCGTTAATCGGAATTACTGGGCGTAAAGCGTGC
GCAGGCGGTTGTGCAAGACAGATGTGAAATCCCCGGGCTTAACCTGGGAATTGCATTTGTGACTGCACGGCTAGAGTGTG
TCAGAGGGGGGTAGAATTCCACGTGTAGCAGTGAAATGCGTAGATATGTGGAGGAATACCGATGGCGAAGGCAGCCCCCT
GGGATAACACTGACGCTCATGCACGAAAGCGTGGGGAGCAAACAGGATTAGATACCCCAGTAGTC
>OTU_104;size=22;
CCTACGGGGGGCAGCAGTGGGGAATATTGCGCAATGGCCGAAAGGCTGACGCAGCGACGCCGCGTGGGGGATGAAGCATT
TCGGTGTGTAAACCCCTGTTGCTCGGGACGAACAAGCCTTTTCGAGGGCTCTGACGGTACCGAGTGAGGAAGCACCGGCT
AACTCCGTGCCAGCAGCCGCGGTAATACGGAGGGTGCGAGCGTTGTCCGGAATCACTGGGCGTAAAGGGCGCGTAGGCGG
TCTGCTAAGCGTGTGGTGAAAGCTCGGGGCTCAACCCCGAGTCGGCCATGCGAACTGGTGGACTAGAGCACTGTAGAGGC
AGGTGGAATTCCGGGTGTAGCGGTGGAATGCGTAGAGATCCGGAAGAACACCGGTGGCGAAGGCGGCCTGCTGGGCAGTA
GCTGACGCTGAGGCGCGATAGCGTGGGGAGCAAACAGGATTAGATACCCGGGTAGTC
>OTU_105;size=86;
CCTACGGGTGGCAGCAGTGGGGAATATTGGGCAATGGACGAAAGTCTGACCCAGCGACGCCGCGTGAGGGATGAAGGCCT
TCGGGTTGTAAACCTCTTTCAGCAGGGAAGAAGCGAAAGTGACGGTACCTGCAGAAGAAGCACCGGCTAACTATGTGCCA
GCAGCCGCGGTAATACATAGGGTGCAAGCGTTGTCCGGAATTATTGGGCGTAAAGAGCTCGTAGGTGGTTAGTTACGTCG
GATGTGAAAATCTAGGGCTCAACCCTAGACCTGCATCCGATACGGGCTAGCTTGAGTTTGGTAGGGGAGACTGGAATTCC
TGGTGTAGCGGTGGAATGCGCAGATATCAGGAGGAACACCAATGGCGAAGGCAGGTCTCTGGGCCAATACTGACACTGAG
GAGCGAAAGTGTGGGGAGCGAACAGGATTAGATACCCCAGTAGTC
>OTU_106;size=34;
CCTACGGGGGGCAGCAGTGGGGAATATTGGACAATGGGCGCAAGCCTGATCCAGCCATGCCGCGTGTGTGAAGAAGGCCT
TCGGGTTGTAAAGCACTTTTGTTGGGAAAGAAAAGCGGTCGGTTAATACCCGGTCGTTCTGACGGTACCCAAAGAATAAG
CACCGGCTAACTTCGTGCCAGCAGCCGCGGTAATACGAAGGGTGCAAGCGTTACTCGGAATTACTGGGCGTAAAGCGTGC
GTAGGTGGTTTGTTAAGTCAGATGTGAAAGCCCCGGGCTCAACCTGGGAATTGCATTTGATACTGGCAGACTAGAGTGCG
GTAGAGGAGAGTGGAATTCCCGGTGTAGCAGTGAAATGCGTAGAGATCGGGAGGAACATCAGTTGCGAAGGCGGCTCTCT
GGACCAGCACTGACACTGAGGCACGAAAGCGTGGGGAGCAAACAGGATTAGATACCCCAGTAGTC
>OTU_107;size=81;
CCTACGGGGGGCTGCAGTGGGGAATTTTGGACAATGGGCGAAAGCCTGATCCAGCAATGCCGCGTGAGTGAAGAAGGCCT
TCGGGTTGTAAAGCTCTTTTGTCAGGGAAGAAACGGTGAGAGCTAATATCTCTTGCTAATGACGGTACCTGAAGAATAAG
CACCGGCTAACTACGTGCCAGCAGCCGCGGTAATACGTAGGGTGCAAGCGTTAATCGGAATTACTGGGCGTAAAGCGTGC
GCAGGCGGTTTTGTAAGTCTGATGTGAAATCCCCGGGCTCAACCTGGGAATTGCATTGGAGACTGCAAGGCTAGAATCTG
GCAGAGGGGGGTAGAATTCCACGTGTAGCAGTGAAATGCGTAGATATGTGGAGGAACACCGATGGCGAAGGCAGCCCCCT
GGGTCAAGATTGACGCTCATGCACGAAAGCGTGGGGAGCAAACAGGATTAGATACCCCAGTAGTC
>OTU_108;size=86;
CCTACGGGTGGCAGCAGTGGGGAATATTGGACAATGGGCGAAAGCCTGATCCAGCCATGCCGCGTGTGTGAAGAAGGCCT
TCGGGTTGTAAAGCACTTTAAGCGAGGAGGAATGGCTCTGGGTTAATACCCTTGAGCAGTGACGTTACTCGCAGAATAAG
CACCGGCTAACTCTGTGCCAGCAGCCGCGGTAATACAGAGGGTGCAAGCGTTAATCGGAATTACTGGGCGTAAAGCGCGC
GTAGGCGGTTACGTAAGTTGGATGTGAAATCCCCGGGCTCAACCTGGGAATTGCATTCAAAACTGCGTGGCTAGAGTGTG
GGAGAGGAAGGTAGAATTCCAGGTGTAGCGGTGAAATGCGTAGATATCTGGAGGAATACCGATGGCGAAGGCAGCCTTCT
GGCCTAACACTGACGCTGAGGTGCGAAAGCATGGGGAGCAAACAGGATTAGATACCCCAGTAGTC
>OTU_109;size=70;
CCTACGGGGGGCAGCAGTGGGGAATATTGGACAATGGGCGCAAGCCTGATCCAGCCACGCCGCGTGAGTGATGAAGGCCT
TCGGGTTGTAAAGCTCTGTCGTGAGGGACGAAGGTGGTAACACTTGACGGTACCTCACAAGAAAGCACCGGCTAACTCCG
TGCCAGCAGCCGCGGTAATACGGAGGGTGCAAGCGTTGCTCGGAATCACTGGGCGTAAAGCGCACGCAGGCGGTCTGGTA
AGTCGGACGTGAAAGCCCTGGGCTCAACCCAGGAACAGCGTTCGATACTGCCCGACTTGAGTACGGGAGAGGGAGGTGGA
ATTCCTGGTGTAGAGGTGAAATTCGTTGATATCAGGAGGAACACCGGCGGCGAAAGCGGCCTCCTGGCCCGTTACTGACG
CTCATGTGCGAAAGCGTGGGGAGCAAACAGGATTAGATACCCGGGTAGTC
>OTU_110;size=38;
CCTACGGGGGGCAGCAGTTTCGAATCATTCACAATGGGCGAAAGCCTGATGGTGCGACGCCGCGTGAGGGATGAAGGTCT
TCGGATTGTAAACCTCTGTCACCGGGGAAGAAACGCTTTGAGTTAATAGTTCAAAGCCTGACTTAACCCGGAGAGGAAGC
AGTGGCTAACTCTGTGCCAGCAGCCGCGGTAATACAGAGACTGCAAGCGTTATTCGGATTCACTGGGCGTAAAGGGTGCG
CAGGCGGCCAAGTGTGTGAGGTGTGAAAGCCCGGAGCTTAACTCCGGAATTGCACCTCAAACTACTTGGCTAGAGCATTG
GAGAGGGTAGCAGAATTCATGGTGTAGCAGTGAAATGCGTAGATATCATGAGGAATACCAGAGGCGAAGGCGGCTACCTG
GACAATTGCTGACGCTCAGGCACGAAAGCGTGGGGAGCAAAAGGGATTAGATACCCCAGTAGTC
>OTU_111;size=22;
CCTACGGGGGGCTGCAGTGGGGAATCTTGGACAATGAGTGAAAACTTGATCCAGCGATATCACATGGGTGAAGAAGGCCA
TTTGGTCGTAAAACTCTTTCGTTAACGAAGATAATGACAGTAGTTAAAGTAAGAAGTCCTGGCAAATCCTGTGCCAGCAG
CCGCGGTAATACAGGAGGGGCAAGCGTTATTCGGATTTAATGGGCGTAAAGGGTGCGTAGGCTATAAATTAGATTAAATA
TGAAATACCAAGGCTTAACTTTGGAACTGTATTTAAAATCGATTTATTTGAGTTAGAGAGAGGTTTGTAGAATTCTTAAA
GTAAAGGTAATATTTTTCGATATTAGGAGGAATACCTGAGGCGAAGGCGACATTCTGGATCTATACTGACGCTGAGGCAC
GAAAGCGTGGGGAGCAAACAGGATTAGATACCCCAGTAGTC
>OTU_112;size=34;
CCTACGGGTGGCAGCAGTGGGGAATATTGCGCAATGGGCGAAAGCCTGACGCAGCGACGCCGCGTGAGGGATGAAGGTCT
TCGGATTGTAAACCTCTTTCAGCAGGGACGAAGCGAAAGTGACGGTACCTGAAGAAGAAGCACCGGCTAACTACGTGCCA
GCAGCCGCGGTAATACGTAGGGTGCAAGCGTTGTCCGGATTTATTGGGCGTAAAGAGCTCGTAGGCGGTTAGACACGTCG
GATGTGAAAACTGGGGGCTCAACCCCCAGCCTGCATTCGATACGGTCTGACTAGAGTGTGGTAGGGGTAACTGGAATTCC
TGGTGTAGCGGTGAAATGCGCAGATATCAGGAGGAACACCGATGGCGAAGGCAGGTTACTGGGCCACCACTGACGCTGAG
GAGCGAAAGCGTGGGGAGCAAACAGGATTAGATACCCCAGTAGTC
>OTU_113;size=55;
CCTACGGGGGGCTGCAGTGAGGAATATTGGTCAATGGGCGAGAGCCTGAACCAGCCATGCCGCGTGCAGGAAGACGGTCC
TATGGATTGTAAACTGCTTTTATTTGGGAATAAACTCCGATACGTGTATCGGCCTGAAGGTACCAAATGAATAAGCACCG
GCTAACTCCGTGCCAGCAGCCGCGGTAATACGGAGGGTGCAAGCGTTATCCGGAATCATTGGGTTTAAAGGGTCCGCAGG
CGGATTTATAAGTCAGTGGTGAAAGCCCGTTGCTTAACAACGGAACTGCCATTGATACTGTAAGTCTTGAATTCGATCGA
AGTGGGCGGAATATGACATGTAGCGGTGAAATGCTTAGATATGTCATAGAACACCGATAGCGAAGGCAGCTCACTAGGTC
TGGATTGACGCTCAGGGACGAAAGCGTGGGGAGCAAACAGGATTAGATACCCCAGTAGTC
>OTU_114;size=49;
CCTACGGGGGGCAGCAGTGGGGAATCTTAGACAATGGGCGCAAGCCTGATCTAGCCATGCCGCGTGATCGATGAAGGCCT
TAGGGTTGTAAAGATCTTTCGTGGGGGAAGATAATGACGGTACCCCAAGAAGAAGCCCCGGCTAACTCCGTGCCAGCAGC
CGCGGTAATACGGAGGGGGCTAGCGTTATTCGGAATTACTGGGCGTAAAGCGCACGTAGGCGGATTGGAAAGTCAGAGGT
GAAATCCCAGAGCTCAACTTTGGAACTGCCTTTGAAACTCCCAGTCTTGAGGTCGAGAGAGGTGAGTGGAATTCCGAGTG
TAGAGGTGAAATTCGTAGATATTCGGAGGAACACCAGTGGCGAAGGCGGCTCACTGGCTCGATACTGACGCTGAGGTGCG
AAAGCGTGGGGAGCAAACAGGATTAGATACCCCAGTAGTC
>OTU_115;size=37;
CCTACGGGGGGCTGCAGTGGGGAATATTGCACAATGGGGGAAACCCTGATGCAGCCATGCCGCGTGTGTGAAGAAGGCCT
TCGGGTTGTAAAGCACTTTCAGCGAGGAGGAAAGGTTGGCAGCTAATATCTGTCAGCTGTGACGTTACTCGCAGAAGAAG
CACCGGCTAACTCCGTGCCAGCAGCCGCGGTAATACGGAGGGTGCAAGCGTTAATCGGAATTACTGGGCGTAAAGCGCAC
GCAGGCGGTTGGATAAGTTAGATGTGAAAGCCCCGGGCTCAACCTGGGAATTGCATTTAAAACTGTTCAGCTAGAGTCTT
GTAGAGGGGGGTAGAATTCCAGGTGTAGCGGTGAAATGCGTAGAGATCTGGAGGAATACCGGTGGCGAAGGCGGCCCCCT
GGACAAAGACTGACGCTCAGGTGCGAAAGCGTGGGGAGCAAACAGGATTAGATACCCCAGTAGTC
>OTU_116;size=52;
CCTACGGGGGGCTGCAGTGAGGAATATTGGACAATGGGCGCAAGCCTGATCCAGCCATGCCGCGTGCAGGATGAAGCATC
TATGGTGTGTAAACTGCTTTTGTACAGGAAGAAACCCTCCCACGTGTGGGAGATTGACGGTACTGTAAGAATAAGGATCG
GCTAACTCCGTGCCAGCAGCCGCGGTAATACGGAGGATCCAAGCGTTATCCGGAATCATTGGGTTTAAAGGGTCCGTAGG
CGGCCTTATAAGTCAGTGGTGAAATCTCTCGGCTCAACCGGGAAATGGCCATTGATACTGTAGGGCTTGAATTATTAGGA
AGTAACTAGAATATGTAGTGTAGCGGTGAAATGCTTAGAGATTACATGGAATACCAATTGCGAAGGCAGGTTACTACTAA
TGGATTGACGCTGATGGACGAAAGCGTGGGTAGCGAACAGGATTAGATACCCGAGTAGTC
>OTU_117;size=62;
CCTACGGGGGGCAGCAGTGGGGAATCTTGGACAATGGGCGCAAGCCTGATCCAGCCATGCCGCGTGAGTGAAGAAGGCCT
TAGGGTTGTAAAACTCTTTCGCCGGAGAAGATAATGACGGTATCCGGAGAAGAAGCCCCGGCTAACTTCGTGCCAGCAGC
CGCGGTAATACGAAGGGGGCTAGCGTTGTTCGGAATTACTGGGCGTAAAGCGCACGTAGGCGGGTTTGTAAGTAGGGGGT
GAAATCCCAGGGCTCAACCCTGGAACTGCCTTCTAAACTGCAAGCCTGGAGGTCAGGAGAGGCGAGTGGAATACCGAGTG
TAGAGGTGAAATTCGTAGATATTCGGTGGAACACCAGTGGCGAAGGCGACTCGCTGGACTGATACTGACGCTGAGGTGCG
AAAGCGTGGGGAGCAAACAGGATTAGATACCCCAGTAGTC
>OTU_118;size=60;
CCTACGGGGGGCAGCAGTGGGGAATTTTGGACAATGGGCGCAAGCCTGATCCAGCAATGCCGCGTGAGTGAAGAAGGCCT
TCGGGTTGTAAAGCTCTTTTGTCAGGGAAGAAACGGTGAGTCCTAATACGGCTTGCTAATGACGGTACCTGAAGAATAAG
CACCGGCTAACTACGTGCCAGCAGCCGCGGTAATACGTAGGGTGCAAGCGTTAATCGGAATTACTGGGCGTAAAGCGTGC
GCAGGCGGTTATATAAGTCAGATGTGAAATCCCCGGGCTCAACCTGGGAACTGCATTTGAGACTGTATGGCTAGAGTGTG
TCAGAGGGGGGTAGAATTCCACGTGTAGCAGTGAAATGCGTAGATATGTGGAGGAATACCGATGGCGAAGGCAGCCCCCT
GGGATAACACTGACGCTCATGCACGAAAGCGTGGGGAGCAAACAGGATTAGATACCCGGGTAGTC
>OTU_119;size=44;
CCTACGGGGGGCAGCAGTGGGGAATTTTGGACAATGGGGGCAACCCTGATCCAGCCATTCCGCGTGAGTGAAGAAGGCCT
TCGGGTTGTAAAGCTCTTTTGTCGGGGACGAAACGGTTACGATTAATACTCGTGACAACTGACGGTACCCGAAGAATAAG
CACCGGCTAACTACGTGCCAGCAGCCGCGGTAATACGTAGGGTGCGAGCGTTAATCGGAATTACTGGGCGTAAAGCGTGC
GCAGGCGGTTTTGTAAGCCAGATGTGAAATCCCCGGGCTTAACCTGGGAATGGCATTTGGGACTGCAAGGCTAGAGTATG
GCAGAGGAGACTAGAATTTCTGGTGTAGCAGTGAAATGCGTAGATATCAGAAGGAATACCGATGGCGAAGGCAGGTCTCT
GGGTCGATACTGACGCTCATGCACGAAAGCGTGGGGAGCAAACAGGATTAGATACCCCAGTAGTC
>OTU_120;size=28;
CCTACGGGTGGCAGCAGTGAGGAATATTGGTCAATGGACGCAAGTCTGAACCAGCCATGCCGCGTGCAGGATGAAGGCCT
TCTGGGTTGTAAACTGCTTTTATCAGGGAAGAAACCACAGATTTCTATTTGTGCCGACGGTACCTGAGGAATAAGCACCG
GCTAACTCCGTGCCAGCAGCCGCGGTAATACGGAGGGTGCAAGCGTTATCCGGATTCACTGGGTTTAAAGGGTGTGTAGG
CGGGCATGTAAGTCCGAGGTGAAATCTCCGAGCTCAACTTGGAAACTGCCTTGGATACTATATGTCTTGAATATCGTTGA
GGTAGGCGGAATATGTCATGTAGCGGTGAAATGCTTAGATATGACATAGAACACCGATTGCGAAGGCAGCTTGCTAAACG
ATTATTGACGCTGAGGCACGAAAGCGTGGGGATCAAACAGGATTAGATACCCCAGTAGTC
>OTU_121;size=75;
CCTACGGGGGGCAGCAGTGGGGAATATTGGACAATGGGCGCAAGCCTGATCCAGCCATGCCGCGTGAGTGATGAAGGCCC
TAGGGTTGTAAAGCTCTTTCGCCAGGGACGATAATGACGGTACCTGGATAAGAAGCCCCGGCTAACTTCGTGCCAGCAGC
CGCGGTAATACGAAGGGGGCTAGCGTTGTTCGGATTTACTGGGCGTAAAGCGCACGTAGGCGGATCTTTAAGTCAGAGGT
GAAATCCCAAGGCTCAACCTTGGAACTGCCTTTGATACTGGAGATCTTGAGTCCGGGAGAGGTGAGTGGAACTGCGAGTG
TAGAGGTGAAATTCGTAGATATTCGCAAGAACACCAGTGGCGAAGGCGGCTCACTGGCCCGGTACTGACGCTGAGGTGCG
AAAGCGTGGGGAGCAAACAGGATTAGATACCCCAGTAGTC
>OTU_122;size=46;
CCTACGGGGGGCTGCAGTGGGGAATCTTAGACAATGGGGGAAACCCTGATCTAGCCATGCCGCGTGATCGATGAAGGCCT
TAGGGTTGTAAAGATCTTTCAGATGGGAAGATAATGACGGTACCATCAGAAGAAGCCCCGGCTAACTCCGTGCCAGCAGC
CGCGGTAATACGGAGGGGGCTAGCGTTATTCGGAATTACTGGGCGTAAAGCGCACGTAGGCGGATTAGAAAGTCAGAGGT
GAAATCCCAGGGCTCAACCTTGGAACTGCCTTTGAAACTCCTAGTCTTGAGGTCGAGAGAGGTGAGTGGAATTCCGAGTG
TAGAGGTGAAATTCGTAGATATTCGGAGGAACACCAGTGGCGAAGGCGGCTCACTGGCTCGATACTGACGCTGAGGTGCG
AAAGCGTGGGGAGCAAACAGGATTAGATACCCCAGTAGTC
>OTU_123;size=23;
CCTACGGGGGGCAGCAGTGGGGAATATTGCGCAATGGACGAAAGTCTGACGCAGCGACGCCTCGTGAGGGACGAAGGTCT
TCGGATTGTAAACCTCTTTCAGCAGGGACGAAGCGAAAGTGACGGTACCTGCAGAAGAAGCACCGGCTAACTATGTGCCA
GCAGCCGCGGTAATACATAGGGTGCAAGCGTTGTCCGGATTTATTGGGCGTAAAGAGTTCGTAGGCGGTTTTTCGCGTCG
GATGTGAAAACTCAGGGCTCAACCCTGAGCCTGCATTCGATACGGGAAGACTCGAGGACGGCAGGGGAGACTGGAACTTC
TGGTGTAGCGGTGGAATGCGCAGATATCAGAAAGAACACCAATGGCGAAGGCAGGTCTCTGGGCCGATCCTGACGCTGAG
GAACGAAAGCGTGGGGAGCAAACAGGATTAGATACCCCAGTAGTC
>OTU_124;size=131;
CCTACGGGAGGCAGCAGTGAGGAATATTGGACAATGGGCGCAAGCCTGATCCAGCCATGCCGCGTGCAGGATGACGGTCC
TATGGATTGTAAACTGCTTTTGTACAGGAAGAAACACTCCCTCGTGAGGGAGCTTGACGGTACTGTAAGAATAAGGATCG
GCTAACTCCGTGCCAGCAGCCGCGGTAATACGGAGGATCCAAGCGTTATCCGGAATCATTGGGTTTAAAGGGTCCGTAGG
CGGTTTAGTAAGTCAGTGGTGAAAGCCCATCGCTCAACGGTGGAACGGCCATTGATACTGCTAGACTTGAATTATTAGGA
AGTAACTAGAATATGTAGTGTAGCGGTGAAATGCTTAGAGATTACATGGAATACCAATTGCGAAGGCAGGTTACTACTAA
TTGATTGACGCTGATGGACGAAAGCGTGGGTAGCGAACAGGATTAGATACCCCAGTAGTC
>OTU_125;size=29;
CCTACGGGGGGCTGCAGTGGGGAATCTTGCGCAATGGGCGAAAGCCTGACGCAGCAACGCCGCGTGCGGGAAGAAGGCTT
TCGGGCTGTAAACCGCTTTCAGCAGGAACGAAAATGACGGTACCTGCAGAAGAAGGAGCGGCCAACTATGTGCCAGCAGC
CGCGGTGATACATAGGCTTCAAGCGTTGTCCGGATTTATTGGGCGTAAAGAGTTCGTAGGCGGTCGAGTAAGTCGGGTGT
GAAAATTCTGGGCTTAACCCAGAGACGCCACCCGATACTGCTTAACTTGAGTTCGATAGGGGAGTGGGGAATTCCTAGTG
TAGCGGTGAAATGCGCAGATATTAGGAGGAACACCGGTGGCGAAGGCGCCACTCTGGATCGATACTGACGCTGAGGAACG
AAAGCATGGGTAGCAAACAGGATTAGATACCCCAGTAGTC
>OTU_126;size=26;
CCTACGGGGGGCAGCAGTGAGGAATATTGCGCAATGGACGAAAGTCTGACGCAGCCATGCCGCGTGCAGGATGACGGCCC
TATGGGTTGTAAACTGCTTTTGTATGGGAATAAACCCTTCTACGTGTAGAAGGCTGAAGGTACCATAAGAATAAGCACCG
GCTAACTCCGTGCCAGCAGCCGCGGTAATACGGAGGGTGCAAGCGTTATCCGGATTTATTGGGTTTAAAGGGTCCGTAGG
CGGGCCGATAAGTCAGTGGTGAAAGCCCATAGCTCAACTATGGAACTGCCATTGAAACTGTCGGTCTTGAGTATATGTGA
TGTTGGCGGAATGTGTAGTGTAGCGGTGAAATGCTTAGATATTACACAGAACACCGATTGCGAAGGCAGCTGACAAATAT
ATAACTGACGCTGAGGGACGAAAGTGTGGGGATCAAACAGGATTAGATACCCCAGTAGTC
>OTU_127;size=34;
CCTACGGGGGGCAGCAGTGGGGAATCTTGCACAATGGAGGAAACTCTGATGCAGCGACGCCGCGTGAGTGATGAAGCCCT
TCGGGGTGTAAAGCTCTTTCGACAGGAACGATAATGACGGTACCTGAAGAAGAAGCTGCGGCTAACTACGTGCCAGCAGC
CGCGGTAATACGTAGGCAGCAAGCGTTGTTCGGAATTACTGGGCGTAAAGAGTGTGTAGGCGGTGCTCTAAGTTTGGTGT
GAAATCTCCCGGCTCAACCGGGAGGCTGCATCGAATACTGGAATGCTAGAGGGTTGGAGAGGTAAGCGGAATTCCTGGTG
TAGCGGTGAAATGCGTAGATATCAGGAGGAACACCTGTGGTGTAGACAGCTTACTGGACAATTTCTGACGCTGAGACACG
AAAGCGTGGGTAGCAAACAGGATTAGATACCCCAGTAGTC
>OTU_128;size=32;
CCTACGGGGGGCAGCAGTGGGGAATATTGGACAATGGGCGAAAGCCTGATCCAGCAATGCCGCGTGAGTGAAGAAGGCCT
TCGGGTTGTAAAGCTCTTTTACCCGGGAAGATAATGACTGTACCGGGAGAATAAGCTCCGGCTAACTCCGTGCCAGCAGC
CGCGGTAATACGGAGGGAGCTAGCGTTGTTCGGAATTACTGGGCGTAAAGCGTACGTAGGCGGCTTTGTAAGTCAGAGGT
GAAAGCCCACGACTCAATCGTGGAACTGCCTTTGAGACTGCTTCGCTTGAAGATGGGAGAGGTTAGTGGAATTCCGAGTG
TAGAGGTGAAATTCGTAGATATTCGGAAGAACACCAGTGGCGAAGGCGGCTAACTGGACCATTCTTGACGCTGAGGTACG
AAAGCGTGGGGAGCAAACAGGATTAGATACCCCAGTAGTC
>OTU_129;size=56;
CCTACGGGGGGCAGCAATTAGGAATCTTGCGCAATGGGGGAAACCCTGACGCAGCGACGTCGCGTGAAGGATGAAGGCCC
TCGGGTCGTAAACTTCTTTTGAGTGGGAAGAAATTTGACGGTACCACTCGAATAAGCCCCGGCTAACTACGTGCCAGCAG
CCGCGGTAATACGTAGGGGGCGAGCGTTGTCCGAAGTTACTGGGCGTAAAGCGCGCGTAGGCGGTTATTTAAGTCTGGGG
TGAAAGGTTCAGCGCTCAACGTGAACAGTGCCTTGGATACTGGATGACTTGAGTCTGGGAGGGGGAAGGGGAATTCCTGG
TGTAGCGGTGAAATGCGTAGATATCAGGAGGAACACCGGTGGCGAAGGCGCCTTCCTGGCCTAAGACTGACGCTGAGGTG
CGAAAGCGTGGGGAGCAAACGGGATTAGATACCCCAGTAGTC
>OTU_130;size=35;
CCTACGGGGGGCAGCAGTGGGGAATTGTTCGCAATGGGCGAAAGCCTGACGACGCAACGCCGCGTGGAGGATGAAGAATT
TCGGTTCGTAAACTCCTTTCGACCAAGATGAATACCCATGGGCTTAATACACCTGTGGGCTGACAGTATTGAGAGAAGAA
GCCCCGGCTAACTCTGTGCCAGCAGCCGCGGTAATACAGGGGGGGCAAGCGTTGTTCGGAATTACTGGGCGTAAAGGGTT
CGTAGGTGGCCAATTAAGTCAGACGTGAAATCCCTCAGCTTAACTGGGGAACTGCGTCTGATACTGGTTGGCTTGAGTGC
AGGAGAGGAACGCAGAATTCCAGGTGTAGCGGTGAAATGCGTAGATATCTGGAGGAATACCGGTGGCGAAGGCGGCGTTC
TGGACTGTAACTGACACTGATGAACGAAAGCCAGGGGAGCAAACGGGATTAGATACCCCAGTAGTC
>OTU_131;size=21;
CCTACGGGGGGCTGCAGTAGGGAATATTGGACAATGGGTGAGAGCCTGATCCAGCCATGCCGCGTGCAGGAAGAAGGCCT
TCTGGGTTGTAAACTGCTTTTGCCGGGGGATAAAAGATCCCTGCGGGGAGAATTGAAGGTACCCGGTGAATAAGCCACGG
CTAACTACGTGCCAGCAGCCGCGGTAATACGTAGGTGGCAAGCGTTGTCCGGATTTATTGGGTTTAAAGGGTGCGTAGGC
GGTTCTTTAAGTCAGTGGTGAAATACAGCCGCTTAACGGTTGAGGTGCCATTGATACTGAAGAACTTGAGTACAGTCGAG
GTAGGCGGAATTGACGGTGTAGCGGTGAAATGCTTAGATATCGTCAAGAACACCGATAGCGAAGGCAGCTTACTAGGCTG
TAACTGACGCTGAGGCACGAAGGTGCGGGGATCAAACAGGATTAGATACCCCAGTAGTC
>OTU_132;size=32;
CCTACGGGGGGCTGCAGTCGAGAATTTTTCTCAATGGGGGAAACCCTGAAGGAGCGACGCCGCGTGGGGGATGAATGGCT
TCGGCCCGTAAACCCCTGTCATTCGGGATCAAACGTTATTCATGAATAATGGGTAACCTGATTGTACCGGAAGAGGAAGG
GACGGCTAACTCTGTGCCAGCAGCCGCGGTAATACAGAGGTCCCAAGCGTTGTTCGGATTTACTGGGCGTAAAGGGTGCG
TAGGCGGTGGGGTAAGTTTGAGGTGAAAGCTCCGGGCTCAACCCGGAAAATGCCTTGAATACTATCCCGCTAGAGGTTTG
GAGGGGAGACTGGAATTCTCGGTGTAGCAGTGAAATGCGTAGATCTCGAGAGGAACACCAGTGGCGAAGGCGGGTCTCTG
GACAACACCTGACGCTGAGGCACGAAAGCCAGGGGAGCAAACGGGATTAGATACCCCAGTAGTC
>OTU_133;size=15;
CCTACGGGGGGCTGCAGTGGGGAATTTTGGACAATGGACGAAAGTCTGATCCAGCCATTCCGCGTGCAGGACGAAGGCCT
TCGGGTTGTAAACTGCTTTTGTACGGAACGAAAAAGCCTTGGCTAATACCCAGGGTCCATGACGGTACCGTAAGAATAAG
CACCGGCTAACTACGTGCCAGCAGCCGCGGTAATACGTAGGGTGCGAGCGTTAATCGGAATTACTGGGCGTAAAGCGTGC
GCAGGCGGTTTTGTAAGACAGAGGTGAAATCCCCGGGCTCAACCTGGGAACTGCCTTTGTGACTGCAAGGCTAGAGTGCG
GCAGAGGGGGATGGAATTCCGCGTGTAGCAGTGAAATGCGTAGATATGCGGAGGAACACCGATGGCGAAGGCAATCCCCT
GGGCCTGCACTGACGCTCATGCACGAAAGCGTGGGGAGCAAACAGGATTAGATACCCCAGTAGTC
>OTU_134;size=51;
CCTACGGGGGGCAGCAGTGAGGAATATTGGTCAATGGAGGCAACTCTGAACCAGCCATGCCGCGTGAAGGATGAAGGTCC
TCTGGATTGTAAACTTCTTTTATAGAAGAAGAAACCCCGGTATTCTTACCGGGTTGACGGTACTCTATGAATAAGCACCG
GCTAACTCCGTGCCAGCAGCCGCGGTAATACGGAGGGTGCAAGCGTTATCCGGATTCACTGGGTTTAAAGGGAGCGTAGG
TGGGTCTGTAAGTCAGTGGTGAAATCTCCGAGCTTAACTTGGAAACTGCCATTGATACTATAGATCTTGAATACTGTGGA
GGTAAGCGGAATATGTCATGTAGCGGTGAAATGCTTAGATATGACATAGAACACCGATAGCGAAGGCAGCTTACTACGCA
GTTATTGACACTGAGGCTCGAAAGCGTGGGGATCAAACAGGATTAGATACCCCAGTAGTC
>OTU_135;size=40;
CCTACGGGGGGCAGCAGTAGGGAATCTTGCGCAATGGGCGAAAGCCTGACGCAGCAACTCCGCGTGCGGGAAGAAGGCCT
TCGGGTTGTAAACCGCTTTTGGCAGGAACGAAAATGACGGTACCTGCAGAATAAGATGCGGCCAACTACGTGCCAGCAGC
CGCGGTGACACGTAGGCATCAAGCGTTGTCCGGATTTATTGGGCGTAAAGAGCTCGTAGGCGGCTCAGTTAGTCGGGTGT
GAAAACTCAGGGCTTAACCCTGAGACGCCACTCGATACTGCTGGGCTAGAATTCGGTAGGGGAGTGGGGAATTCCTGGTG
TAGCGGTGAAATGCGCAGATATCAGGAGGAACACCGGTGGCGAAGGCGCCACTCTGGGCCGACATTGACGCTGAGGAGCG
AAAGCGTGGGTAGCAAACAGGATTAGATACCCCAGTAGTC
>OTU_136;size=26;
CCTACGGGGGGCTGCAGTAAGGAATATTGGTCAATGGACGCAAGTCTGAACCAGCCATGCCGCGTGCAGGAAGACGGCCC
TATGGGTTGTAAACTGCTTTTGTCGGGGAAGAAACCCCTCTACGTGTAGAGGGCTGACGGTACTCGAAGAATAAGGATCG
GCTAACTCCGTGCCAGCAGCCGCGGTAATACGGAGGATCCAAGCGTTATCCGGATTTATTGGGTTTAAAGGGTGCGTAGG
CGGCGTTGTAAGTCAGTGGTGAAAGTTTTCAGCTTAACTGGAAAATTGCCATTGATACTGCAGTGCTTGAGTATAGATGA
GGTGGGCGGAATGTGTCATGTAGCGGTGAAATGCATAGATATGACACAGAACACCGATTGCGAAGGCAGCTCACTAAACT
ATAACTGACGCTGAGGCACGAAAGCGTGGGGATCAAACAGGATTAGATACCCCAGTAGTC
>OTU_137;size=29;
CCTACGGGGGGCAGCAGTCGAGAATCATTCACAATGGGCGAAAGCCTGATGGTGTGACGCCGCGTGGAGGATGAAGGTCT
TCGGATTGTAAACTCCTGTCAAGTGAGAGTAAAGCCGGGCGTTAACTGCGTGCCGGTTTGAGAGTATCACTAGAGGAAGA
GACGGCTAACTCTGTGCCAGCAGCCGCGGTAATACAGAGGTCTCAAGCGTTGTTCGGAATCACTGGGCGTAAAGGGTGCG
TAGGCCGCACGGTAAGTCAGAGGTGAAATCCCGGAGCTCAACTTCGGAATTGCCTCCGATACTGCCGTGCTTGAGGACTG
GAGAGGAGATTGGAATTCACAGTGGAGCAGTGAAATGCGTAGATATTGTGAGGAACACTAGTGGCGAAGGCGAATCTCTG
GACAGTTCCTGACGCTGAGGCACGAAGGCCAGGGGAGCAAACGGGATTAGATACCCCAGTAGTC
>OTU_138;size=25;
CCTACGGGGGGCAGCAGTGGGGAATCTTGCGCAATGGGCGAAAGCCTGACGCAGCCATGCCGCGTGTATGATGAAGGTCT
TAGGATTGTAAAATACTTTCACCGGTGAAGATAATGACTGTAGCCGGAGAAGAAGCCCCGGCTAACTTCGTGCCAGCAGC
CGCGGTAATACGAAGGGGGCTAGCGTTGCTCGGAATTACTGGGCGTAAAGGGAGCGTAGGCGGACATTTAAGTCAGAGGT
GAAATCCCGGAGCTTAACTTCGGAACTGCCTTTGATACTGGGTGTCTTGAGTGTGAGAGAGGTATGTGGAACTCCGAGTG
TAGAGGTGAAATTCGTAGATATTCGGAAGAACACCAGTGGCGAAGGCGACATACTGGCTCATTACTGACGCTGAGGCTCG
AAAGCGTGGGGAGCAAACAGGATTAGATACCCGGGTAGTC
>OTU_139;size=14;
CCTACGGGGGGCAGCAGTGGGGAATTTTGGACAATGGGGGAAACCCTGATCCAGCCATGCCGCGTGAGTGAAGAAGGCCT
TCGGGTTGTAAAGCTCTTTCGGCCGGAACGAAATCGCATTCTTTAACAGAGGGTGTGGATGACGGTACCGGAAGAAGAAG
CACCGGCTAACTACGTGCCAGCAGCCGCGGTAATACGTAGGGTGCGAGCGTTAATCGGAATTACTGGGCGTAAAGCGTGC
GCAGGCGGTTACATAAGCCAGATGTGAAATCCCCGGGCTTAACCTGGGAACTGCATTTGGGACTGTGTGGCTTGAGTATG
GCAGAGGGAGGTGGAATTCCACGTGTAGCAGTGAAATGCGTAGAGATGTGGAGGAACACCGATGGCGAAGGCAGCCTCCT
GGGCCAATACTGACGCTCATGCACGAAAGCGTGGGGAGCAAACAGGATTAGATACCCCAGTAGTC
>OTU_141;size=20;
CCTACGGGGGGCAGCAGTGGGGAATATTGGACAATGGGGGCAACCCTGATCCAGCCATGCCGCGTGTGTGAAGAAGGCCT
TAGGGTTGTAAAGCACTTTCAGTGGGGAGAAAGGTTTGTCACCTAATACGTGATGAAATTGATGTTACCCACAGAAGAAG
CACCGGCTAACTCCGTGCCAGCAGCCGCGGTAATACGGAGGGTGCAAGCGTTAATCGGAATTACTGGGCGTAAAGCGCAC
GTAGGTGGTTCGCTAAGTCAGCTGTGAAATCCCCGGGCTCAACCTGGGACTTGCAGTTGAAACTGGTGAGCTAGAGTAGG
GTAGAGGGGTGTGGAATTCCAGGTGTAGCGGTGAAATGCGTAGATATCTGGAGGAACATCAGTGGCGAAGGCGACACCCT
GGACTCATACTGACACTGAGGTGCGAAAGCGTGGGGAGCAAACAGGATTAGATACCCCAGTAGTC
>OTU_142;size=14;
CCTACGGGGGGCTGCAGTGGGGAATTTTGGACAATGGGCGCAAGCCTGATCCAGCCATGCCGCGTGAGTGAAGAAGGCCT
TCGGGTTGTAAAGCTCTTTCGGCAGGAACGAAATGGTACGTGCTAATACCACGGACTGATGACGGTACCTGAAGAAGAAG
CACCGGCTAACTACGTGCCAGCAGCCGCGGTAATACGTAGGGTGCAGGCGTTAATCGGAATTACTGGGCGTAAAGCGTGC
GCAGGCGGTTTCTTAAGTCAGATGTGAAAGCCCCGGGCTTAACCTGGGAACTGCGTTTGAAACTGGGAGACTTGAGTGTG
GCAGAGGGGGGTGGAATTCCACGTGTAGCAGTGAAATGCGTAGATATGTGGAGGAACACCGATGGCGAAGGCAGCCCCCT
GGGCTAACACTGACGCTCATGCACGAAAGCGTGGGGAGCAAACAGGATTAGATACCCCAGTAGTC
>OTU_143;size=23;
CCTACGGGGGGCTGCAGTAAGGAATATTGGGCAATGGACGCAAGTCTGACCCAGCCATGCCGCGTGAAGGATGAAGGTCC
TCTGGATTGTAAACTTCTTTTATCTGGGGCGAAAACAACTCTTTCTAGAGTTCTTGACAGTACCAGAGGAATAAGCACCG
GCTAACTCCGTGCCAGCAGCCGCGGTAATACGGAGGGTGCAAGCGTTATCCGGATTCACTGGGTTTAAAGGGTGCGTAGG
CGGGCAGGTAAGTCAGTGGTGAAATCCCCGAGCTTAACTCGGGAACTGCCGTTGATACTATCTGTCTTGAATACTGTGGA
GGTAAGCGGAATATGTCATGTAGCGGTGAAATGCTTAGATATGACATAGAACACCAATTGCGAAGGCAGCTTGCTACACG
GTCATTGACGCTGAGGCACGAAAGCGTGGGGATCAAACAGGATTAGATACCCCAGTAGTC
>OTU_144;size=8;
CCTACGGGGGGCTGCAGTCGAGAATCTTCCACAATGGACGAAAGTCTGATGGAGCGACGCCGCGTGATCGATGAAGTGCT
TCGGTATGTAAAGATCTTTTATGGGGGAAGAAGTTTATTGACGGTACCCCATGAATAAGGGCCTGCAAAACTCGTGCCAG
CAGCAGCGGTAATACGAGTGGCCCAAGCGTTATCCGGAATTATTGGGCGTAAAGGATGTGTAGGTGGTTATGTTAGTCGG
ACGTCTAACCTCTGAGCTCAACTTGGAGACAGCGTTCGAAACGGCATGACTAGAGTATAGTAGGGGTAAGCGGAACTAAT
AGTGTAGGGGTGAAATCCGTTGATATTATTGGGAACACCAAAAGCGAAGGCAGCTTACTGGACTATTACTGACACTGAAA
CATGAAAGCGTGGGTAGCGAATGGGATTAGATACCCCAGTAGTC
>OTU_145;size=26;
CCTACGGGGGGCTGCAGTGGGGAATATTGCGCAATGGGCGGAAGCCTGACGCAGCAACGCCGCGTGAGGGATGACGGCCT
TCGGGTTGTAAACCTCTTTCAGCAGGGAAGAAGCGAGAGTGACGGTACCTGCAGAAGAAGCACCGGCTAACTACGTGCCA
GCAGCCGCGGTAATACGTAGGGTGCAAGCGTTGTCCGGATTTATTGGGCGTAAAGAGCTCGTAGGCGGTTAGTCGCGTCG
GATGTGAAATCCTAGAGCTTAACTCTGGGCCTGCATTCGATACGGGCTGACTCGAGTATTGTAGGGGAGACTGGAACTCC
TGGTGTAGCGGTGAAATGCGCAGATATCAGGAAGAACACCGGTGGCGAAGGCGGGTCTCTGGGCAATTACTGACGCTGAG
GAGCGAAAGCGTGGGGAGCAAACAGGATTAGATACCCCAGTAGTC
>OTU_146;size=7;
CCTACGGGGGGCAGCAGTGGGGAATATTGGACAATGGGCGCAAGCCTGATCCAGCCATGCCGCGTGTGTGATGAAGGCCT
TAGGGTTGTAAAGCACTTTTGTCCGGGAAGATAATGACTGTACCGGAAGAATAAGCCCCGGCTAACTTCGTGCCAGCAGC
CGCGGTAATACGAAGGGGGCTAGCGTTGCTCGGAATCACTGGGCGTAAAGGGCGCGTAGGCGGACTCTTAAGTCGGGGGT
GAAAGCCCAGGGCTCAACCCTGGAATTGCCTTCGATACTGAGAGTCTTGAGTTCGGAAGAGGTTGGTGGAACTGCGAGTG
TAGAGGTGAAATTCGTAGATATTCGCAAGAACACCAGTGGCGAAGGCGGCCAACTGGTCCGATACTGACGCTGAGGCGCG
AAAGCGTGGGGAGCAAACAGGATTAGATACCCCAGTAGTC
>OTU_147;size=16;
CCTACGGGGGGCTGCAGTCGAGAATCTTCGGCAATGGACGAAAGTCTGACCGAGCGACGCCGCGTGTGGGATGAAGGTCT
TCGGATTGTAAACCACTGTCGAGGGGGATTAAGGGAAACTTGAAAGAACCCTGGAGGAAGGGGAGGCTAAGCTCGTGCCA
GCAGCCGCGGTAAGACGAGCTCCCCAAACGTTATTCGGTATTACTGGGCTTAAAGAGTTCGTAGGCGGCGAAGTAGGTGA
GGTGTGAAAGCCCTCGGCTCAACCGAGGAACTGCGCTTCAAACCACTTTGCTAGAGGGAGATAGGGGTAAGCGGAACAGA
TGGTGGAACGGTGAAATGTATTGATATCATCTGGAACACCGGTGGCGAAAGCGGCTTACTGGGTCTTTTCTGACGCTGAG
GAACGAAAGCTAGGGTAGCGAACGGGATTAGATACCCGGGTAGTC
>OTU_148;size=70;
CCTACGGGGGGCTGCAGTGGGGAATATTGGACAATGGGCGAAAGCCTGATCCAGCAATGCCGCGTGAGTGATGAAGGCCT
TAGGGTTGTAAAGCTCTTTTACCAGGGATGATAATGACAGTACCTGGAGAATAAGCTCCGGCTAACTCCGTGCCAGCAGC
CGCGGTAATACGGAGGGAGCTAGCGTTGTTCGGAATTACTGGGCGTAAAGCGCACGTAGGCGGCTATTCAAGTCAGAGGT
GAAAGCCCAGGGCTCAACCCTGGAACTGCCTTTGAAACTAGATAGCTAGAATCTTGGAGAGGTCAGTGGAATTCCGAGTG
TAGAGGTGAAATTCGTAGATATTCGGAAGAACACCAGTGGCGAAGGCGACTGACTGGACAAGTATTGACGCTGAGGTGCG
AAAGCGTGGGGAGCAAACAGGATTAGATACCCCAGTAGTC
>OTU_149;size=46;
CCTACGGGGGGCAGCAGTGGGGAATATTGCGCAATGGGCGAAAGCCTGACGCAGCGACGCCGCGTGAGGGATGAAGGCCT
TCGGGTTGTAAACCTCTTTCAGCAGGGACGAAGCGAAAGTGACTGTACCTGCAGAAGAAGCACCGGCTAACTACGTGCCA
GCAGCCGCGGTAATACGTAGGGTGCAAGCGTTGTCCGGAATTATTGGGCGTAAAGAGCTCGTAGGCGGTTTGTCGCGTCG
GATGTGAAAACTTGGGGCTCAACCCCAAGCCTGCATTCGATACGGGCAAACTAGAGTTCGGTAGGGGAGACTGGAATTCC
TGGTGTAGCGGTGAAATGCGCAGATATCAGGAGGAACACCGATGGCGAAGGCAGGTCTCTGGGCCGATACTGACGCTGAG
GAGCGAAAGCGTGGGGAGCGAACAGGATTAGATACCCCAGTAGTC
>OTU_150;size=14;
CCTACGGGTGGCTGCAGTGGGGAATATTGGACAATGGGCGAAAGCCTGATCCAGCCATGCCGCGTGTGTGAAGAAGGTCT
TCGGATTGTAAAGCACTTTAAGTTGGGAGGAAGGGTTGTAACCTAATACGTTGCAATCTTGACGTTACCGACAGAATAAG
CACCGGCTAACTCTGTGCCAGCAGCCGCGGTAATACAGAGGGTGCAAGCGTTAATCGGAATTACTGGGCGTAAAGCGCGC
GTAGGTGGTTCGTTAAGTTGGATGTGAAATCCCCGGGCTCAACCTGGGAACTGCATTCAAAACTGACGAGCTAGAGTATG
GTAGAGGGTGGTGGAATTTCCTGTGTAGCGGTGAAATGCGTAGATATAGGAAGGAACACCAGTGGCGAAGGCGACCACCT
GGACTGATACTGACACTGAGGTGCGAAAGCGTGGGGAGCAAACAGGATTAGATACCCGGGTAGTC
>OTU_151;size=17;
CCTACGGGGGGCTGCAGTAAGGAATATTGGACAATGCCCGCAAGGGTGATCCAGCCATGCCGCGTGCAGGAAGACGGCCC
TATGGGTTGTAAACTGCTTTTACACCGGAGAAAACCTCCCCTCGTGAGGGGAGCTGATAGTATGGTGAGAATAAGCATCG
GCTAACTTCGTGCCAGCAGCCGCGGTAAGACGAAGGATGCAAGCGTTATCCGGATTCATTGGGTTTAAAGGGAGCGTAGG
TGGACTGATAAGTCAGTGGTGAAATCTTCGAGCTTAACTCGGAAATTGCCATTGATACTGTTGGTCTTGAGTACAGTTGC
TGTGGGCGGAATATGACATGTAGTGGTGAAATACATAGAGATGTCATAGAACACCGATTGCGAAGGCAGCTCACAAAGCT
GTAACTGACACTGAGGCTCGAAAGTGTGGGGATCAAACAGGATTAGATACCCCAGTAGTC
>OTU_152;size=24;
CCTACGGGGGGCAGCAGTGGGGAATCTTGGACAATGGGCGCAAGCCTGATCCAGCCATGCCGCGTGGATGATGAAGGCCT
TAGGGTTGTAAAATCCTTTCAACGGGGACGATAATGACGGTACCCGTAGAAGAAGCCCCGGCTAACTTCGTGCCAGCAGC
CGCGGTAATACGAAGGGGGCTAGCGTTGCTCGGAATTACTGGGCGTAAAGCGCACGTAGGCGGATATTTAAGTCGGAGGT
GAAATCCCAGGGCTCAACCCTGGAACTGCCCTCGATACTGGGTATCTGGACCAAAGTAGAGGTAAGTGGAATTCCGAGTG
TAGAGGTGAAATTCGTAGATATTCGGAGGAACACCAGTGGCGAAGGCGACTTACTGGACTTTTGGTGACGCTGAGGTGCG
AAAGCGTGGGGAGCAAACAGGATTAGATACCCCAGTAGTC
>OTU_153;size=18;
CCTACGGGGGGCTGCAGTGAGGAATATTGGTCAATGGGCGCAAGCCTGAACCAGCCATGCCGCGTGCAGGAAGAATGCCC
TATGGGTTGTAAACTGCTTTTATTTGGGAATAAACCTATTTACGTGTAGATAGCTGAAGGTACCAAATGAATAAGCACCG
GCTAACTCCGTGCCAGCAGCCGCGGTAATACGGAGGGTGCAAGCGTTATCCGGAATCATTGGGTTTAAAGGGTCCGCAGG
CGGTGCTATAAGTCAGTGGTGAAATCTCATAGCTTAACTATGAAACTGCCATTGATACTGTAGCACTTGAATTCGGTCGA
AGTGGGCGGAATATGACATGTAGCGGTGAAATGCATAGATATGTCATAGAACACCGATAGCGAAGGCAGCTCACTAGGCC
TGGATTGACGCTCAGGGACGAAAGCGTGGGGAGCAAACAGGATTAGATACCCCAGTAGTC
>OTU_154;size=15;
CCTACGGGGGGCAGCAGTGGGGAATTTTTCGCAATGGGCGCAAGCCTGACGAAGCAACGCCGCGTGGAGGATGAAGGTCT
TCGGATTGTAAACTCCTGTCGACCGGGACGAATGCACTCGACCTAATACGTCGGAATGTTGACGGTACCGGTGGAGGAAG
CCACGGCTAACTCTGTGCCAGCAGCCGCGGTAATACAGAGGTGGCAAGCGTTGTTCGGAATTACTGGGCGTAAAGGGCGC
GTAGGCGGCCTTATAAGTCTCGTGTGAAAGCCCTCGGCTTAACTGAGGATCTGCACGGGATACTGTAAGGCTCGAGTTCG
GGAGAGGAAAGCGGAATTCCGGGTGTAGCGGTGAAATGCGTAGATATCCGGAGGAACACCAGTGGCGAAGGCGGCTTTCT
GGACCGACACTGACGCTGAGGCGCGAAAGCTAGGGGAGCAAACGGGATTAGATACCCCAGTAGTC
>OTU_155;size=30;
CCTACGGGGGGCAGCAGTAAGGAATATTGGGCAATGGACGCAAGTCTGACCCAGCCATGCCGCGTGCAGGATGACTGCCC
TATGGGTTGTAAACTGCTTTTGTACGGGAATAAACCCAGGTACGTGTACCTGGCTGAATGTACCGTAAGAATAAGGATCG
GCTAACTCCGTGCCAGCAGCCGCGGTAATACGGAGGATCCAAGCGTTATCCGGATTCATTGGGTTTAAAGGGTGCGTAGG
CGGACTTATAAGTCAGTGGTGAAATCCTGCAGCTTAACTGCAGAACTGCCATTGATACTGTAAGTCTTGAGTGTGTTTGA
AGTGGGCGGAATGTGTCATGTAGCGGTGAAATGCTTAGATATGACACAGAACACCGATTGCGTAGGCAGCTCACTAAGCC
ACAACTGACGCTGAGGCACGACAGCGTGGGGATCAAACAGGATTAGATACCCCAGTAGTC
>OTU_156;size=15;
CCTACGGGGGGCTGCAGTGGGGAATATTGCGCAATGGGCGAAAGCCTGACGCAGCCAATCCGCGTGGGTGATGAAGGCCT
TCGGGTTGTAAAGCCCTGTCGTAGGGGACGAATCAATGACGGTACCCTACAAGAAAGCACCGGCTAACCCCGTGCCAGCA
GCCGCGGTAATACGGGGGGTGCAAGCGTTGCTCGGAATCACTGGGCGTAAAGCGTCCGCAGGCGGACCGAACAGTCGGTG
GTGAAAGCCCAGGGCTCAACCCTGGAACTGCCATCGATACTGCCGGTCTTGAGTTCGGGAGAGGGAAGTGGAATTCCTGG
TGTAGAGGTGAAATTCGTAGATATCAGGAGGAACACCGGTGGCGAAAGCGGCTTCCTGGCCCGAAACTGACGCTCATGGA
CGAAAGCGTGGGGAGCAAACAGGATTAGATACCCCAGTAGTC
>OTU_157;size=16;
CCTACGGGGGGCTGCAGTAACGAATCTTCCGCAATGCGCGAAAGCGTGACGGGGCAATGCCGCGTGTGGGATGAAGCCCT
TCGGGGTGTAAACCACTGTCAGGGTCCGCCAACAACATGAGGAGACCCAAAGGAAGAGCCGGCTAACTCTGTGCCAGCAG
CCGCGGTAATACAGAGGGCTCGAGCGTTAATCGGAATCACTGGGCTTAAAGCGTGCGTAGGCGGACTTGAAGGCACCTTG
TGAAATCCCTCGGCTCAACCGAGGAACTGCTTGGTGAACCACAAGTCTTGAGGTCGGTAGAGGCGGTCGGAACGATAGGT
GGAGCGGTGAAATGCGTAGATATCTATCGGAACGCCAATGGTGCAGACAGGCCGCTGGGCCGCACCTGACGCTGAGGCAC
GAAAGCGTGGGGATCAAACGGGATTAGATACCCCAGTAGTC
>OTU_158;size=18;
CCTACGGGGGGCTGCAGTGGGGAATATTGGACAATGGGCGCAAGCCTGATCCAGCAATGCCGCGTGAGTGATGAAGGCCT
TAGGGTTGTAAAGCTCTTTCACCGGGGAAGATAATGACGGTACCCGGAGAAGAAGCCCCGGCTAACTCCGTGCCAGCAGC
CGCGGTAATACGGAGGGGGCTAGCGTTGTTCGGAATTACTGGGCGTAAAGCGCGCGTAGGCGGCTTGACAAGTTGGAGGT
GAAAGCCCGGAGCTCAACTTCGGAATTGCCTTCAAGACTGTCTCGCTCGAGGCAGGGAGAGGAGAGCGGAATACCCAGTG
TAGAGGTGAAATTCGTAGATATTGGGTGGAACACCGGTGGCGAAGGCGGCTCTCTGGCCCTGATCTGACGCTAAGGCGCG
AAAGCGTGGGGAGCAAACAGGATTAGATACCCGGGTAGTC
>OTU_159;size=18;
CCTACGGGGGGCTGCAGTAACGAATCTTCCGCAATGCGCGAAAGCGTGACGGGGCAATGCCGCGTGCAGGATGAAGCCCT
TCGGGGTGTAAACTGCTGTCAGGGTGCAGGAATGAAATGACCATACCCAAAGGAAGCACCGGCTAACTCTGTGCCAGCAG
CCGCGGTAATACAGAGGGTGCGAGCGTTAATCGGAATCACTGGGCTTAAAGGGTGCGTAGGCGGATGCAAAGGCGCTTTG
TGAAATCCCACGGCTCAACCGTGGAATTGCTTGGCGAACCATGCATCTTGAGGTTGGTAGAGGTCACTGGAACGATAGGT
GGAGCGGTGAAATGCGTAGATATCTATCGGAACGCCAACGGTGAAGACAGGTGACTGGGCCAAATCTGACGCTGAGGCAC
GAAAGCGTGGGGAGCAAACGGGATTAGATACCCGGGTAGTC
>OTU_160;size=33;
CCTACGGGCGGCAGCAGTTAGGAATCTTGCGCAATGGGGGAAACCCTGACGCAGCAACGCCGCGTGAAGGATGAAGGCTT
TCGGGTTGTAAACTTCTTTTAGCAGGAAAGAACACAATGACGGTACCTGCAGAAAAAGCACCGGCTAACTCTGTGCCAGC
AGCCGCGGTAATACAGAGGGTGCAAGCGTTATTCGGATTTACTGGGCATAAAGAGCGCGTAGGCGGTCTAATAAGTCTGA
TGTGAAATCCCTGGACTCAATCCAGGAAGTGCATCGGATACTGTTAGACTAGAGTACAGGAGGGGACAGCGGAATTCCTG
GTGTAGAGGTGAAATTCGTAGATATCAGGAGGAACAACAGCGGCGAAGGCGGCTGTCTGGACTGTCACTGACGCTGAGGC
GCGAAAGCGTGGGGAGCAAACAGGATTAGATACCCCAGTAGTC
>OTU_161;size=25;
CCTACGGGCGGCAGCAGTAGGGAATATTGGACAATGGGTGCGAGCCTGATCCAGCCATGCCGCGTGCAGGAAGACGGCCT
TCTGGGTTGTAAACTGCTTTTGCCAGGGGATAAAACGTCCATGCGTGGATAATTGAAGGTACCTGGTGAATAAGCCACGG
CTAACTACGTGCCAGCAGCCGCGGTAATACGTAGGTGGCAAGCGTTGTCCGGATTTATTGGGTTTAAAGGGTGCGTAGGC
GGTTTTATAAGTCAGTGGTGAAATACAATAGCTTAACTATTGAGGTGCCATTGATACTGTAAGACTTGAGTACAGACGAG
GTAGGCGGAATTGACGGTGTAGCGGTGAAATGCTTAGATATCGTCAAGAACACCGATAGCGAAGGCAGCTTACTAGACTG
TAACTGACGCTGAGGCACGAAAGTGTGGGGATCAAACAGGATTAGATACCCCAGTAGTC
>OTU_162;size=15;
CCTACGGGGGGCTGCAGTAGGGAATATTGCGCAATGGACGAAAGTCTGACGCAGCAATTCCGCGTGAAGGATGAAGCCTT
TAGGGGTGTAAACTTCTGTCAATAGGGAAGAATTAGACGGTACCTATAGAGGAAGCACCGGCTAACTACGTGCCAGCAGC
CGCGGTAATACGTAGGGTGCGAGCGTTGTCCGGAATTATTGGGCGTAAAGCGTCCGTAGGCGGTTAAGTAAGTCTAATGT
AAAAGGCATCTGCTCAACAGATGTTGTGTATTGGAAACTACTTGACTAGAGTATGGTAGAGGTTGCTGGAATTCCAGGAG
TAGCGGTGAAATGCGTAGATATCTGGAGGAACACCGGTGGCGAAAGCGGGCAACTGGACCATAACTGACGCTAATGGACG
AAAGCTAGGGTAGCGAAAGGGATTAGATACCCCAGTAGTC
>OTU_163;size=20;
CCTACGGGGGGCTGCAGTGAGGAATATTGGACAATGGGTGAAAGCCTGATCCAGCCATCCCGCGTGAAGGATGACGGTCC
TATGGATTGTAAACTTCTTTTGTATAGGGATAAACCTAGATACGTGTATCTAGCTGAAGGTACTATACGAATAAGCACCG
GCTAACTCCGTGCCAGCAGCCGCGGTAATACGGAGGGTGCAAGCGTTATCCGGATTTATTGGGTTTAAAGGGTCCGTAGG
CGGGCCGATAAGTCAGTGGTGAAATCTCATAGCTTAACTATGAAACTGCCATTGATACTGTCGGTCTTGAGTAAATTAGA
GGTAGCTGGAATAAGTAGTGTAGCGGTGAAATGCATAGATATTACTTAGAACACCAATTGCGAAGGCAGGTTACCATGAT
TTAACTGACGCTGAGGGACGAAAGCGTGGGGAGCGAACAGGATTAGATACCCCAGTAGTC
>OTU_164;size=13;
CCTACGGGGGGCTGCAGTTTCGAATCATTCACAATGGGCGAAAGCCTGATGGTGCGACGCCGCGTGAGGGATGAAGGCCT
TCGGGTTGTAAACCTCTGTCACCGGGGAAGAAACGCTTCAAGTTAATAGCTTGAAGCCTGACTTAACCCGGAGAGGAAGC
AGTGGCTAACTCTGTGCCAGCAGCCGCGGTAATACAGAGACTGCAAGCGTTATTCGGATTCACTGGGCGTAAAGGGTGCG
CAGGCGGCCAAGTGTGTCAGATGTGAAATCCCGAGGCTCAACCTCGGAACTGCGTCTGAAACTACTTGGCTAGAGTATTG
GAGAGGGTAACGGAATTCACGGTGTAGCAGTGAAATGCGTAGATATCGTGAGGAACACCAGAGGCGAAGGCGGTTACCTG
GACAATTACTGACGCTCAGGCACGAAAGCGTGGGGAGCAAAAGGGATTAGATACCCCAGTAGTC
>OTU_165;size=31;
CCTACGGGGGGCAGCAGTGGGGAATATTGCGCAATGGGCGAAAGCCTGACGCAGCGACGCCGCGTGAGTGAAGAAGTCTT
TCGGGATGTAAAACTCTGTCAAGAGGGAAGATTATGACGGTACCTCTAAAGGAAGCCCCGGCTAACTACGTGCCAGCAGC
CGCGGTAATACGTAGGGGGCGAGCGTTATCCGGATTTACTGGGCATAAAGAGCGTGTAGGCGGCGATCTAAGTCGGATGT
TAAATTCTTCAGCTCAACTGAAGCATGCATTGGATACTGGATTGCTAGAGATCAGGAGAGGAAAGCGGAACTCACGGTGT
AGCGGTGGAATGCGTAGATATCGTGAGGAACACCAGTTGCGAAGGCGGCTTTCTGGACTGAATCTGACGCTTAAGCGCGA
AAGCGTGGGGAGCGAACGGGATTAGATACCCCAGTAGTC
>OTU_166;size=31;
CCTACGGGGGGCAGCAGTGAGGAATATTGGTCAATGGGCGCAAGCCTGAACCAGCCATGCCGCGTGCAGGATGACGGTCC
TATGGATTGTAAACTGCTTTTGTACAGGAAGAAACACTCCCTCGTGAGGGAGCTTGACGGTACTGTAAGAATAAGGATCG
GCTAACTCCGTGCCAGCAGCCGCGGTAATACGGAGGATCCAAGCGTTATCCGGAATCATTGGGTTTAAAGGGTCCGTAGG
CGGTTTTATAAGTCAGTGGTGAAATCTGGTCGCTCAACGATCAAACGGCCATTGATACTGTAAGACTTGAATTACTTGGA
AGTAACTAGAATATGTAGTGTAGCGGTGAAATGCTTAGAGATTACATGGAATACCAATTGCGAAGGCAGGTTACTACAAG
TATATTGACGCTGATGGACGAAAGCGTGGGGAGCGAACAGGATTAGATACCCCAGTAGTC
>OTU_167;size=18;
CCTACGGGGGGCTGCAGTGGGGAATTTTGGACAATGGGCGCAAGCCTGATCCAGCCATGCCGCGTGAGTGAAGAAGGCCT
TCGGGTTGTAAAGCTCTTTCGGTGAAGACGAAACGGTTAGCGTTAATAACGCTGACTAATGACGGTACTCACAGAAGAAG
CACCGGCTAACTACGTGCCAGCAGCCGCGGTAATACGTAGGGTGCAGGCGTTAATCGGAATTACTGGGCGTAAAGCGTGC
GCAGGCGGTTTGCTAAGACAGGTGTGAAATCCCCGGGCTTAACCTGGGAATTGCGCTTGTAACTGGCAAGCTAGAGTGTG
GCAGAGGGGGGTGGAATTCCACGTGTAGCAGTGAAATGCGTAGATATGTGGAGGAACACCGATGGCGAAGGCAGCCCCCT
GGGTTAACACTGACGCTCAGGCACGAAAGCGTGGGGAGCAAACAGGATTAGATACCCCAGTAGTC
>OTU_168;size=28;
CCTACGGGGGGCTGCAGTGGGGAATATTGCGCAATGGGCGAAAGCCTGACGCAGCGACGCCGCGTGAGTGAAGAAGTCTT
TCGGGATGTAAAGCTCTGTCAAGAGGGAAGATCATGCCGGTACCTCTAGAGGAAGCCCCGGCTAACTACGTGCCAGCAGC
CGCGGTAATACGTAGGGGGCAAGCGTTATCCGGATTTATTGGGCATAAAGGGCGTGTAGGTGGTACTTTAAGTCAGATGT
TAAAGGCATAGGCTCAACTTATGTTTGCGTCTGAAACTGAAGTACTAGAGGTTAGTAGAGGAAAGCGGAACTCACAGTGT
AGCGGTGAAATGCGTAGATATTGTGAGGAACACCAGTTGCGAAGGCGGCTTTCTGGACTGATCCTGACACTGAGGCGCGA
AAGCGTGGGGAGCAAACGGGATTAGATACCCCAGTAGTC
>OTU_169;size=25;
CCTACGGGGGGCAGCAGTGGGGAATTTTGCACAATGGGGGAAACCCTGATGCAGCAATGCCGCGTGAGTGAAGAAGGCCC
TTGGGTCGTAAAGCTCTTTCGGCTGGAAAGAAGGGTCATATGGCTAATATCCATGTGATTTGACGGTACCAGAAGAAGAA
GCACCTGCTAACTTCGTGCCAGCAGCAGCGGTAATACGAAGGGTGCAAGCGTTGTTCGGAATTACTGGGCGTAAAGGGCG
CGTAGGCGGGTTTGTAAGTCGAATGTGAAATCCCCGGGCTTAACCCGGGACCTGCATTCGATACTGCTAATCTTGAATGC
TTGAGAGGGTGGTGGAATTCCTAGTGTAGAAGTGAAATTCGTAGATATTAGGAGGAACACCTGAGGCGAAGGCGGCCACC
TGGCAAGACATTGACGCTAAGGCGCGAAAGTGCGGGGAGCAAACAGGATTAGATACCCCAGTAGTC
>OTU_170;size=28;
CCTACGGGCGGCAGCAGTGGGGAATTTTGGACAATGGACGCAAGTCTGATCCAGCCATTCCGCGTGCAGGACGAAGGCCT
TCGGGTTGTAAACTGCTTTTGTACGGAACGAAAAAGCTCTTATTAATACTAGGAGTCCATGACGGTACCGTAAGAATAAG
CACCGGCTAACTACGTGCCAGCAGCCGCGGTAATACGTAGGGTGCAAGCGTTAATCGGAATTACTGGGCGTAAAGCGTGC
GCAGGCGGTTATATAAGACAGATGTGAAATCCCCGAGCTTAACTTGGGAACTGCATTTGTGACTGTATAGCTAGAGTACG
GCAGAGGGGGATGGAATTCCGCGTGTAGCAGTGAAATGCGTAGATATGCGGAGGAACACCGATGGCGAAGGCAATCCCCT
GGGCCTGTACTGACGCTCATGCACGAAAGCGTGGGGAGCAAACAGGATTAGATACCCCAGTAGTC
>OTU_171;size=13;
CCTACGGGGGGCTGCAGTGGGGAATATTGGACAATGGGCGCAAGCCTGATCCAGCAATGCCGCGTGGGTGAAGAAGGTCT
TCGGATTGTAAAGCCCTTTCGACGGGGACGATGATGACGGTACCCGTAGAAGAAGCCCCGGCTAACTTCGTGCCAGCAGC
CGCGGTAATACGAAGGGGGCTAGCGTTGCTCGGAATTACTGGGCGTAAAGGGCGCGTAGGCGGCCCCTCAAGTCAGGCGT
GAAATTCCCGGGCTCAACCTGGGGACTGCGCTTGAGACTGGGGGGCTAGAGGCCGAGAGAGGGTGGTGGAATTCCCAGTG
TAGAGGTGAAATTCGTAGATATTGGGAAGAACACCGGTGGCGAAGGCGGCCACCTGGCTCGGTACTGACGCTGAGGCGCG
ACAGCGTGGGGAGCAAACAGGATTAGATACCCCAGTAGTC
>OTU_172;size=16;
CCTACGGGGGGCTGCAGTGGGGAATATTGCGCAATGGGCGAAAGCCTGACGCAGCAACGCCGCGTGAGGGATGAAGGCCT
TCGGGTTGTAAACCTCTTTTAGCAGGGAAGAAGCGAAAGTGACGGTACCTGCAGAAAAAGCACCGGCTAACTACGTGCCA
GCAGCCGCGGTAATACGTAGGGTGCAAGCGTTATCCGGAATTATTGGGCGTAAAGAGCTCGTAGGCGGTTTGTCGCGTCT
GCTGTGAAAATCTGAGGCTCAACCTCGGACTTGCAGTGGGTACGGGCAGACTAGAGTGCGGTAGGGGAGAAGGGAATTCC
TGGTGTAGCGGTGGAATGCGCAGATATCAGGAGGAACACCAATGGCGAAGGCACTTCTCTGGGCCGCTACTGACGCTGAG
GAGCGAAAGCGTGGGGAGCGAACAGGATTAGATACCCCAGTAGTC
>OTU_173;size=12;
CCTACGGGGGGCTGCAGTGAGGAATCTTCCACAATGGGCGCAAGCCTGATGGAGCGACACCGCGTGAAGGATGAAGGTCT
AACGATTGTAAACTTCTTTTCTGGGGGAGCATAATGAGAGTACCTCAGGAATAAGGGACGGCTAAATACGTGCCAGCAGC
CGCGGTAATACGTATGTCTCGAGCGTTATCCGGAATTACTGGGTGTAAAGAGTTCGTAGGCGGCGAATTAAGTTAGGTAT
GAAAGACCGGAGCTCAACTCCGTGTTTGTGCTTAAAACTGGTTTGCTAGAATTAGGGAGAGGTAAGCGGAATTCTAAGTG
TAGGGGTGCAATCCGTAGATACTTAGAGGAACACCAAAAGCGAAGGCAGCTTACTGGAACTATATTGACGCTGAGGAACG
AAAGCGTGGGGAGCGAAAAGGATTAGATACCCCAGTAGTC
>OTU_174;size=23;
CCTACGGGGGGCAGCAGTGGGGAATTGTTCACAATGGGCGCAAGCCTGATGACGCAACGCCGCGTGGAGGATGAAGGTCT
TCGGATTGTAAACTCCTGTTGCTCGGGACGAAAAGCTCTGACTTAATACGTCAGAGTCTGACGGTACCGAGTGAGGAAGC
CCCGGCTAACTCTGTGCCAGCAGCCGCGGTAATACAGAGGGGGCAAGCGTTGTTCGGAATTACTGGGCGTAAAGGGCGCG
TAGGCGGCCCTCTAAGTCAGACGTGAAATCCCCGGGCTCAACCCGGGAACTGCGTCTGATACTGGAGGGCTTGAATCCGG
GAGAGGGATGCGGAATTCCAGGTGTAGCGGTGAAATGCGTAGATATCTGGAGGAACACCGGTGGCGAAGGCGGCATCCTG
GACCGGTATTGACGCTGAGGCGCGAAAGCCAGGGGAGCAAACGGGATTAGATACCCGAGTAGTC
>OTU_175;size=12;
CCTACGGGGGGCAGCAGTGAGGAATATTGGTCAATGGACGCAAGTCTGAACCAGCCATGCCGCGTGAAGGATGAAGGCCT
TCTGGGTTGTAAACTTCTTTTATCTGGGAAGAAACCTCCGATTTCTATTGGAGTTGACGGTACCAGAGGAATAAGCACCG
GCTAACTCCGTGCCAGCAGCCGCGGTAATACGGAGGGTGCAAGCGTTATCCGGATTTACTGGGTTTAAAGGGTGTGTAGG
CGGGCTATTAAGTCAGTGGTGAAATCTCCGAGCTTAACTTGGAAACTGCCATTGATACTATTAGTCTTGAATTTTGTTGA
GGTAGGCGGAATAAGTCATGTAGCGGTGAAATGCATAGATATGACTTAGAACACCAATTGCGAAGGCAGCTTGCTAAACA
AATATTGACGCTGAGGCACGAAAGCGTGGGGATCAAACAGGATTAGATACCCCAGTAGTC
>OTU_176;size=35;
CCTACGGGGGGCTGCAGTCGAGAATCTTCCGCAATGGACGAAAGTCTGACGGAGCGACGCCGCGTGCGGGATGAAGGCCC
TTGGGTTGTAAACCGCTTTCGGAGGGGATGAAATCCTCGAGGGTACTCCCTCGAGGTTGACAGAGCCTCAAAAGAAGCAC
GGGCTAAGTACGTGCCAGCAGCCGCGGTAACACGTACTGTGCGAACGTTATTCGGAATCACTGGGCTTAAAGGGTGCGTA
GGCGGCGATTCAAGTCAGATGTGAAATGCCTGAGCTCAACTGAGGCATTGCGTTTGAAACTGAATTGCTAGAGTATTTCA
GGGGTGTGCGGAACTGCCAGTGGAGCGGTGAAATGTGTTGATATTGGCAGGAACACCGGAGGCGAAAGCGGCACACTGGG
GAATAACTGACGCTGAGGCACGAAAGCTAGGGGAGCGAACGGGATTAGATACCCGGGTAGTC
>OTU_177;size=18;
CCTACGGGGGGCAGCAGTGGGGAATATTGCGCAATGGGGGAAACCCTGACGCAGCGACGCCGCGTGGGTGATGAAGGCCT
TCGGGTCGTAAAGCCCTGTCGGAGGGGAAGAAGGACTTCGGTGCAAATAGTTCCGAGGTTTGACGGTACCCTTAGAGGAA
GCACCGGCTAACTCCGTGCCAGCAGCCGCGGTAATACGGAGGGTGCAAGCGTTGCTCGGAATTACTGGGCGTAAAGAGCG
TGTAGGCGGTTTCGTATGTCTGGCGTGAAAGCCCCGGGCTCACCCCGGGAAGTGCGTTGGAAACTGCGAGACTAGAGTCC
CGGAGAGGAAGGTGGAATTCCAGGTGTAGCGGTGAAATGCGTAGATATCTGGAAGAACACCGGTGGCGAAGGCGGCCTTC
TGGACGGTGACTGACGCTGAGACGCGAAAGCGTGGGGAGCAAACAGGATTAGATACCCCAGTAGTC
>OTU_178;size=6;
CCTACGGGGGGCAGCAGTAAGGAATATTGGTCAATGGACGAAAGTCTGAACCAGCCATGCCGCGTGAAGGATTAAGGTCC
TCTGGATTGTAAACTTCTTTTATCTGGGACGAAAAAAGGCGATTCTTCGTCACTTGACGGTACCAGATGAATAAGCACCG
GCTAACTCCGTGCCAGCAGCCGCGGTAATACGGAGGGTGCAAGCGTTATCCGGATTCACTGGGTTTAAAGGGTGCGTAGG
CGGGCAGGTAAGTCAGTGGTGAAATCCTAGAGCTTAACTCTAGAACTGCCATTGATACTATCTGTCTTGAATATTGTGGA
GGTTAGCGGAATATGTCATGTAGCGGTGAAATGCTTAGATATGACATAGAACACCTATTGCGAAGGCAGCTAACTACGCA
TATATTGACGCTGAGGCACGAAAGCGTGGGGATCAAACAGGATTAGATACCCCAGTAGTC
>OTU_179;size=15;
CCTACGGGGGGCTGCAGTAGGGAATATTGGTCAATGGACGCAAGTCTGAACCAGCCATGCCGCGTGCAGGAAGAAGGTCC
TCTGGATTGTAAACTGCTTTTGTCCGGGAATAAATCTACCTTAAGAGGTAGTTGAAGGTACCGGGAGAATAAGCACCGGC
TAACTCCGTGCCAGCAGCCGCGGTAATACGGAGGGTGCAAGCGTTGTCCGGATTTATTGGGTTTAAAGGGTGCGTAGGCG
GCCTATTAAGTCAGTGGTGAAATGCGGTGGCTCAACCATCGAACTGCCATTGATACTGATGGGCTTGAGTACAGTTGAGG
TAGTTGGAATGAGTAGTGTAGCGGTGAAATGCATAGATATTACTCAGAACACCGATTGCGAAGGCAGATTACTAAGCTGC
TACTGACGCTGAGGCACGAAAGTGTGGGGATCAAACAGGATTAGATACCCCAGTAGTC
>OTU_180;size=10;
CCTACGGGGGGCTGCAGTCGAGAATTTTTCTCAATGGGCGAAAGCCTGAAGGAGCGACGCCGCGTGAAGGATGAAGGTCT
TCGGATTGTAAACTTCTGTCATTAAGGAACAAACACTCCGCCTAACTAGCGGAAGACTGATAGTACTTGAAGAGGAAGGG
ACGGCTAACTCTGTGCCAGCAGCCGCGGTAATACAGAGGTCTCAACCGTTGTTCGGATTTATTGGGCGTAAAGGGTGCGT
AGGTGGTCGTGTAAGTCGGATGTGAAATCCTAAGGCTCAACCTTGGAACTGCATTCGATACTGCACGGCTTGAGCGCTGG
AAAGGAGACTGGAATTTACGGTGTAGCAGTGAAATGCGTAGATATCGTAAGGAAGACCAGTGGCGAAAGCGAGTCTCTGG
ACAGATGCTGACACTGAGGCACGAAGGCCAGGGGAGCAAACGGGATTAGATACCCCAGTAGTC
>OTU_182;size=8;
CCTACGGGGGGCTGCAGTCGAGGATCTTCGTCAATGGGCGAAAGCCTGAACGAGCGACGCCGCGTGCGGGATGAAGGCCC
TTGGGTTGTAAACCGCTGTCAGGGGGGATGAAACCGTAAGGTTGACAGAGCCCCAGAGGAAGCACGGGCTAAGTTCGTGC
CAGCAGCCGCGGTAATACGAACTGTGCGAACGTTACTCGGAATCACTGGGCTTACAGGGTGCGTAGGTGGCTTGATAAGC
AGGGTGTGAAATCCCTCGGCTCAACCGAGGAACTGCGCTCTGAACTGTCGAGCTAGAGTATGCTAGAGGTGAATGGAACA
TCCAGTGGAGCGGTGAAATGTGTTGATATTGGATGGAACACCAGAGGCGAAGGCGATTCACTGGGGCATAACTGACACTG
AGGCACGAAAGCCAGGGGAGCAAACGGGATTAGATACCCCAGTAGTC
>OTU_183;size=20;
CCTACGGGGGGCAGCAGTGAGGAATATTGGTCAATGGGCGCAAGCCTGAACCAGCCATGCCGCGTGCAGGAAGAATGTCC
TATGGATTGTAAACTGCTTTTATTTGGGAATAAACCTTCGAACGTGTTCGAAGCTGAAGGTACCAAATGAATAAGCACCG
GCTAACTCCGTGCCAGCAGCCGCGGTAATACGGAGGGTGCAAGCGTTATCCGGAATCATTGGGTTTAAAGGGTCCGCAGG
CGGGCATATAAGTCAGTGGTGAAAGCCTACAGCTCAACTGTAGAACTGCCATTGATACTGTAAGTCTTGAATTCGGTCGA
AGTGGGCGGAATGTGTAGTGTAGCGGTGAAATGCATAGATATTACACAGAACACCGATAGCGAAGGCAGCTCACTAGGCC
TGGATTGACGCTCAGGGACGAAAGCGTGGGGATCAAACAGGATTAGATACCCCAGTAGTC
>OTU_184;size=6;
CCTACGGGGGGCTGCAGTGGGGAATATTGCGCAATGGGCGAAAGCCTGACGCAGCCAGCCCGCGTGTGTGATGAAGGCCT
TCGGGTCGTAAAGCACTGTCGTAGGGGAAGAATCAATGACGGTACCCTACAAGAAAGCACCGGCTAACCCCGTGCCAGCA
GCCGCGGTAATACGGGGGGTGCAAGCGTTGCTCGGAATCACTGGGCGTAAAGCGTCCGCAGGTGGGTGTGTGTGTCGGAT
GTGAAAGCCCAGGGCTCAACCCTGGAACTGCATTCGAAACTGCACATCTTGAGTACGGGAGAGGGAAGCAGAATTCCTGG
TGTAGAGGTGAAATTCGTAGATATCAGGAGGAATACCTGTGGCGAAAGCGGCTTCCTGGTCCGATACTGACACTCATGGA
CGAAAGCGCGGGGAGCAAACAGGATTAGATACCCCAGTAGTC
>OTU_185;size=22;
CCTACGGGGGGCTGCAGTGGGGAATATTGGACAATGGGGGCAACCCTGATCCAGCCATGCCGCGTGTGTGAAGAAGGCCT
TCGGGTTGTAAAGCACTTTAAGTGGGGAGAAAGGCTCCTTGGCTAACATCCAAGGGGATTGATGCTACCCGCAGAATAAG
CACCGGCTAACTCTGTGCCAGCAGCCGCGGTAATACAGAGGGTGCAAGCGTTAATCGGAATTACTGGGCGTAAAGCGCGC
GTAGGCGGCTGCTTAAGTCGGATGTGAAATCCCCGGGCTCAACCTGGGAACTGCATTCGATACTGAGCAGCTAGAGTATG
AGAGAGGGAGGTAGAATTCCACGTGTAGCGGTGAAATGCGTAGATATGTGGAGGAATACCGGTGGCGAAGGCGGCCTCCT
GGCTTAATACTGACGCTGAGGTGCGAAAGCGTGGGGAGCAAACAGGATTAGATACCCCAGTAGTC
>OTU_186;size=21;
CCTACGGGGGGCTGCAGTAGGGAATCTTGGGCAATGGGCGAAAGCCTGACCCAGCCATGCCGCGTGAATGATGAAGGTCT
TAGGATTGTAAAATTCTTTCACCGGGGACGATAATGACGGTACCCGGAGAAGAAGCCCCGGCTAACTTCGTGCCAGCAGC
CGCGGTAATACGAAGGGGGCTAGCGTTGCTCGGAATTACTGGGCGTAAAGGGCGCGTAGGCGGATCGTTAAGTTAGAGGT
GAAAGCCCAGGGCTCAACCTTGGAACTGCCTTTGATACTGGCGATCTGGAGTACGGGAGAGGTGTGTGGAACTCCGAGTG
TAGAGGTGAAATTCGTAGATATTCGGAAGAACACCAGTGGCGAAGGCGACACACTGGCCCGTTACTGACGCTGAGGCGCG
AAAGCGTGGGGAGCAAACAGGATTAGATACCCCAGTAGTC
>OTU_187;size=4;
CCTACGGGGGGCTGCAGTTTCGAATCATTCACAATGGGCGAAAGCCTGATGGTGCGACGCCGCGTGAGGGATGAAGGCCT
TCGGGTTGTAAACCTCTGTCACTGGGGAAGAAACGCTTCAAGTTAATAGCTTGAAGCCTGACTTAACCCAGAGAGGAAGC
AGTGGCTAACTCTGTGCCAGCAGCCGCGGTAATACAGAGACTGCAAGCGTTATTCGGATTCACTGGGCGTAAAGGGTGCG
CAGGCGGCCGTGTGTGTTAGGTGTGAAAGCCCGGGGCTTAACCTCGGAATTGCGCCTAAAACTACACGGCTAGAGCATTG
GAGAGGGTAGCGGAATTCACGGTGTAGCAGTGAAATGCGTAGATATCGTGAGGAACACCAGAGGCGAAGGCGGCTACCTG
GACAATTGCTGACGCTCAGGCACGAAAGCGTGGGGAGCAAAAGGGATTAGATACCCGGGTAGTC
>OTU_188;size=18;
CCTACGGGGGGCAGCAGTGGGGAATATTGGACAATGGGCGCAAGCCTGATCCAGCAATGCCGCGTGAGTGATGAAGGCCT
TCGGGTTGTAAAGCTCTTTTGGCAGGGACGATAATGACGGTACCTGCAGAATAAGCCCCGGCTAACTTCGTGCCAGCAGC
CGCGGTAATACGAAGGGGGCTAGCGTTGTTCGGAATTACTGGGCGTAAAGGGCGCGTAGGCGGTTTCGCTAGTCAGGCGT
GAAATCCCCAGGCTTAACTTGGGAATTGCGTTTGATACTTCGAGACTTGAGTGAGGGAGAGGATAGTGGAATTCCCAGTG
TAGAGGTGAAATTCGTAGATATTGGGAAGAACACCAGTGGCGAAGGCGGCTATCTGGACCTCAACTGACGCTGAGGCGCG
AAAGCGTGGGGAGCAAACAGGATTAGATACCCCAGTAGTC
>OTU_189;size=6;
CCTACGGGGGGCTGCAGTCTGGAATATTCCACAATGCACGAAAGTGTGATGGAGCGACGCCGCGTGTCGAAAGAAGGCCT
TCGGGTCGTAAACGACTTTTATCAGGGACGAATACTGACGGTACCTGAAGAATAAGGGGTTGCTAACTCTGTGCCAGCAG
CAGCGGTAATACAGAGACCCCAAGCATTATCCGGATTTATTGGGCGTAAAGGGTGCGTAGGCGGTTTTGTAAGTCATTTG
TTAAATCTTCAGGCTCAACCTGGAGGCAGCTGGTGATACTGCAAGACTTGAGTATGGGAGAGGTAAGCGGAATGCCCGGT
GTAGCGGTAAAATGCGTTAATATCGGGTGGAACACCAAAGGCGAAAGCAGCTTACTGGAACATTACTGACGCTCAGTGCA
CGAAAGCGTGGGTAGCGAAAGGGATTAGATACCCGGGTAGTC
>OTU_190;size=20;
CCTACGGGGGGCTGCAGTAAGGAATATTGGACAATGCCCGCAAGGGTGATCCAGCCATGCCGCGTGCAGGAAGACGGCCC
TATGGGTTGTAAACTGCTTTTATACAAGAGAAAACCTCCTTACGTGTAGGGAGCTGATAGTATTGTAGGAATAAGCATCG
GCTAACTTCGTGCCAGCAGCCGCGGTAAGACGAAGGATGCAAGCGTTATCCGGATTCATTGGGTTTAAAGGGAGCGTAGG
CGGTCTTATAAGTCAGTGGTGAAAGCTCTTCGCTTAACGAAGAAATTGCCATTGATACTGTAGGACTTGAGTACAGTTGC
TGTGGGCGGAATATGACATGTAGTGGTGAAATACATAGAGATGTCATAGAACACCGATTGCGAAGGCAGCTCACAAAACT
GTAACTGACGCTGAGGCTCGAAAGTGCGGGGATCAAACAGGATTAGATACCCCAGTAGTC
>OTU_191;size=6;
CCTACGGGTGGCTGCAGTAACGAATCTTCCGCAATGCGCGAAAGCGTGACGGGGTAATGCCGCGTGCAGGATGAAGCCCC
TCGGGGTGTAAACTGCTGTCAGGAACCAGGAACGCAATGACCAGTTCCAGAGGAAGAGCCGGCTAACTCTGTGCCAGCAG
CCGCGGTAATACAGAGGGCTCAAGCGTTAATCGGAATCACTGGGCTTAAAGCGAGCGTAGGCGGATCGGTAGGCACGTTG
TGAAAGCCCACGGCTCAACCGTGGAATTGCAGCGTGAACCCCCGATCTTGAGGCGAGTAGAGGTAGCCAGAACGATAGGT
GGAGCGGTGAAATGCGTAGAGATCTATCGGAATGCCGAAGGTGAAGACAGGCTACTGGGCTCGAACTGACGCTGAGGCTC
GAAAGCGTGGGGATCAAACGGGATTAGATACCCCAGTAGTC
>OTU_192;size=17;
CCTACGGGGGGCAGCAGTAGGGAATTTTCCACAATGGGCGAAAGCCTGATGGAGCAACGCCGCGTGCAGGATGAAGGCCT
TTGGGTCGTAAACTGCTTTTATGTGCGAGGATTATGACAGTAACACATGAATAAGGGTCGGCTAACTACGTGCCAGCAGC
CGCGGTCATACGTAGGACCCAAGCGTTATCCGGAATTACTGGGCGTAAAGAGTTGCGTAGGTGGCAGAGTAAGTAAGATG
TGAAAGCGTCCCGCTCAACGGGATAGACATATCTTAAACTGCTCAGCTAGAGAACGAGAGAGGTAGATGGAATTCCCAGT
GTAGGAGTGAAATCCGTAGATATTGGGAGGAACACCGATGGCGTAGGCAGTCTACTGGCTCGTTTCTGACACTAAGGCAC
GAAAGCGTGGGGAGCAAACAGGATTAGATACCCCAGTAGTC
>OTU_193;size=26;
CCTACGGGGGGCAGCAGTCGAGAATCATTCACAATGGGCGAAAGCCTGATGGTGTGACGCCGCGTGGAGGATGAAGGTCT
TCGGATTGTAAACTCCTGTCAAGTGAGAGTAAGGCTTGGTGTTAACTGCATCCAAGTTTGAGAGTATCACTAGAGGAAGA
GACGGCTAACTCTGTGCCAGCAGCCGCGGTAATACAGAGGTCTCAAGCGTTGTTCGGAATCACTGGGCGTAAAGGGTGCG
TAGGCTGTGTTGTAAGTCAGAGGTGAAATCCCGGGGCTCAACCCCGGAACTGCCTCCGATACTGCAAGACTTGAGGACTG
GAGAGGAGATTGGAATTCATGGTGGAGCAGTGAAATGCGTAGATATCATGAGGAACGCTAGTGGCGTAGGCGAATCTCTG
GACAGTTCCTGACGCTGAGGCACGAAGGCCAGGGGAGCAAACGGGATTAGATACCCCAGTAGTC
>OTU_194;size=4;
CCTACGGGGGGCTGCAGTGGGGAATCTTGCGCAATGGGCGAAAGCCTGACGCAGCCATGCCGCGTGAATGATGAAGGTCT
TAGGATTGTAAAATTCTTTCACCGGGGAAGATAATGACGGTACCCGGAGAAGAAGCCCCGGCTAACTTCGTGCCAGCAGC
CGCGGTAATACGAAGGGGGCTAGCGTTGCTCGGATTTACTGGGCGTAAAGGGCGCGTAGGCGGACAGTTTAGTCAGAGGT
GAAAGCCCGGGGCTCAACCCCGGAATTGCCTTTGATACTGGTTGTCTTGAGTTTGGGAGAGGTATGCGGAACTCCGAGTG
TAGAGGTGAAATTCGTAGATATTCGGAAGAACACCAGTGGCGAAGGCGGCATACTGGCCCAATACTGACGCTGAGGCGCG
AAAGCGTGGGGAGCAAACAGGATTAGATACCCCAGTAGTC
>OTU_195;size=8;
CCTACGGGTGGCTGCAGTCGAGGATCTTCGGCAATGGGCGAAAGCCTGACCGAGCGACGCCGCGTGCGGGATGAAGGCCT
TCGGGTTGTAAACCGCTGTCGTTGGGGAGGAAATGCAGGGGAGTTCTCTCCTCTGTTTGACCTATCCAAGGAGGAAGTAC
GGGCTAAGTTCGTGCCAGCAGCCGCGGTAAGACGAACCGTACGAACGTTATTCGGAATTACTGGGCTTAAAGGGTGCGTA
GGCTGCGCGGAAAGTTGGGTGTGAAAGCCCTCAGCTCAACTGAGGAACTGCATTCAAAACTACCGTGCTCGAGGGAGACA
GAGGTGAGCGGAACTCAAGGTGGAGCGGTGAAATGCGTTGATATCTTGAGGAACACCGGTGGCGAAAGCGGCTCACTGGG
TCTTTTCTGACGCTGAGGCACGAAAGCCAAGGTAGCAAACGGGATTAGATACCCCAGTAGTC
>OTU_196;size=12;
CCTACGGGGGGCTGCAGTGGGGAATATTGGACAATGGGCGCAAGCCTGATCCAGCCATGCCGCGTGAGTGATGAAGGCCT
TAGGGTTGTAAAGCTCTTTTACCTGGGAAGATAATGACTGTACCAGGAGAATAAGCCCCGGCTAACTTCGTGCCAGCAGC
CGCGGTAATACGAAGGGGGCTAGCGTTGTTCGGAATCACTGGGCGTAAAGCGCTCGTAGGCGGATCTTTAAGTCAGAGGT
GAAAGCCTGGAGCTCAACTCCAGAACTGCCTTTGATACTGGGGATCTCGAGTCCGGGAGAGGTGAGTGGAACTGCGAGTG
TAGAGGTGAAATTCGTAGATATTCGCAAGAACACCAGTGGCGAAGGCGGCTCACTGGCCCGGTACTGACGCTGAGGAGCG
AAAGCGTGGGGAGCAAACAGGATTAGATACCCCAGTAGTC
>OTU_197;size=17;
CCTACGGGTGGCAGCAGTGGGGAATATTGCACAATGGGCGCAAGCCTGATGCAGCAACGCCGCGTGAGGGATGAAGGCCT
TCGGGTTGTAAACCTCTTTTAGCAGGGAAGAAGCGAAAGTGACGGTACCTGCAGAAAAAGCACCGGCTAACTACGTGCCA
GCAGCCGCGGTAATACGTAGGGTGCAAGCGTTGTCCGGAATTATTGGGCGTAAAGAGCTCGTAGGCGGTTTGTCGCGTCT
GCTGTGAAAATCCAAGGCTCAACCTTGGACCTGCAGTGGGTACGGGCAGACTAGAGTGCGGTAGGGGAGATGGGAATTCC
TGGTGTAGCGGTGGAATGCGCAGATATCAGGAGGAACACCAATGGCGAAGGCACATCTCTGGGCCGTAACTGACGCTGAG
GAGCGAAAGCGTGGGGAGCGAACAGGATTAGATACCCCAGTAGTC
>OTU_198;size=15;
CCTACGGGGGGCTGCAGTCTAGAGGCTTCGGCAATGGGGGCAACCCTGACCGAGCGACGCCGCGTGTGGGATTGAAGGCG
TTTTCGTTGTAAACCACTGTGTAGGGGGAAGAATGCCCGGATGGCGAATCCGGGAGGGACGGTACCCCTATAGAAAGCCC
CGGCTAACTCCGTGCCAGCAGCCGCGGTAATACGGGGGGGGCAAGCGTTGTTCGGATTTACTGGGCGTAAAGGGAGCGTA
GGCGGTTGATCAAGTCCGGTGTGAAAGCTTTACCACTCAACGGAAAGAGGTCACTGGAAACTGGTCAGCTAGAGTAGGGT
AGAGGCAAGCGGAATTCCTGGTGTAGCGGTGGAATGTTTAGATATCAGGAAGAACACCTGTGGCGAAGGCGGCTTGCTGG
GCCCTCACTGACGCTGAGGCTCGAAAGCGTGGGGAGCAAACGGGATTAGATACCCCAGTAGTC
>OTU_199;size=6;
CCTACGGGTGGCAGCAGTCTAGAGGCTTCGGCAATGGGGGAAACCCTGACCGAGCGACGCCGCGTGTGGGATGAAGGCGT
TTTCGTTGTAAACCACTGTGTAGAGGGAAGAATGCCCTGATGGTGAATCAGGGAGGGACGGTACCTCTATAGAAAGCCCC
GGCTAACTCCGTGCCAGCAGCCGCGGTAATACGGGGGGGGCAAGCGTTGTTCGGATTTACTGGGCGTAAAGGGTGCGTAG
GTGGTTGGTTAAGTCGGGCGTGAAAGCTTTACCACTCAACGGAAAGAGGTCGCTCGATACTGGCTGACTAGAGTATGGTA
GAGGCAAGCGGAATTCCTGGTGTAGCGGTGGAATGTGCAGATATCAGGAAGAACATCGGTGGCGAAGGCGGCTTGCTGGG
CCATTACTGACGCTGAGGCACGAAAGCGTGGGGAGCAAACGGGATTAGATACCCCAGTAGTC
>OTU_200;size=21;
CCTACGGGGGGCAGCAGTAGGGAATATTGCGCAATGGGCGAAAGCCTGACGCAGCCATGCCGCGTGAGTGACGAAGGCCT
TCGGGTCGTAAAGCTCTTTTCTGAGGGAAGAACATCCAGTGGAGGAAATGCCACTGGCCTGACGGTACCTCAGGAATAAG
GAACGGCTAACTCCGTGCCAGCAGCCGCGGTAATACGGAGGTTCCAAGCGTTGTTCGGAATTACTGGGCGTAAAGGGAGC
GCAGGCGGTCTGATCAGTCCAAAGTGGAAGCCCGGGGCTCAACCTCGGAAAGCCTTTGGATACTGTCAGACTTGAGTACG
TGAGAGGAAGGCGGAATTCAAGGTGTAGCGGTGAAATGCTTAGATATCTTGAGGAACACCAATGGCGAAAGCAGCCTTCT
GGCACGACACTGACGCTGAGGCTCGAAAGCGTGGGGAGCAAACAGGATTAGATACCCCAGTAGTC
>OTU_201;size=14;
CCTACGGGGGGCTGCAGTGGGGAATATTGGACAATGGGGGCAACCCTGATCCAGCAATGCCGCGTGAATGATGAAGGCCT
TAGGGTTGTAAAGTTCTTTTATTGATGACGATAATGACGGTAATCAATGAATAAGCACCGGCTAACTTCGTGCCAGCAGC
CGCGGTAATACGAAGGGTGCTAGCGTTGTTCGGAATGACTGGGCGTAAAGGGTGCGTAGGCGGTAAGATGCGTCTGATGT
GAAATCCCTGGGCTTAACCTAGGAACTGCATTGGATACGGTCTTACTAGAGTCCGCGAGAGGAAGATGGAATTGTGCGTG
TAGAGGTGAAATTCGTAGATATGCACAAGAACACCGGTGGCGAAGGCGATCTTCTGGAGCGGTACTGACGCTAAGGCACG
AAAGCGTGGGGAGCAAACAGGATTAGATACCCCAGTAGTC
>OTU_202;size=17;
CCTACGGGAGGCTGCAGTGGGGAATATTGGACAATGGGCGAAAGCCTGATCCAGCCATGCCGCGTGAGTGAAGAAGGCCT
TCGGGTTGTAAAGCTCTTTCGACGGGGACGATGATGACGGTACCCGTATAAGAAGCCCCGGCAAACTTCGTGCCAGCAGC
CGCGGTAATACGAAGGGGGCTAGCGTTGTTCGGAATTACTGGGCGTAAAGCGAACGTAGGCGGTGTTCCATGTCAGAGGT
GAAAGCCTGGGGCTCAACTCCAGAATTGCCTTTGAAACGGGAACGCTTGAGTCCGAGAGAGGATGGCGGAATTCCTAGTG
TAGAGGTGAAATTCGTAGATATTAGGAAGAACACCAGTGGCGAAGGCGGCCATCTGGCTCGGTACTGACGCTCAGGTTCG
AAAGCGTGGGGAGCAAACAGGATTAGATACCCCAGTAGTC
>OTU_203;size=11;
CCTACGGGGGGCTGCAGTGGGGAATATTGGACAATGGGCGAAAGCCTGATCCAGCGACGTCACGTGAATGATGAAGACCT
TAGGGTTGTAAAATTCTTTTAGTGGAGAAGATAATGACGGTATCCACAGAAAAAGTCCCGGCTAACTTCGTGCCAGCAGC
CGCGGTAATACGAAGGGGGCAAGCGTTACTCGGAATTATTGGGCGTAAAGCGTGCGTAGGCGGCTTTATAAGTTGGAAGT
GAAAGCCTTTGGCTCAACCAAAGAATTGCTTACAAAACTGTAGAGCTAGAGTATTAGAGAGGATAGAAGAATTTCTGATG
TAGGGGTGAAATCCGTAGATATCAGAAAGAATATCGAAGGCGAAAGCATCTGTCTGGCTAAATACTGACGCTGTTGCACG
AAAGCGTGGGGAGCAAACAGGATTAGATACCCCAGTAGTC
>OTU_204;size=53;
CCTACGGGTGGCTGCAGTGGGGAATATTGGACAATGGGCGAAAGCCTGATCCAGCAATGCCGCGTGAGTGATGAAGGCCT
TAGGGTTGTAAAGCTCTTTTACCAGGGATGATAATGACAGTACCTGGAGAATAAGCTCCGGCTAACTCCGTGCCAGCAGC
CGCGGTAATACGGAGGGAGCTAGCGTTGTTCGGAATTACTGGGCGTAAAGCGTGCGTAGGCGGCTATTCAAGTCAGAGGT
GAAAGCCTGGAGCTCAACTCCAGAACTGCCTTTGAAACTAGATAGCTAGAATCTTGGAGAGGTGAGTGGAATTCCGAGTG
TAGAGGTGAAATTCGTAGATATTCGGAAGAACACCAGTGGCGAAGGCGACTCACTGGACAAGTATTGACGCTGAGGTACG
AAAGCGTGGGGAGCAAACAGGATTAGATACCCGGGTAGTC
>OTU_205;size=8;
CCTACGGGGGGCAGCAGTAGGGAATATTGGTCAATGGGCGCAAGCCTGAACCAGCCATGCCGCGTGCAGGAAGAATGCCC
TCTGGGTTGTAAACTGCTTTTGACAGGGAAGAAATCACTTATGCGTAAGTGTCTGACGGTACCTGTAGAATAAGCACCGG
CTAACTCCGTGCCAGCAGCCGCGGTAATACGGAGGGTGCAAGCGTTATCCGGATTTATTGGGTTTAAAGGGTGCGTAGGC
GGTAGAGTAAGTCAGTGGTGAAAGCCTGTTGCCTAACAACAGAACTGCCATTGATACTGCTTTGCTTGAGTATAGATGAG
GTAGGCGGAATTAATAGTGTAGCGGTGAAATGCTTAGATATTATTAAGAACTCCGATAGCGAAGGCAGCTTACTAAACTA
TAACTGACGCTGAGGCACGAAAGTGTGGGGATCAAACAGGATTAGATACCCCTGTAGTC
>OTU_206;size=12;
CCTACGGGGGGCTGCAGTGGGGAATTTTGGACAATGGGCGAAAGCCTGATCCAGCCATGCCGCGTGAGTGAAGAAGGCCT
TCGGGTTGTAAAGCTCTTTCGGTGGGGACGAAAAGGTTCGTGCTAATACCACGGACTAATGACGGTACCCGAAGAAGAAG
CACCGGCTAACTACGTGCCAGCAGCCGCGGTAATACGTAGGGTGCAGGCGTTAATCGGAATTACTGGGCGTAAAGCGTGC
GCAGGCGGTTTGTTAAGACAGATGTGAAATCCCCGGGCTTAACCTGGGAACTGCGTTTGTAACTGGCAAGCTAGAGTGTG
GCAGAGGGGGGTGGAATTCCAAGTGTAGCAGTGAAATGCGTAGATATTTGGAGGAACACCGATGGCGAAGGCAGCCCCCT
GGGCTAACACTGACGCTCATGCACGAAAGCGTGGGGAGCAAACAGGATTAGATACCCCAGTAGTC
>OTU_207;size=15;
CCTACGGGGGGCAGCAGTCGAGAATAATTCACAATGGGGGCAACCCTGATGGTGCAACGCCGCGTGGAGGATGACGGTCT
TCGGATTGTAAACTCCTGTCATCCGGGAGTAAGACCTGGGAGTTAATAGCTCACAGGGTTGATAGTACCGGAAGAGGAAG
GGACGGCTAACTTCGTGCCAGCAGCCGCGGTAATACGAAGGTCCCGAGCGTTGTTCGGAATCACTGGGCGTAAAGGGAGC
GTAGGCGGCGCGGTAAGTCAGATGTGAAATCCCGGGGCTCAACCCCGGAACTGCATCCGATACTGCCGTGCTAGAGGATT
GGAGAGGTAGCTGGAATTCTTGGTGTAGCAGTGAAATGCGTGGATATCAAGAGGAACACTCGTGGCGAAAGCGAGCTACT
GGACAACTCCTGACGCTGAGGCTCGAAGGCCAGGGTAGCGAAAGGGATTAGATACCCCAGTAGTC
>OTU_208;size=26;
CCTACGGGGGGCTGCAGTGGGGAATCTTGGACAATGGGCGAAAGCCTGATCCAGCAATGCCGCGTGCGTGAAGAAGGCCT
TCGGGTTGTAAAGCGCTTTTGTCCGGGAGGAAATCCTGGTGGCTAATATCCACCGGGGATGACAGTACCGGAAGAATAAG
GACCGGCTAACTACGTGCCAGCAGCCGCGGTAATACGTAGGGTCCAAGCGTTAATCGGAATTACTGGGCGTAAAGGGTGC
GCAGGTGGTTGATTAAGTGTGATGTGAAAGCCCCGGGCTCAACCTGGGAATTGCATTGCAAACTGGTCAACTAGAGTATG
GCAGAGGGGGGTGGAATTCCGCGTGTAGCAGTGAAATGCGTAGAGATGCGGAGGAACACCGATGGCGAAGGCAACCCCCT
GGGCTAATACTGACACTCATGCACGAAAGCGTGGGGAGCAAACAGGATTAGATACCCCAGTAGTC
>OTU_209;size=9;
CCTACGGGTGGCAGCAGTGAGGAATATTGGTCAATGGAGGCAACTCTGAACCAGCCATGCCGCGTGAAGGATTAAGGTCC
TCTGGATTGTAAACTTCTTTTATAGACGAAGAAACCCCATTATTCTTAGTGGGTTGACGGTACTCTATGAATAAGCACCG
GCTAACTCCGTGCCAGCAGCCGCGGTAATACGGAGGGTGCAAGCGTTATCCGGATTCACTGGGTTTAAAGGGAGCGTAGG
TGGGTTGGTAAGTCAGCGGTGAAATCCCCAAGCTTAACTTGGGAACTGCCATTGATACTATCAATCTTGAATTCTGTGGA
GGTAAGCGGAATATGTCATGTAGCGGTGAAATGCTTAGATATGACATAGAACACCGATAGCGAAGGCAGCTTACTACGCA
GATATTGACACTGAGGCTCGAAAGCGTGGGGATCAAACAGGATTAGATACCCCAGTAGTC
>OTU_210;size=10;
CCTACGGGCGGCAGCAGTGGGGAATATTGGACAATGGGCGCAAGCCTGATCCAGCAATGCCGCGTGAGTGAAGAAGGTCT
TCGGATTGTAAAGCTCTTTCGACGGGGACGATGATGACGGTACCCGTAGAAGAAGCCCCGGCTAACTTCGTGCCAGCAGC
CGCGGTAATACGAAGGGGGCTAGCGTTGCTCGGAATGACTGGGCGTAAAGGGCGCGTAGGCGGTTCGTACAGTCAGACGT
GAAATTCCCGGGCTCAACCTGGGGGCTGCGTTTGATACGTACGGGCTTGAGTTCGGAAGAGGGTCGTGGAATTCCCAGTG
TAGAGGTGAAATTCGTAGATATTGGGAAGAACACCGGTGGCGAAGGCGGCGACCTGGTCCGATACTGACGCTGAGGCGCG
AAAGCGTGGGGAGCAAACAGGATTAGATACCCCAGTAGTC
>OTU_211;size=4;
CCTACGGGGGGCTGCAGTAGGGAATATTGGGCAATGGAGGCAACTCTGACCCAGCCATGCCGCGTGCAGGAAGAAGGCGT
TATGCGTTGTAAACTGCTTTTATATAGGAAGAAATAGTCCTTGCGAGGAAAGTTGACGGTACTATATGAATAAGCACCGG
CTAACTCCGTGCCAGCAGCCGCGGTAATACGGAGGGTGCAAGCGTTGTCCGGATTTATTGGGTTTAAAGGGTGCGTAGGC
GGTTTATTAAGTCAGTGGTGAAAGACGGTCGCTCAACGATTGCAGTGCCATTGATACTGGTAGACTTGAGTGGGATTGAG
GTAGCTGGAATGGATAGTGTAGCGGTGAAATGCATAGATATTATCCAGAACACCAATTGCGTAGGCAAGTTACTAAGTCT
CAACTGACGCTGAGGCACGAAAGTGTGGGTATCAAACAGGATTAGATACCCGGGTAGTC
>OTU_212;size=4;
CCTACGGGGGGCTGCAGTAACGAATCTTCCGCAATGCACGAAAGTGTGACGGGGCAATGCCGCGTGTGGGATGAAGCCCT
TAGGGGTGTAAACCACTGTCAGGGACTACCAACAACATGAGGAGTCCCAAAGGAAGAGCCGGCTAACTCTGTGCCAGCAG
CCGCGGTAATACAGAGGGCTCGAGCGTTAATCGGAATCACTGGGCTTAAAGCGTGCGTAGGCGGATTTGAAGGCGCTTTG
TGAAATCCCTCGGCTCAACCGAGGAACTGCTTGGCGAACCACAAATCTTGAGGCTGGTAGAGGTGGTCGGAACAATAGGT
GGAGCGGTGAAATGCGTAGATATCTATTGGAACACCGAAGGTGAAGACAGGCCACTGGGCCAGTCCTGACGCTGAGGCAC
GAAAGCGTGGGTAGCAAACGGGATTAGATACCCCAGTAGTC
>OTU_213;size=10;
CCTACGGGGGGCTGCAGTAAGGAATATTGGTCAATGGGGGCAACCCTGAACCAGCCATGCCGCGTGCAGGATGACGGACC
TATGGTTTGTAAACTGCTTTTGTACGGGAGAAAACCACTTTACGTGTAGAGTGTTGATAGTACTGTAAGAATAAGGATCG
GCTAACTTCGTGCCAGCAGCCGCGGTAATACGAAGGATCCAAGCGTTATCCGGATTCATTGGGTTTAAAGGGTGCGTAGG
CGGTTTAATAAGTCAGCGGTGAAAGCCCATAGCTTAACTATGGAACTGCCGTTGATACTGTTGAACTAGAGTACATATGA
CGTTGGCGGAATGTGTCATGTAGCGGTGAAATGCATAGATATGACACAGAACACCGATTGCGAAGGCAGCTGACGAAAAT
GTAACTGACGCTGATGCACGAAAGTGCGGGGATCAAACAGGATTAGATACCCCAGTAGTC
>OTU_214;size=11;
CCTACGGGCGGCTGCAGTAGGGAATATTGGACAATGGGTGCAAGCCTGATCCAGCCATGCCGCGTGCAGGAAGAAGGCCT
TCTGGGTCGTAAACTGCTTTTGCCGGGGGATAAAATAGCTTTGCGAAGCGAATTGAAGGTACCTGGTGAATAAGCCACGG
CTAACTACGTGCCAGCAGCCGCGGTAATACGTAGGTGGCAAGCGTTGTCCGGATTTATTGGGTTTAAAGGGTGCGTAGGC
GGTCAAATAAGTCAGTGGTGAAATACGGCAGCTTAACTGTCGAGGTGCCATTGATACTGCTTGACTTGAGTACTGATGAG
GTAGGCGGAATGGACGGTGTAGCGGTGAAATGCTTAGAGATCGTCCAGAACACCGATAGCGAAGGCAGCTTACTAAGGAG
TAACTGACGCTGAGGCACGAAAGTGTGGGGATCAAACAGGATTAGATACCCCAGTAGTC
>OTU_215;size=10;
CCTACGGGGGGCAGCAGTGGGGAATATTGGACAATGGGCGAAAGCCTGATCCAGCCATGCCGCGTGAGTGATGAAGGCCC
TAGGGTTGTAAAGCTCTTTTGTGCGGGAAGATAATGACGGTACCGCAAGAATAAGCCCCGGCTAACTTCGTGCCAGCAGC
CGCGGTAATACGAAGGGGGCTAGCGTTGCTCGGAATCACTGGGCGTAAAGGGTGCGTAGGTGGGTCTTTAAGTCAGAGGT
GAAATCCTGGAGCTCAACTCCAGAACTGCCTTTGATACTGAGGGTCTTGAGTTCGGGAGAGGTGAGTGGAACTGCGAGTG
TAGAGGTGAAATTCGTAGATATTCGCAAGAACACCAGTGGCGAAGGCGGCTCACTGGCCCGATACTGACACTGAGGCACG
AAAGCGTGGGGAGCAAACAGGATTAGATACCCCAGTAGTC
>OTU_217;size=7;
CCTACGGGGGGCTGCAGTGGGGAATATTGCACAATGGGCGAAAGCCTGATGCAGCCATGCCGCGTGTGTGAAGAAGGCCT
TCGGGTTGTAAAGCACTTTAGGCGAGGAGGAAAAGCGTACGGTTAATAACCGTGCGCCGTGACGTTACTCGCAGAATAAG
CACCGGCTAACTCCGTGCCAGCAGCCGCGGTAATACGGAGGGTGCAAGCGTTAATCGGAATTACTGGGCGTAAAGCGCGC
GTAGGCGGTTTGATAAGCGGAGTGTGAAATCCCCGGGCTCAACCTGGGAACTGCATTCCGAACTGTCGAGCTAGAGTATG
AGAGAGGGTGGCGGAATTCCGAGTGTAGCGGTGAAATGCGTAGATATTCGGAGGAACACCAGTGGCGAAGGCGGCCACCT
GGATCAATACTGACGCTGAGGCGCGAAAGCGTGGGTAGCAAACAGGATTAGATACCCCAGTAGTC
>OTU_218;size=16;
CCTACGGGGGGCTGCAGTGAGGAATATTGGTCAATGGGCGCAAGCCTGAACCAGCCATGCCGCGTGCAGGAAGAAGGTCC
TATGGATTGTAAACTGCTTTTATTTAGGAATAAACCCCTTTACGTGTAGAGGGCTGAAGGTACTAAATGAATAAGCACCG
GCTAACTCCGTGCCAGCAGCCGCGGTAATACGGAGGGTGCAAGCGTTATCCGGAATCATTGGGTTTAAAGGGTCCGCAGG
CGGATGTATAAGTCAGTGGTGAAAGCCTACAGCTTAACTGTAGAACTGCCATTGATACTGTACGTCTTGAATTCGGTCGA
AGTGGGCGGAATGTGTAGTGTAGCGGTGAAATGCTTAGATATTACACAGAACACCGATAGCGAAGGCAGCTCACTAGGCC
TGAATTGACGCTCATGGACGAAAGCGTGGGGAGCAAACAGGATTAGATACCCGGGTAGTC
>OTU_219;size=13;
CCTACGGGGGGCTGCAGTGGGGAATTTTGGACAATGGGGGCAACCCTGATCCAGCCATGCCGCGTGTGTGAAGAAGGCCT
TCGGGTTGTAAAGCACTTTTGTTCGGAACGAAACGGCGAAGGCTAATAACTTTCGCTAATGACGGTACCGGAAGAATAAG
CACCGGCTAACTACGTGCCAGCAGCCGCGGTAATACGTAGGGTGCAAGCGTTAATCGGAATTACTGGGCGTAAAGCGTGC
GCAGGCGGTTTTGTAAGTCAGATGTGAAATCCCCGGGCTTAACCTGGGAACTGCATTTGAAACTGCAAGGCTAGAGTGTG
TCAGAGGGGGGTGGAATTCCGCGTGTAGCAGTGAAATGCGTAGAGATGCGGAGGAACACCGATGGCGAAGGCAGCCCCCT
GGGATAACACTGACGCTCATGCACGAAAGCGTGGGGAGCAAACAGGATTAGATACCCCAGTAGTC
>OTU_220;size=5;
CCTACGGGGGGCTGCAGTAGGGAATATTGGACAATGGGCGGAAGCCTGATCCAGCCATGCCGCGTGAGGGAAGAAGGTCC
TCTGGATTGTAAACCTCTTTTGGCGGGGGACAAACCACCACTATACGTGGTGCTGAGGGTACCCGCAGAATAAGCACCGG
CTAACTCCGTGCCAGCAGCCGCGGTAATACGGAGGGTGCAAGCGTTGTCCGGATTCATTGGGTTTAAAGGGTGCGTAGGC
GGCCTAGTAAGTCAGCGGTGAAATACCCACGCTCAACGTGGGAACTGCCGTTGATACTGCTGGGCTTGAGTTCGTGCGAG
GTCGCTGGAATGCGTGGTGTAGCGGTGAAATGCATAGATATCACGCAGAACACCGATTGCGAAGGCAGGTGACTGGCACG
CGACTGACGCTGAGGCACGAAAGTGTGGGGAGCAAACAGGATTAGATACCCCAGTAGTC
>OTU_221;size=5;
CCTACGGGGGGCAGCAGTGGGGAATATTGGACAATGGGCGAAAGCCTGATCCAGCAATTCCGCGTGTGTGAAGAAGGCCT
TCGGGTTGTAAAGCACTTTAGTGGGGGAAGAAACAGCTTGGCCACACCAAGCCTTGACGGTACCCCAAGAATAAGCACCG
GCTAACTCTGTGCCAGCAGCCGCGGTAATACAGAGGGTGCAAGCGTTAATCGGATTTACTGGGCGTAAAGGGTGCGTAGG
TGGCTATTTAAGTCGGATGTGAAAGCCCGGGGCTCAACCTCGGAATTGCATTCGATACTGAGTGGCTAGAGTTCGGTAGA
GGGCGGCGGAATTTCCGGTGTAGCGGTGAAATGCGTAGATATCGGAAGGAACATCAATGGCGAAGGCAGCCGCCTGGGCC
TGGACTGACACTGAGGCACGAAAGCGTGGGTAGCAAACAGGATTAGATACCCCAGTAGTC
>OTU_222;size=8;
CCTACGGGGGGCAGCAGTGGGGAATATTGGACAATGGGGGCAACCCTGATCCAGCAATGCCGCGTGTGTGAAGAAGGCCT
GCGGGTTGTAAAGCACTTTCAGTAGGGACGAAAACTTGCGGGCTAATAACCTGTGAGCCTGACTTAACCTACAGAAGAAG
CACCGGCTAACTCTGTGCCAGCAGCCGCGGTAATACAGAGGGTGCGAGCGTTAATCGGAATTACTGGGCGTAAAGGGTGC
GTAGGTGGCCTGATAAGTCAGATGTGAAAGCCCTGGGCTTAACCTGGGAATTGCATTTGATACTGCCAGGCTAGAGTGTG
ATAGAGGTAAGCGGAATTCCCGGTGTAGCGGTGAAATGCGTAGATATCGGGAGGAACATCAGTGGCGAAGGCGGCTTACT
GGATCAACACTGACACTGAGGCACGAAAGCGTGGGTAGCAAACAGGATTAGATACCCCAGTAGTC
>OTU_223;size=7;
CCTACGGGGGGCTGCAGTCGAGAATCTTCCGCAATGGGCGAAAGCCTGACGGAGCGACGCCGCGTGATTGATGAAGTCCC
TCTGGGATGTAAAGATCTTTTATGAGGGAGAAAGTTTATTGATAGTACCTCATGAATAAGGGGTTGCTAAACTCGTGCCA
GCAGCAGCGGTAATACGAGTGCCCCAAGCGTTATCCGGAATCATTGGGCGTAAAGGGTGTGTAGGTGGTTATATTAGTCT
TTTGTAAAATCTCCAGGCTTAACCTGGAAACCGCGAAAGAAACGGTATGACTAGAGGGTGCGAGGGGTCTGTGGAACTCA
TGGAGTAGGGGTGAAATCCGTTGATATCATGGGGAACACCAAAAGCGAAGGCAACAGACTGGCGCATTCCTGACACTGAA
ACACGAAAGCGTGGGTAGCGAATGGGATTAGATACCCCAGTAGTC
>OTU_224;size=3;
CCTACGGGCGGCAGCAGTGGGGAATATTGGACAATGGGCGAAAGCCTGATCCAGCGACGCCGCGTGGATGATGAAGGCCT
TCGGGTTGTAAAGTCCTTTCGGTAGGGAAGATAATGACGGTACCTACAAAAGAAGCTCCGGCTAACTTCGTGCCAGCAGC
CGCGGTAATACGAAGGGAGCTAGCGTTACTCGGAATCATTGGGCGTAAAGCGTGCGTAGGCGGTCTTGTAAGTTAGGAGT
GAAATCCTGGGGCTCAACCCCAGAACTGCTCTTAATACTGCTCGACTAGAATACTTGAGGGGACAGTAGAATTCCTAGTG
TAGGGGTGAAATCCGTAGATATTAGGAGGAATACCAGTGGCGAAAGCGACTGTCTGGCAAGTTATTGACGCTGTTGCACG
AAAGCGTGGGGAGCAAACAGGATTAGATACCCCAGTAGTC
>OTU_225;size=5;
CCTACGGGGGGCAGCAGTAAGGAATATTGGTCAATGGACGAAAGTCTGAACCAGCCATGCCGCGTGAAGGATGACGGCCC
TCTGGGTTGTAAACTTCTTTTATATGGGACGAAAAAAGGGAATTCTTTCTCACTTGACGGTACCATAGGAATAAGCACCG
GCTAACTCCGTGCCAGCAGCCGCGGTAATACGGAGGGTGCAAGCGTTATCCGGATTCACTGGGTTTAAAGGGTGCGTAGG
TGGGTAGGTAAGTCAGTGGTGAAATCTCCGAGCTTAACTCGGAAACTGCCATTGATACTATTTATCTTGAATTTTTTGGA
GGTGAGCGGAATATGTCATGTAGCGGTGAAATGCTTAGATATGACATAGAACACCAATTGCGAAGGCAGCTCACTACGAA
ATTATTGACACTGAGGCACGAAAGCGTGGGGATCAAACAGGATTAGATACCCCAGTAGTC
>OTU_226;size=18;
CCTACGGGCGGCAGCAGTAAGGAATATTGGACAATGGGCGCAAGCCTGATCCAGCCATGCCGCGTGCAGGACTAAGGCCC
TATGGGTTGTAAACTGCTTTTGGACAGAAAAAAATCTCTCGACGTGTCGAGAGTTGATGGTACTGTCAGAATAAGGATCG
GCTAACTCCGTGCCAGCAGCCGCGGTAATACGGAGGATCCAAGCGTTATCCGGATTTATTGGGTTTAAAGGGTGCGTAGG
CGGATTAGTAAGTCAGTGGTGAAAGCCTGCAGCTTAACTGTAGAATTGCCATTGATACTGCTAGTCTTGAATATAGTTGA
GGTGGGCGGAATATGACATGTAGCGGTGAAATGCTTAGATATGTCATAGAACACCAATTGCGAAGGCAGCTCGCTAAGCT
ATTATTGACGCTGAGGCACGAAAGCGTGGGGAGCAAACAGGATTAGATACCCCAGTAGTC
>OTU_227;size=12;
CCTACGGGGGGCAGCAGTGGGGAATATTGGACAATGGGCGCAAGCCTGATCCAGCCATGCCGCGTGGGTGAAGAAGGCCT
TCGGGTTGTAAAGCCCTTTTGTCCGGAAAGAAAAGCACGGGATTAATACCCTCGTGTGATGACGGTACCGGAAGAATAAG
CACCGGCTAACTTCGTGCCAGCAGCCGCGGTAATACGAAGGGTGCAAGCGTTACTCGGAATTACTGGGCGTAAAGCGTGC
GTAGGTGGTTTGTTAAGTCTGTCGTGAAATCCCCGGGCTCAACCTGGGAATGGCGATGGATACTGGCAAGCTAGAGTGAG
GTAGAGGAGAGTGGAATTCCCGGTGTAGCAGTGAAATGCGTAGAGATCGGGAGGAACATCAGTTGCGAAGGCGGCTCTCT
GGACCATCACTGACACTGAGGCACGAAAGCGTGGGGAGCAAACAGGATTAGATACCCGAGTAGTC
>OTU_228;size=3;
CCTACGGGGGGCTGCAGTAAGGAATATTGGTCAATGGACGCAAGTCTGAACCAGCCATGCCGCGTGGAGGATGAAGGCCC
TCTGGGTTGTAAACTTCTTTTCTTTGGGACGAAACCCCTGTTTCTACGGGGACTGACGGTACCAGAGGAATAAGCACCGG
CTAACTCCGTGCCAGCAGCCGCGGTAATACGGAGGGTGCAAGCGTTATCCGGATTCACTGGGTTTAAAGGGAGCGTAGGT
GGGCTTTTAAGTCAGTGGTGAAATCTTTGGGCTTAACCCGAAAACTGCCATTGATACTATTAGTCTTGAATTCTCTGGAG
GTAAGCGGAATATGTCATGTAGCGGTGAAATGCTTAGATATGACATAGAACACCCATTGCGAAGGCAGCTTACTACGGAG
ACATTGACACTGAGGCTCGAAAGCGTGGGGATCAAACAGGATTAGATACCCCAGTAGTC
>OTU_229;size=12;
CCTACGGGGGGCTGCAGTAACGAATCTTCCGCAATGCACGAAAGTGTGACGGGGCAATGCCGCGTGTGGGATGAAGCCCC
TCGGGGTGTAAACCACTGTCAGGGTCTAGGAACACAATGACCATACCCAAAGGAAGCACCGGCTAACTCTGTGCCAGCAG
CCGCGGTAATACAGAGGGTGCGAGCGTTAATCGGAATCACTGGGCTTAAAGGGTCCGTAGGCGGGACTGCAGGCGTCGAG
TGAAATACCACGGCTCAACCGTGGAACTGCTCGGCGAACCGCAGTTCTTGAGGCGAGTAGAGGCGATCAGAACGATAGGT
GGAGCGGTGAAATGCGTAGATATCTATCGGAATGCCAAAGGTGAAGACAGGTCGCTGGGCTCGTCCTGACGCTGAGGGAC
GAAAGCGTGGGGAGCAAACGGGATTAGATACCCCAGTAGTC
>OTU_230;size=3;
CCTACGGGGGGCTGCAGTCGAGAATCTTCCACAATGGGCGAAAGCCTGATGGAGCGACGCCGCGTGAAGGATGAAGTCCT
TAGGGACGTAAACTTCTTTTATGAGGGAGGAAATTTTGACGTTACCTCATGAATAAGGGGCTCCTAACTCTGTGCCAGCA
GGAGCGGTAATACAGAGGCCCCGAGCATTATCCGGATTTACTGGGCGTAAAGGGTGTGTAGGTGGCATAGTTAGTCTCTC
GTTAAATCTCAGGGCTCAACCCTGGAATCGCGAGGGAAACGGCTATGCTCGAGGATACGAGAGGTTAAGGGAACTCATGG
TGTAGGGGTGAAATCCGTTGATATCATGGGGAACACCAAATGCGAAGGCACTTAACTGGCGTATTCCTGACACTGAAACA
CGAAAGCGTGGGTAGCGAATGGGATTAGATACCCCAGTAGTC
>OTU_231;size=3;
CCTACGGGTGGCAGCAGTGGGGAATCTTGGACAATGGGGGAAACCCTGATCCAGCCATGCCGCGTGAGTGATGAAGGCCC
TAGGGTTGTAAAACTCTTTCGGCGGGGACGATAATGACGGTACCCGCAGAAGAAGCTCCGGCTAACTTCGTGCCAGCAGC
CGCGGTAATACGAAGGGGGCTAGCGTTGTTCGGAATTACTGGGCGTAAAGCGCGCGCAGGCGGTCCTTTAAGTCAGGGGT
GAAAGCCCAGAGCTCAACTCTGGAATTGCCTTTGAAACTAGAGGACTTGGGTACGGGAGAGGTGAGTGGAATTCCGAGTG
TAGAGGTGAAATTCGTAGATATTCGGAAGAACACCAGTGGCGAAGGCGGCTCACTGGCCCGTTACCGACGCTCAGGCGCG
ACAGCGTGGGGAGCAAACAGGATTAGATACCCCAGTAGTC
>OTU_232;size=7;
CCTACGGGGGGCAGCAGTGGGGAATATTGCGCAATGGACGAAAGTCTGACGCAGCGACGCCGCGTGTGGGATGAAGCCTT
TCGGGGCGTAAACCACTGTTGCCCGGGACGAAACTCCTTTTTCGAGAGGATTGACGGTACCGGGTGAGGAAGCACCGGCT
AACTCTGTGCCAGCAGCCGCGGTAATACAGAGGGTGCGAGCGTTGTCCGGAATCACTGGGCGTAAAGGGTGCGTAGGTGG
CAAGGTAAGCGTGTGGTGAAAGTCCGGGGCTCAACCCCGGATCTGCCGTGCGAACTGCCTAGCTTGAGCAATGTAGAGGC
AGGTGGAATTTCGGGTGTAGCGGTGGAATGCGTAGATATCCGAAAGAACACCAGTGGCGAAGGCGGCCTGCTGGGCATTT
GCTGACACTGAGGCACGACAGCGTGGGGAGCAAACAGGATTAGATACCCCAGTAGTC
>OTU_233;size=8;
CCTACGGGGGGCAGCAGTGGGGAATCTTGCGCAATGGGCGAAAGCCTGACGCAGCCATGCCGCGTGGATGATGAAGGTCT
TAGGATTGTAAAATCCTTTCACCGGGGACGATAATGACGGTACCCGGAGAAGAAGCCCCGGCTAACTTCGTGCCAGCAGC
CGCGGTAATACGAAGGGGGCTAGCGTTGCTCGGAATTACTGGGCGTAAAGGGCGCGTAGGCGGACATTTAAGTCGGGGGT
GAAATCCCAGGGCTCAACCCTGGAACTGCCTTCGATACTGGATGTCTTGAGTGCGGGAGAGGTGTGTGGAACTCCGAGTG
TAGAGGTGAAATTCGTAGATATTCGGAAGAACACCAGTGGCGAAGGCGACACACTGGCCCGTTACTGACGCTGAGGCGCG
AAAGCGTGGGGAGCAAACAGGATTAGATACCCCAGTAGTC
>OTU_234;size=3;
CCTACGGGGGGCTGCAGTGGGGAATTTTGGACAATGGGCGCAAGCCTGATCCAGCCATGCCGCGTGCGGGAAGAAGGCCT
TCGGGTTGTAAACCGCTTTTGTTCGGGAAGAAATTGACTGGGCTAATACCCCGGTTAGATGACGGTACCGGAAGAATAAG
CACCGGCTAACTACGTGCCAGCAGCCGCGGTAATACGTAGGGTGCGAGCGTTAATCGGAATTACTGGGCGTAAAGCGTGC
GCAGGCGGTTTCGCAAGTCAGATGTGAAAGCCCCGGGCTCAACCTGGGAACTGCATTTGAAACTACGAAGCTAGAGTGTG
TCAGAGGGGGGTAGAATTCCACGTGTAGCAGTGAAATGCGTAGAGATGTGGAGGAATACCAATGGCGAAGGCAGCCCCCT
GGGATAACACTGACGCTCATGCACGAAAGCGTGGGGAGCAAACAGGATTAGATACCCCAGTAGTC
>OTU_235;size=10;
CCTACGGGTGGCAGCAGTGAGGAATATTGGACAATGGGCGCAAGCCTGATCCAGCCATGCCGCGTGCAGGATGACGGTCC
TATGGATTGTAAACTGCTTTTGCACAGGAAGAAACACTACTTCGTGAAGTAGCTTGACGGTACTGTGAGAATAAGGATCG
GCTAACTCCGTGCCAGCAGCCGCGGTAATACGGAGGATCCAAGCGTTATCCGGAATCATTGGGTTTAAAGGGTCCGTAGG
CGGTCTTATAAGTCAGTGGTGAAATCTCCCCGCTCAACGGGGAAACGGCCATTGATACTGTAGGACTTGAATTATTAGGA
AGTAACTAGAATATGTAGTGTAGCGGTGAAATGCTTAGAGATTACATGGAATACCAATTGCGAAGGCAGGTTACTACTAA
TGGATTGACGCTGATGGACGAAAGCGTGGGTAGCGAACAGGATTAGATACCCCAGTAGTTC
>OTU_236;size=8;
CCTACGGGGGGCAGCAGTGAGGAATATTGGTCAATGGGCGAAAGCCTGAACCAGCCATGCCGCGTGCAGGAAGAATGTCT
TATGGATTGTAAACTGCTTTTATTTGGGAATAAACCTTTCGACGTGTCGGAAGCTGAAGGTACCAAATGAATAAGCACCG
GCTAACTCCGTGCCAGCAGCCGCGGTAATACGGAGGGTGCAAGCGTTATCCGGAATCATTGGGTTTAAAGGGTCCGCAGG
CGGGCATATAAGTCAGTGGTGAAAGCCTACAGCTTAACTGTAGAACTGCCATTGATACTGTATGCCTTGAATTCGATCGA
AGTGGGCGGAATGTGTAGTGTAGCGGTGAAATGCATAGATATTACACAGAACACCGATAGCGAAGGCAGCTCACTAGGTC
TGAATTGACGCTCATGGACGAAAGCGTGGGGAGCAAACAGGATTAGATACCCCAGTAGTC
>OTU_237;size=16;
CCTACGGGGGGCAGCAGTGGGGAATATTGGACAATGGGCGCAAGCCTGATCCAGCCATGCCGCGTGTGTGAAGAAGGCCT
TCGGGTTGTAAAGCACTTTTGTCCGGAAAGAAATCTTCCAACTTAATACGTTGGGAGGATGACGGTACCGGAAGAATAAG
CACCGGCTAACTTCGTGCCAGCAGCCGCGGTAATACGAAGGGTGCAAGCGTTACTCGGAATTACTGGGCGTAAAGCGTGC
GTAGGCGGTTCGTTAAGTCTGACGTGAAATCCCCGGGCTCAACCTGGGACGTGCGTTGGAAACTGGCGATCTAGAGTACG
GTAGAGGGTGGTGGAATTCCCGGTGTAGCAGTGAAATGCGTAGAGATCGGGAGGAACACTCGTGGCGAAGGCGGCCACCT
GGACCAGTACTGACGCTGAGGCACGAAAGCGTGGGGAGCAAACAGGATTAGATACCCCAGTAGTC
>OTU_238;size=22;
CCTACGGGTGGCAGCAGTGGGGAATTTTGGACAATGGGCGCAAGCCTGATCCAGCAATGCCGCGTGCAGGACGAAGGCCT
TCGGGTTGTAAACTGCTTTTGTACGGAACGAAACGGCTCTCTCTAATACAGGGAGCTAATGACGGTACCGTAAGAATAAG
CACCGGCTAACTACGTGCCAGCAGCCGCGGTAATACGTAGGGTGCAAGCGTTAATCGGAATTACTGGGCGTAAAGCGTGC
GCAGGCGGTCTTTTAAGACAGATGTGAAATCCCCGGGCTTAACCTGGGAACTGCATTTGTGACTGAAAGGCTGGAGTACG
GCAGAGGGGGATGGAATTCCGCGTGTAGCAGTGAAATGCGTAGATATGCGGAGGAACACCGATGGCGAAGGCAGTCCCCT
GGGCCTGTACTGACGCTCATGCACGAAAGCGTGGGGAGCAAACAGGATTAGATACCCCAGTAGTC
>OTU_239;size=5;
CCTACGGGGGGCAGCAGTGGGGAATATTGCACAATGGGCGCAAGCCTGATGCAGCGACGCCGCGTGGGGGATGACGGCCT
TCGGGTTGTAAACCTCTTTCAATAGGGACGAAGCGCAAGTGACGGTACCTATAGAAGAAGCACCGGCCAACTACGTGCCA
GCAGCCGCGGTAATACGTAGGGTGCGAGCGTTGTCCGGAATTACTGGGCGTAAAGAGCTCGTAGGTGGTTTGTCGCGTTG
TTCGTGAAATCTCACAACTCAATTGTGAGCGTGCGAGCGATACGGGCAGACTGGAGTACTGCAGGGGAGACTGGAATTCC
TGGTGTAGCGGTGGAATGCGCAGATATCAGGAGGAACACCGGTGGCGAAGGCGGGTCTCTGGGCAGTAACTGACGCTGAG
GAGCGAAAGCGTGGGGAGCGAACAGGATTAGATACCCCAGTAGTC
>OTU_240;size=7;
CCTACGGGGGGCAGCAGTAAGGAATATTGGACAATGCCCGCAAGGGTGATCCAGCCATGCCGCGTGCAGGAAGAAGGCCC
TATGGGTCGTAAACTGCTTTTACACCGGAGAAAACCTCCCCTCGTGAGGGGAGCTGATAGTATGGTGAGAATAAGCATCG
GCTAACTTCGTGCCAGCAGCCGCGGTAAGACGAAGGATGCAAGCGTTATCCGGATTCATTGGGTTTAAAGGGAGCGTAGG
CGGTCTTATAAGTCAGTGGTGAAAGCCTAGAGCTTAACTCTAGAATTGCCATTGATACTGTAGGACTTGAGTATAGTTGC
TGTGGGCGGAATATGACATGTAGTGGTGAAATACTTAGAGATGTCATAGAACACCGATTGCGAAGGCAGCTCACAAAACT
ATAACTGACGCTGAGGCTCGAAAGTGCGGGGATCAAACAGGATTAGATACCCGGGTAGTC
>OTU_241;size=5;
CCTACGGGTGGCTGCAGTAGGGAATATTGGACAATGGGCGCAAGCCTGATCCAGCCATCCCGCGTGAAGGATTAAGGCCC
TCTGGGTTGTAAACTTCTTTTCTCTGGGAATAAAAAGTGGGATTTATCCTGCCTTGAAGGTACCAGAGGAATAAGCACCG
GCTAACTCCGTGCCAGCAGCCGCGGTAATACGGAGGGTGCAAGCGTTATCCGGATTCACTGGGTTTAAAGGGAGCGTAGG
TGGCTTTGTAAGTCAGTGGTGAAATATTGCGGCTCAACCGCAAAACTGCCATTGATACTGCTTAGCTTGAATCAAGTCGA
GGTGGATGGAATAATACATGTAGCGGTGAAATGCTTAGATATGTATTAGAACACCGATTGCGAAGGCAGTTCACTAGGCT
TGTATTGACACTGAGGCTCGAAAGCGTGGGGATCAAACAGGATTAGATACCCCAGTAGTC
>OTU_242;size=10;
CCTACGGGGGGCTGCAGTAGGGAATATTGCGCAATGGGCGAAAGCCTGACGCAGCGATGCCGCGTGAGTGACGAAGGTCT
TAGGATTGTAAAGCTCTTTTCTGAGGGAAGAATAGGTCTGGTAGGAAATGACTGGATTCTGACGGTACCTCAGGAATAAG
GAACGGCTAACTCCGTGCCAGCAGCCGCGGTAATACGGAGGTTCCAAGCGTTGTTCGGAATTACTGGGCGTAAAGGGAGC
GCAGGCGGACAGGTCAGTTTAAAGTGGAATCCCAGGGCTCAACCCTGGACGTGCTTTGGATACTGCCTGTCTTGAGTTCG
TGAGAGGAAAGTGGAATTCAGGGTGTAGCGGTGAAATGCTTAGATATCCTGAGGAACACCAGTGGCGAAAGCGACTTTCT
GGCACGAAACTGACGCTGAGGCTCGAAAGCATGGGTAGCGAACGGGATTAGATACCCGGGTAGTC
>OTU_243;size=14;
CCTACGGGGGGCTGCAGTGGGGAATTTTGCACAATGGGGGAAACCCTGATGCAGCAATGCCGCGTGAGTGAAGAAGGCCT
TTGGGTTGTAAAGCTCTTTCGGCTGAGAAGAAGGGCTATATGGCTAATATCCATATAGTTTGACGGTATCAGAAGAAGAA
GCACCTGCTAACTTCGTGCCAGCAGCAGCGGTAATACGAAGGGTGCAAGCGTTGTTCGGAATTACTGGGCGTAAAGGGCG
CGTAGGCGGGTTTGTAAGTCGAATGTGAAATCCCCGGGCTTAACCCGGGACGTGCATTCGATACTGCTAATCTTGAATGC
TTGAGAGGGTGGTGGAATTCCTAGTGTAGAAGTGAAATTCGTAGATATTAGGAGGAACACCTGAGGCGAAGGCGGCCACC
TGGCAAGACATTGACGCTAAGGCGCGAAAGTGCGGGGAGCAAACAGGATTAGATACCCGGGTAGTC
>OTU_244;size=7;
CCTACGGGGGGCTGCAGTGGGGAATATTGGACAATGGGCGCAAGCCTGATCCAGCAATGCCGCGTGGATGAAGAAGGTCT
TCGGATTGTAAAGTCCTTTCGACGGGGACGATGATGACGGTACCCGTAGAAGAAGCCCCGGCTAACTTCGTGCCAGCAGC
CGCGGTAATACGAAGGGGGCTAGCGTTACTCGGAATTACTGGGCGTAAAGGGCGCGTAGGCGGCTTTGTAAGTCAGGCGT
GAAATTCCTGGGCTCAACCTGGGGACTGCGCTTGAGACTGCGGAGCTAGAGGATGGAAGAGGGTCGTGGAATTCCCAGTG
TAGAGGTGAAATTCGTAGATATTGGGAAGAACACCGGTGGCGAAGGCGGCGACCTGGTCCATTACTGACGCTGAGGCGCG
ACAGCGTGGGGAGCAAACAGGATTAGATACCCGGGTAGTC
>OTU_245;size=14;
CCTACGGGGGGCAGCAGTGGGGAATTTTGGACAATGGGCGCAAGCCTGATCCAGCCATGCCGCGTGAGTGAAGAAGGCCT
TCGGGTTGTAAAGCTCTTTCGGCCGGGACGAAATCGCATTTCTTAATACGAGGTGTGGATGACGGTACCGGAAGAAGAAG
CACCGGCTAACTACGTGCCAGCAGCCGCGGTAATACGTAGGGTGCGAGCGTTAATCGGAATTACTGGGCGTAAAGCGTGC
GCAGGCGGTTTTGTAAGCCAGATGTGAAATCCCCGGGCTTAACCTGGGAACTGCATTTGGGACTGCAAGGCTAGAGTACG
GCAGAGGGAGGTGGAATTCCACGTGTAGCAGTGAAATGCGTAGATATGTGGAGGAACACCGATGGCGAAGGCAGCCTCCT
GGGCTAGTACTGACGCTCATGCACGAAAGCGTGGGGAGCAAACAGGATTAGATACCCCAGTAGTC
>OTU_246;size=3;
CCTACGGGTGGCTGCAGTGGGGAATTTTGGACAATGGGGGCAACCCTGATCCAGCCATTCCGCGTGAGTGAAGAAGGCCT
TCGGGTTGTAAAGCTCTTTCAGCAGGAACGAAACGGTGGCTACTAATACTAGCTACTAATGACGGTACCTGAAGAAGAAG
CACCGGCTAACTACGTGCCAGCAGCCGCGGTAATACGTAGGGTGCGAGCGTTAATCGGAATTACTGGGCGTAAAGCGTGC
GCAGGCGGTTCCATAAGACAGATGTGAAATCCCCGGGCTTAACCTGGGAACTGCGTTTGTGACTGTGGGACTGGAGTGTG
GCAGAGGGGGGTGGAATTCCACGTGTAGCAGTGAAATGCGTAGAGATGTGGAGGAACACCGATGGCGAAGGCAGCCCCCT
GGGTCAACACTGACGCTCATGCACGAAAGCGTGGGGAGCAAACAGGATTAGATACCCCAGTAGTC
>OTU_247;size=47;
CCTACGGGGGGCTGCAGTGGGGAATTTTGGACAATGGACGCAAGTCTGATCCAGCCATGCCGCGTGCGGGAAGAAGGCCT
TCGGGTTGTAAACCGCTTTTGTCAGGGAAGAAACGAGTTTCTCTAATACAGAGACTTAATGACGGTACCTGAAGAATAAG
CACCGGCTAACTACGTGCCAGCAGCCGCGGTAATACGTAGGGTGCAAGCGTTAATCGGAATTACTGGGCGTAAAGCGTGC
GCAGGCGGTTATGCAAGACAGAGGTGAAATCCCCGGGCTCAACCTGGGAACTGCCTTTGTGACTGCATAGCTAGAGTACG
GCAGAGGGGGATGGAATTCCGCGTGTAGCAGTGAAATGCGTAGATATGCGGAGGAACACCGATGGCGAAGGCAATCCCCT
GGGCCTGTACTGACGCTCATGCACGAAAGCGTGGGGAGCAAACAGGATTAGATACCCGGGTAGTC
>OTU_249;size=9;
CCTACGGGGGGCAGCAGTAAGGAATATTGGACAATGGGCGAAAGCCTGATCCAGCCATGCCGCGTGAAGGACGAAGGCGC
TCAGCGTTGTAAACTTCTTTTGGATGGGAACAATAACCCCGACGTGTCGGGACTTGAGGGTACCATCAGAATAAGCACCG
GCTAACTCCGTGCCAGCAGCCGCGGTAATACGGAGGGTGCAAGCGTTATCCGGAATCACTGGGTTTAAAGGGTGCGTAGG
CGGTCTAATAAGTCAGTCGTGAAATCGCTGGGCTCAACCCATGCAATTGCGATTGATACTGTTAGACTTGAATGGGGTTG
AGGCTAGCGGAATGCGGCATGTAGCGGTGAAATGCTTAGATATGCCGCAGAACACCGATTGCGAAGGCAGCTAGCTGGGC
CTTTATTGACGCTGAGGCACGAAAGCGTGGGGAGCAAACAGGATTAGATACCCCAGTAGTC
>OTU_250;size=16;
CCTACGGGGGGCAGCAGTCGAGAATCTTTCACAATGGGGGCAACCCTGATGGAGCGACGCCGCGTGGAGGATAAGGTCTT
CGGATTGTAAACTCCTGTCATGCGTGAACAAGATTGTCGGGTTAATAACCTGTGCAAGTTGATGGTAGCGCAAGAGGAAG
AGACGGCTAACTCTGTGCCAGCAGCCGCGGTAATACAGAGGTCTCAAGCGTTGTTCGGAATCACTGGGCGTAAAGGGTGC
GTAGGTGGCGTGGTAAGTCAGATGTGAAAGCCCGGGGCTCAACCTCGGAATTGCATCCGATACTGCCGTGCTAGAGTACT
GAAGGGGTGACTAGAATTCTCGGTGTAGCAGTGAAATGCGTAGATATCGAGAGGAATACCAAAGGCGAAGGCAGGTCACT
GGGCAGTTACTGACACTGAGGCACGAAGGCCAGGGGAGCGAACGGGATTAGATACCCGGGTAGTC
>OTU_251;size=9;
CCTACGGGGGGCAGCAGTGGGGAATATTGGACAATGGGCGCAAGCCTGATCCAGCAATACCGCGTGAGTGATGAAGGTCT
TCGGATTGTAAAGCTCTTTTAGTGAGGAAGATAATGACGGTACTCACAGAAAAAGCACCGGCTAACTTCGTGCCAGCAGC
CGCGGTAATACGAAGGGTGCTAGCGTTGTTCGGAATTATTGGGCGTAAAGCGTATGTAGGCGGTTTGGTAAGTCAGTTGT
GAAAGCCCTAGGCTCAACCTAGGAATTGCAACCGAAACTGCCTTGCTTGAATTTGGTGGGGGATAGTGGAATTCTTAGTG
TAGGGGTGAAATCCGTAGATATTAAGAGGAACACCGGCGGCGAAAGCGACTATCTACACCAACATTGACGCTGAGATACG
AAAGCGTGGGGAGCAAACAGGATTAGATACCCGGGTAGTC
>OTU_252;size=3;
CCTACGGGGGGCAGCAGTGGGGAATTTTGGACAATGGGGGCAACCCTGATCCAGCAATGCCGCGTGAGTGAAGAAGGCCT
TCGGGTTGTAAAGCTCTTTTGTTAGGGAAGAAAAGGTGAGCAATAATACTGCTTACTGATGACGGTACCTAAAGAATAAG
CACCGGCTAACTACGTGCCAGCAGCCGCGGTAATACGTAGGGTGCAAGCGTTAATCGGAATTACTGGGCGTAAAGCGTGC
GCAGGCGGCCTATTAAGTCAGATGTGAAATCCCCGAGCTCAACTTGGGAACTGCATTTGAAACTGATAGGCTAGAGTGTG
TCAGAGGGAGGTAGAATTCCACGTGTAGCAGTGAAATGCGTAGAGATGTGGAGGAATACCAGTGGCGAAGGCGGCCTCCT
GGGATAACACTGACGCTCATGTACGAAAGCGTGGGGAGCAAACAGGATTAGATACCCCAGTAGTC
>OTU_253;size=5;
CCTACGGGGGGCAGCAGTGGGGAATATTGCACAATGGGCGCAAGCCTGATGCAGCCATGCCGCGTGTGTGAAGAAGGCCT
TAGGGTTGTAAAGCACTTTCAGCGAGGAGGAAGGGTTCAGTGTTAATAGCACTGTGCATTGACGTTACTCGCAGAAGAAG
CACCGGCTAACTCCGTGCCAGCAGCCGCGGTAATACGGAGGGTGCAAGCGTTAATCGGAATTACTGGGCGTAAAGCGCAC
GCAGGCGGTTTGTTAAGTCAGATGTGAAATCCCCGAGCTTAACTTGGGAACTGCATTTGAAACTGGCAAGCTAGAGTCTT
GTAGAGGGGGGTAGAATTCCAGGTGTAGCGGTGAAATGCGTAGAGATCTGGAGGAATACCGGTGGCGAAGGCGGCCCCCT
GGACAAAGACTGACGCTCAGGTGCGAAAGCGTGGGGAGCAAACAGGATTAGATACCCCAGTAGTC
>OTU_254;size=3;
CCTACGGGGGGCAGCAGTGGGGAATATTGGACAATGGGGGCAACCCTGATCCAGCAATGCCGCGTGAGTGATGAAGGCCT
TCGGGTTGTAAAGCTCTTTCACCCACGACGATGATGACGGTAGTGGGAGAAGAAGCCCCGGCTAACTTCGTGCCAGCAGC
CGCGGTAATACGAAGGGGGCTAGCGTTGTTCGGAGTTACTGGGCGTAAAGGGCGCGTAGGCGGCCTGATCAGTCTGGTGT
GAAAGCCCGGGGCTCAACCCCGGAATTGCACTGGAGACGGTCAAGCTTGAGTGTGGGAGAGGATGGTGGAATTCCCAGTG
TAGAGGTGAAATTCGTAGATATTGGGAAGAACACCGGTGGCGAAGGCGGCCATCTGGACCATTACTGACGCTGAGGCGCG
AAAGCGTGGGGAGCAAACAGGATTAGATACCCCAGTAGTC
>OTU_255;size=7;
CCTACGGGTGGCTGCAGTGAGGAATATTGGGCAATGGAGGCAACTCTGACCCAGCCATGCCGCGTGCAGGAAGACGGTCC
TCTGGATTGTAAACTGCTTTTATTAGGGAATAAACCCTCCTACGTGTAGGAGGCTGAAGGTACCTGATGAATAAGCATCG
GCTAACTCCGTGCCAGCAGCCGCGGTAATACGGAGGATGCAAGCGTTATCCGGATTTATTGGGTTTAAAGGGTCCGTAGG
CGGGTATTTAAGTCAGTGGTGAAAGCCCACAGCTCAACTGTGGAACTGCCATTGATACTGGATGTCTTGAGTATAGTAGA
AGTAGGCGGAATAGGGCATGTAGCGGTGAAATGCATAGATATGCCCTAGAACACCGATTGCGAAGGCAGCTTACTATGTT
ATAACTGACGCTGAGGGACGAAAGCGTGGGGAGCAAACAGGATTAGATACCCGGGTAGTC
>OTU_256;size=27;
CCTACGGGAGGCAGCAGTTGGGAATCTTGGACAATGGGGGAAACCCTGATCCAGCCATGCCGCGTGAGTGATGAAGGCCT
TCGGGTTGTAAAACTCTTTCGACGGGGACGATAATGACGGTACCCGTAGAAGAAGCTCCGGCTAACTTCGTGCCAGCAGC
CGCGGTAATACGAAGGGGGCTAGCGTTGTTCGGAATTACTGGGCGTAAAGCGCGCGCAGGCGGTCTTCCAAGTCAGTGGT
GAAAGCCTGGAGCTCAACTCCAGAACTGCCATTGAAACTGTTAGACTTGAGTACGAGAGAGGTGAGTGGAATTCCCAGTG
TAGAGGTGAAATTCGTAGATATTGGGAAGAACACCAGTGGCGAAGGCGGCTCACTGGCTCGTAACTGACGCTCAGGCGCG
ACAGCGTGGGGATCAAACAGGATTAGATACCCGGGTAGTC
>OTU_257;size=5;
CCTACGGGGGGCAGCAGTCAAGAATATTCCTCAATGGGCGAAAGCCTGAAGGAGCGACGCCGCGTGACTGATGAAGTTCT
TCGGAATGTAAATGTCTTTTCTCAGGGACGAACACTGACGGTACCTGAGGAATAAGGGGTTGCTAACTCTGTGCCAGCAG
CAGCGGTAATACAGAGACCCCAAGCGCTATCCGGATTGATTGGGCGTAAAGAGTGCGTAGGCGGTCGGACAAGTCCGTGG
TTAAATTCAGAGGCTTAACTTCTGAACTGCCCTGGAAACTTTCTGACTAGAGTGCGGAAGAGGTGAGCGGAATTGCCGGT
GTAACGGTAAAATGTGTTAATATCGGCAAGAACACCAGAGGCGAAGGCGGCTCACTAGGACGCAACTGACGCTGTTGCAC
GAAAGCGTGGGGAGCGAATGGGATTAGATACCCCAGTAGTC
>OTU_258;size=5;
CCTACGGGGGGCTGCAGTCGAGAATCTTTGGCAATGGACGAAAGTCTGACCAAGCGACGCCGCGTGCGGGATGAAGGCCT
TCGGGTTGTAAACCGCTGTCGTAGGGAATCAAATGTATTGGGGTTCTCCCCTTTACTTGAGAGATCCTAGGAGGAAGGAG
AGGCTAAGCTCGTGCCAGCAGCCGCGGTAAGACGAGCTCTCCAAACGTTATTCGGTATCACTGGGCTTAAAGAGTTCGTA
GGCGGCTTTGTAGGTGGGGTGTGAAAGCCCTCGGCTCAACCGAGGAACTGCGCCCCAAACCACAGGGCTTGAGGGAGATA
GGGGTAAGCGGAACAGATGGTGGAGCGGTGAAATGCATTGATATCATCTGGAACACCGGTGGCGAAGGCGGCTTACTGGA
TCTTTTCTGACGCTGAGGAACGAAAGCTAGGGTAGCGAACGGGATTAGATACCCCAGTAGTC
>OTU_259;size=8;
CCTACGGGAGGCTGCAGTAGGGAATATTGCGCAATGGGGGAAACCCTGACGCAGCAACGCCGCGTGAGTGAGGAAGGTCT
TCGGATTGTAAAACTCTTTTATTTGGGAAAAATGACTATATGGCTAATATCCATGTAGAGTGATGGTACCAAAGGAATAA
GCACCGGCTAACTTCGTGCCAGCAGCCGCGGTAATACGAAGGGTGCAAGCGTTGTTCGGAATCATTGGGCGTAAAGCGCG
CGCAGGCGGATCAGCAAGTCAGATGTGAAATCTCGAAGCTCAACTTCGAAACTGCGTCTGAAACTGCTAGTCTAGAATGT
CGGAGGGGGCAGGGGAATTTCACGTGTAGGGGTAAAATCCGTAGAGATGTGAAGGAACACCGGGGGCGAAGGCGCCTGCC
TGGACGACTATTGACGCTGAGGCGCGAAAGCGTGGGGAGCAAACAGGATTAGATACCCCAGTAGTC
>OTU_260;size=8;
CCTACGGGGGGCAGCAGTAGGGAATTTTGCGCAATGGGCGAAAGCCTGACGCAGCAACGCCATGTGTGGGATGACGCATT
TCGGTGTGTAAACCACTGTCGGCAGGGAACAACAAGCCTGAATAGGCCTATGAGTGTACCTGCAGAGGAAGCCCCGGCTA
ACTTCGTGCCAGCAGCCGCGGTAATACGAGGGGGGCAAGTGTTGTTCGGAATCACTGGGCGTAAAGGGAGCGTAGGCGGA
CGTTTAAGTCGGGAGTATAAATCCGGGGCCTAACCCCGGGCCTGCTCTCGAAACTGGACGTCTTGAATGGGACAGAGGCT
GGTGGAATTGGAGGTGTAGCGGTGGAATGCGTAGAGATCTCCAAGAACACCCGTTGCGAAGGCGGCCAGCTGGGTCCACA
TTGACGCTGAGGCTCGAAAGCGTGGGGAGCAAACAGGATTAGATACCCGGGTAGTC
>OTU_261;size=7;
CCTACGGGGGGCAGCAGTGGGGAATATTGGACAATGGGCGAAAGCCTGATCCAGCAATACCGCATGAATGATGAAGGCCT
TAGGGTTGTAAAGTTCTTTTAGTTGGGAAGATAATGACGGTACCAACAGAAAAAGCCCCGGCTAACTCCGTGCCAGCAGC
CGCGGTAAGACGGAGGGGGCTAGCGTTGTTCGGAATTACTGGGCGTAAAGGGCGCGTAGGCGGATTAGTAAGTTGGGAGT
GAAAGCCCGGGGCTTAACCTCGGAACTGCTTTCAAAACTGCTAGTCTAGAGTGAAGTAGGGGGTGATGGAATTCCTAGTG
TAGAGGTGAAATTCTTAGATATTAGGAGGAACACCGGTGGCGAAGGCGGTCACCTGGACTTCAACTGACGCTGAGGCGCG
AAAGCGTGGGGAGCAAACAGGATTAGATACCCCAGTAGTC
>OTU_262;size=16;
CCTACGGGGGGCAGCAGTGGGGAATATTGGGCAATGGGCGGAAGCCTGACCCAGCGACGCCGCGTGAGGGATGAAGGCCT
TCGGGTTGTAAACCTCTTTCAGCAGGGAAGAAGCGAAAGTGACGGTACCTGCAGAAGAAGCACCGGCTAACTATGTGCCA
GCAGCCGCGGTAATACATAGGGTGCAAGCGTTGTCCGGAATTATTGGGCGTAAAGAGCTCGTAGGTGGCTCGTCACGTCG
AATGTGAAACCCTGAGGCTCAACCTCAGGCCTGCATCCGATACGGGCGAACTGGAGTGTGGTAGGGGAGACTGGAATTCC
TGGTGTAGCGGTGGAATGCGCAGATATCAGGAGGAACACCAATGGCGAAGGCAGGTCTCTGGGCCACTACTGACACTGAG
GAGCGAAAGCGTGGGGAGCAAACAGGATTAGATACCCGAGTAGTC
>OTU_263;size=8;
CCTACGGGAGGCAGCAGTAGGGAATATTGGACAATGGGCGCAAGCCTGATCCAGCAATGCCGCGTGAGTGACGAAGGATT
TCGGTCTGTAAAGCTCTTTTCTGGGGGAAGAAATGTCGGAAGAGGAAATGCTTCCGATTTGACGGTACCTCAGGAATAAG
GGACGGCTAACTCCGTGCCAGCAGCCGCGGTAATACGGAGGTCCCAAGCGTTGTTCGGAATTACTGGGCGTAAAGGGAGC
GCAGGCGGATAGTTAAGTCTAAAGTGGAATCCCGGGGCTCAACCTCGGAACTGCTTCGGATACTGGCTGTCTTGAGTTCG
TGAGAGGAAAGCGGAATTCAGGGTGTAGCGGTGAAATGCTTAGATATCCTGAGGAACACCGATGGCGAAAGCAGCTTTCT
GGCGCGATACTGACGCTGAGGCTCGAAAGCGTGGGGAGCGAACGGGATTAGATACCCCAGTAGTC
>OTU_264;size=7;
CCTACGGGGGGCTGCAGTAAGGAATATTGGTCAATGGGCGGAAGCCTGAACCAGCCATGCCGCGTGCGGGAAGAAGGCCC
TCCGGGTTGTAAACCGCTTTTGTCAGGGAAGAATGGACGGGATTTATCCTGTTAGGGACGGTACCTGAAGAATAAGCACC
GGCTAACTCCGTGCCAGCAGCCGCGGTAATACGGAGGGTGCAAGCGTTATCCGGAATCACTGGGTTTAAAGGGTACGTAG
GCGGTTTTATAAGTCAGGTGTGAAATACCGCGGCCTAACTGCGGAACTGCACTTGATACTGTAAAACTTGAGTAGGGTGG
AGGTACACGGAATGCATCATGTAGCGGTGAAATGCTTAGATATGATGTAGAACACCGATAGCGAAGGCAGTGTGCCATAC
CTTAACTGACGCTGAGGTACGAAAGCGTGGGGAGCAAACAGGATTAGATACCCCAGTAGTC
>OTU_265;size=3;
CCTACGGGGGGCAGCAGTAGGGAATATTGGACAATGGGCGAAAGCCTGATCCAGCCATGCCGCGTGAGTGACGAAGGTCT
TCGGATTGTAAAACTCTTTTATGAGGGAAGAACCGCCTGGGGAGGAAATGCCCTGGGTCTGACGGTACCTCAGGAATAAG
GGACGGCTAACTCCGTGCCAGCAGCCGCGGTAATACGGAGGTCCCTAGCGTTGTTCGGAATTACTGGGCGTAAAGGGGGC
GCAGGCGGACAGGTCAGTGGAAAGTGGAAGCCCAGGGCTCAACCCTGGAACGCCTTTCCATACTGCTTGTCTTGAGTTCG
TGAGAGGAGAGCGGAATTCAGGGTGTAGCGGTGAAATGCTTAGATATCCTGAGGAACACCAATGGCGAAAGCAGCTCTCT
GGCACGTTACTGACGCTGAGGCCCGAAAGCGTGGGGAGCGAACGGGATTAGATACCCCAGTAGTC
>OTU_266;size=5;
CCTACGGGGGGCAGCAGTGGGGAATTTTGGACAATGGGGGCAACCCTGATCCAGCAATGCCGCGTGAGTGAAGAAGGCCT
TCGGGTTGTAAAGCTCTTTTGTTAGGGAAGAAAAGGTAGCTAATAATACTAGCTGCTGATGACGGTACCTAAAGAATAAG
CACCGGCTAACTACGTGCCAGCAGCCGCGGTAATACGTAGGGTGCAAGCGTTAATCGGAATTACTGGGCGTAAAGCGTGC
GCAGGCGGTCTCGTAAGTCAGATGTGAAATCCCCGAGCTCAACTTGGGAACTGCATCCGAAACTGCGAGACTAGAGTGTG
TCAGAGGGAGGTAGAATTCCACGTGTAGCAGTGAAATGCGTAGATATGTGGAGGAATACCAGTGGCGAAGGCGGCCTCCT
GGGATAACACTGACGCTCATGTACGAAAGCGTGGGGAGCAAACAGGATTAGATACCCCAGTAGTC
>OTU_267;size=9;
CCTACGGGGGGCAGCAGTGAGGAATATTGGACAATGGGTGAGAGCCTGATCCAGCCATCCCGCGTGAAGGACGACTGCCC
TATGGGTTGTAAACTTCTTTTATACTGGGATAAACCTATCCTCGTGAGGGTAGCTGAAGGTACAGTATGAATAAGCACCG
GCTAACTCCGTGCCAGCAGCCGCGGTAATACGGAGGGTGCAAGCGTTATCCGGATTTATTGGGTTTAAAGGGTCCGTAGG
CGGACTCGTAAGTCAGTGGTGAAATCTCATAGCTTAACTATGAAACTGCCATTGATACTGCGGGTCTTGAGTAAAGTAGA
AGTGGCTGGAATAAGTAGTGTAGCGGTGAAATGCATAGATATTACTTAGAACACCAATTGCGAAGGCAGGTCACTATGTT
TTAACTGACGCTGATGGACGAAAGCGTGGGGAGCGAACAGGATTAGATACCCCAGTAGTC
>OTU_268;size=7;
CCTACGGGGGGCAGCAGTAAGGAATATTGGTCAATGGGCGCAAGCCTGAACCAGCCATGCCGCGTGCAGGAAGACGGCCC
TATGGGTTGTAAACTGCTTTTATACGGGAATAAACCTCGGTACGTGTACCGAGCTGAATGTACCGTAAGAATAAGGATCG
GCTAACTCCGTGCCAGCAGCCGCGGTAATACGGAGGATCCAAGCGTTATCCGGATTTATTGGGTTTAAAGGGTGCGTAGG
CGGCTTTTTAAGTCAGGGGTGAAAGACGGTGGCTCAACCATCGCAGTGCCCTTGATACTGAAGAGCTTGAATACACTAGA
GGTAGGCGGAATGAGACAAGTAGCGGTGAAATGCATAGATATGTCTCAGAACACCAATTGCGAAGGCAGCTTACTATGGT
GTTATTGACGCTGAGGCACGAAAGCGTGGGGATCAAACAGGATTAGATACCCCAGTAGTC
>OTU_269;size=5;
CCTACGGGGGGCAGCAGTAAGGAATATTGGACAATGGAGGCAACTCTGATCCAGCCATGCCGCGTGAAGGATGAAGGCCC
TATGGGTCGTAAACTTCTTTTGTACGAGAGAAAACCATTTCACGTGTGAGATGTTGATAGTATCGTAAGAATAAGGATCG
GCTAACTTCGTGCCAGCAGCCGCGGTAAGACGAAGGATCCAAGCGTTATCCGGATTCATTGGGTTTAAAGGGTGCGTAGG
CGGATTTGTAAGTCAGTGGTGAAAGCCGATAGCTCAACTATCGAACTGCCATTGATACTGCAGATCTAGAATATAGATGA
TGTTGGCGGAATATGACATGTAGCGGTGAAATGCATAGATATGTCATAGAACACCGATTGCGAAGGCAGCTGACAAAACT
ATTATTGACGCTGATGCACGAAAGTGCGGGGATCAAACAGGATTAGATACCCCAGTAGTC
>OTU_270;size=9;
CCTACGGGGGGCAGCAGTAGGGAATATTGGTCAATGGACGCAAGTCTGAACCAGCCATGCCGCGTGCAGGATGAATGTCC
TATGGATTGTAAACTGCTTTTATATGGGAAGAAACCCCTGGATGCGTCCGGGGCTGACGGTACCATTTGAATAAGGATCG
GCTAACTTCGTGCCAGCAGCCGCGGTAAGACGAAGGATTCAAGCGTTGTCCGGATTTACTGGGTTTAAAGGGTGCGTAGG
CGGAAAGCTAAGTCAGTGGTGAAAGCCCGCAGCTCAACTGCGGAACTGCCATTGAAACTGGCCTTCTTGAATACAGTGGA
GGTAGATGGAATATAACATGTAGCGGTGAAATGCTTAGATATGTTATAGAACACCGATTGCGAAGGCAGTCTGCTACACT
GTCATTGACGCTGAGGCACGAAAGCGTGGGGAGCGAACAGGATTAGATACCCGGGTAGTC
>OTU_271;size=3;
CCTACGGGGGGCTGCAGTTGGGAATCTTGCACAATGGGGGAAACCCTGATGCAGCGACGCCGCGTGGACGATGAAGGCCT
TAGGGTTGTAAAGTCCTTTTTTGGGGAAAGACTTAGGACGGTACCCCAAGAATAAGCTCCGGCTAACTACGTGCCAGCAG
CCGCGGTAAGACGTAGGGAGCAAGCGTTGTCCGGATTTACTGGGCGTAAAGAGCGCGTAGGCGGCTCGTTAAGTGTGAAG
TGAAATCTCCAGTGCTCAACACGGAAACTGCTTTACATACTGGCGAGCTTGAGGAAAGCAGAGGCAACTGGAATTCCTGG
TGTAGCGGTGAAATGCGTTGATATCAGGAGGAACACCCATGGCGAAGGCAGGTTGCTGGGCTTTATCTGACGCTGAGGCG
CGAAAGCGTGGGTAGCAAACAGGATTAGATACCCCAGTAGTC
>OTU_272;size=7;
CCTACGGGGGGCAGCAGTAGGGAATATTGGTCAATGGAGGCAACTCTGAACCAGCCATGCCGCGTGCAGGAAGAAGGCCC
TCTGGGTTGTAAACTGCTTTTGACTAGGAACAAATGACTCTTGCGAGAGTAGCTGAGTGTACTAGTAGAATAAGCCACGG
CTAACTACGTGCCAGCAGCCGCGGTAATACGTAGGTGGCAAGCGTTGTCCGGATTTATTGGGTTTAAAGGGTGCGTAGGT
GGCTTTGTAAGTCAGCGGTGAAACTTTGGAGCTTAACTCCAGAACGGCCATTGATACTGCAGAGCTTGAGTTCGAACGAG
GTAGGCGGAATTGACGGTGTAGCGGTGAAATGCATAGATATCGTCAAGAACACCAATAGCGAAGGCAGCTTACTAGAACG
ACACTGACACTGAGGCACGAAAGCGTGGGTAGCAAACAGGATTAGATACCCCAGTAGTC
>OTU_273;size=5;
CCTACGGGGGGCTGCAGTGGGGAATATTGGACAATGGGCGAAAGCCTGATCCAGCAATGCCGCGTGGATGAAGAAGGTCT
TCGGATTGTAAAGTCCTTTCGACGGGGACGATGATGACGGTACCCGTAGAAGAAGCCCCGGCTAACTTCGTGCCAGCAGC
CGCGGTAATACGAAGGGGGCTAGCGTTACTCGGAATGACTGGGCGTAAAGGGCGCGTAGGCGGTTTGTTTAGTTAGGCGT
GAAATTCCTGGGCTCAACCTGGGGGCTGCGCTTAATACAGGCAGACTAGAGTGTGAAAGAGGGTCGTGGAATTCCCAGTG
TAGAGGTGAAATTCGTAGATATTGGGAAGAACACCGGTGGCGAAGGCGGCGACCTGGTTCATTACTGACGCTGAGGCGCG
AAAGCGTGGGGAGCAAACAGGATTAGATACCCGGGTAGTC
>OTU_274;size=36;
CCTACGGGCGGCTGCAGTGAGGAATATTGGTCAATGGGCGCAAGCCTGAACCAGCCATGCCGCGTGCAGGAAGACGGTCC
TATGGATTGTAAACTGCTTTTATACAGGAAGAAACACCTCCACGTGTGGAGGCTTGACGGTACTGTAGGAATAAGGATCG
GCTAACTCCGTGCCAGCAGCCGCGGTAATACGGAGGATCCAAGCGTTATCCGGAATCATTGGGTTTAAAGGGTCCGTAGG
CGGTCTTATAAGTCAGTGGTGAAAGCCCATCGCTCAACGATGGAACTGCCATTGATACTGTAAGACTTGAATACTTAGGA
AGTAACTAGAATATGTAGTGTAGCGGTGAAATGCTTAGATATTACATGGAATACCAATTGCGAAGGCAGGTTACTACTAA
GTGATTGACGCTGATGGACGAAAGCGTGGGGAGCGAACAGGATTAGATACCCGGGTAGTC
>OTU_275;size=7;
CCTACGGGGGGCTGCAGTAAGGAATATTGGACAATGGTCGCAAGACTGATCCAGCCATGCCGCGTGAAGGATGAAGGCCC
TATGGGTTGTAAACTTCTTTTGTATGGGAAAAAACCTCTCTACGTGTAGAGAGCTGATTGTACCATAAGAATAAGGATCG
GCTAACTCCGTGCCAGCAGCCGCGGTAATACGGAGGATCCAAGCGTTATCCGGATTCATTGGGTTTAAAGGGTGCGTAGG
CGGAATGATAAGTCAGTGGTGAAAGCCTGCAGCTTAACTGCAGAACTGCCATTGATACTGTCAATCTTGAGTACATTTGA
TGTGGGCGGAATGTGTCATGTAGCGGTGAAATGCTTAGATATGACACAGAACACCGATTGCGAAGGCAGCTCACAAAACT
GTAACTGACGCTGAGGCACGAAAGCGTGGGTATCAAACAGGATTAGATACCCCAGTAGTC
>OTU_276;size=7;
CCTACGGGTGGCAGCAGTGGGGAATATTGGACAATGGGCGAAAGCCTGATCCAGCAATGCCGCGTGTGTGAAGAAGGCCT
GCGGGTTGTAAAGCACTTTCGGTTGGGAAGAAGTGCTGTGAGTTAACACCTCGCGGCTTTGACACTACCTTCAGAAGAAG
CACCGGCTAACTCCGTGCCAGCAGCCGCGGTAATACGGAGGGTGCGAGCGTTAATCGGAATTACTGGGCGTAAAGCGCGC
GTAGGCGGCCGAATAAGTCGGATGTGAAATCCCTGGGCTTAACCTAGGAACTGCATTCGATACTGTTCGGCTAGAGTATG
GTAGAGGAAAGCGGAATTCCCGGTGTAGCGGTGAAATGCGTAGATATCGGGAGGAACATCAGTGGCGAAGGCGGCTTTCT
GGACCAATACTGACGCTGAGGCGCGAAAGCGTGGGTAGCAAACAGGATTAGATACCCCAGTAGTC
>OTU_277;size=3;
CCTACGGGGGGCTGCAGTGGGGAATATTGCGCAATGGAGGAAACTCTGACGCAGCGACGCCGCGTGAGTGAAGAAGTCTT
TCGGGATGTAAAACTCTGTCAGGTGGAACGATAATGACGGTACCACCAAAGGAAGCCCCGGCTAACTACGTGCCAGCAGC
CGCGGTAATACGTAGGGGGCGAGCGTTATCCGGATTTACTGGGCATAAAGGGAGCGTAGGTGGTTAGGTAAGTCAGGTGT
TAAAGTCAAAAGCTCAACTTTTGTTCGCACTTGATACTGCTTAACTAGAGATCAGGAGAGGAAAGCGGAACTCACAGTGT
AGCGGTGAAATGCGTAGATATTGTGAGGAACACCAGTTGCGAAGGCGGCTTTCTGGACTGATTCTGACACTGAGGCTCGA
AAGCGTGGGGAGCAAACAGGATTAGATACCCCAGTAGTC
>OTU_278;size=5;
CCTACGGGGGGCTGCAGTGGGGAATATTGCGCAATGGAGGAAACTCTGACGCAGCGACGCCGCGTGAGCGAAGAAGTCTT
TCGGGATGTAAAGCTCTGTCAGGAGGAACGATAATGACGGTACCTCCAGAGGAAGCCCCGGCTAACTACGTGCCAGCAGC
CGCGGTAATACGTAGGGGGCAAGCGTTATCCGGATTTACTGGGCATAAAGGGCGCGTAGGCGGTTTATTAAGTCAGATGT
TAAAGCCAGCAGCTCAACTGCTGTTCGCATTTGATACTGGTGAACTAGAGATCAGGAGAGGAAAGCGGAACATACAGTGT
AGCGGTGAAATGCGTAGATATTGTATGGAACACCAGTTGCGAAGGCGGCTTTCTGGACTGATTCTGACGCTGAGGCGCGA
AAGCGTGGGGAGCAAACAGGATTAGATACCCCAGTAGTC
>OTU_279;size=5;
CCTACGGGGGGCAGCAGTAAGGAATATTGGTCAATGGACGCAAGTCTGAACCAGCTATGCCGCGTGGAGGATGAAGGCCC
TCTGGGTTGTAAACTTCTTTTATCTGGGACGAAAAAAGGCTTTTCTAAGTCGTCTGACGGTACCAGATGAATAAGCACCG
GCTAACTCCGTGCCAGCAGCCGCGGTAATACGGAGGGTGCAAGCGTTATCCGGATTCACTGGGTTTAAAGGGTGCGTAGG
TGGGTTGGTAAGTCAGTGGTGAAATCTCCGAGCTTAACTTGGAAACTGCCATTGATACTATCAGTCTTGAATATTGTGGA
GGTTAGCGGAATATGTCATGTAGCGGTGAAATGCTTAGAGATGACATAGAACACCAATTGCGAAGGCAGCTGGCTACACA
AATATTGACACTGAGGCACGAAAGCGTGGGGATCAAACAGGATTAGATACCCCAGTAGTC
>OTU_280;size=5;
CCTACGGGTGGCAGCAGTGGGGAATCTTGTGCAATGGGCGAAAGCCTGACACAGCCACGCCGCGTGCGGGAAGAAGGCCT
TCGGGTTGTAAACCGCTTTCAGCAGGAACGAAAATGACGGTACCTGCAGAAGAAGATGCGGCCAACTACGTGCCAGCAGC
CGCGGTGATACGTAGGCATCAAGCGTTGTCCGGATTTATTGGGCGTAAAGAGCTCGTAGGCGGTTCAGCAAGTCGGGTGT
GAAAACTCTGGGCTTAACCCAGAGCCTGCACTCGAAACTGCTGTGACTAGAGTTCGGTAGGGGAGCAGGGAATTCCTAGT
GTAGCGGTGAAATGCGCAGATATTAGGAGGAACACCAATGGCGAAGGCACTGCTCTGGGCCGATACTGACGCTGAGGAGC
GAGAGCGTGGGTAGCAAACAGGATTAGATACCCCAGTAGTC
>OTU_281;size=3;
CCTACGGGGGGCTGCAGTGGGGAATATTGGACAATGGGCGCAAGCCTGATCCAGCCATGCCGCGTGAGTGATGAAGGCCT
TCGGGTTGTAAAGCTCTTTCGCACGCGACGATGATGACGGTAGCGTGAGAAGAAGCCCCGGCTAACTTCGTGCCAGCAGC
CGCGGTAATACGAAGGGGGCTAGCGTTGTTCGGAATTACTGGGCGTAAAGCGCACGCAGGCGGTTTGTCTAGTCAGGAGT
GAAAGCCCGGGGCTTAACCCCGGAATAGCTCTTGATACTGGCAGACTTGAATCACGGAGAGGGTAGTGGAATTCCGAGTG
TAGAGGTGAAATTCGTAGATATTCGGAAGAACACCAGTGGCGAAGGCGACTACCTGGCCGTTGATTGACGCTCATGTGCG
AAAGCGTGGGGAGCAAACAGGATTAGATACCCCAGTAGTC
>OTU_282;size=9;
CCTACGGGGGGCTGCAGTGGGGAATTGTTCACAATGGGCGCAAGCCTGATGACGCAACGCCGCGTGGGGGATGAAGGTCT
TCGGATCGTAAACCCCTGTCGAATGGGACGAATAGCCTTCGAATTAATACCTCGGAGGACTGACGGTACCGTTAAAGGAA
GCCACGGCTAACTCTGTGCCAGCAGCCGCGGTAATACAGAGGTGGCAAGCGTTGTTCGGAATTACTGGGCGTAAAGGGCG
CGTAGGCGGCCATCTAAGTCAGACGTGAAATCCCCCGGCTCAACCTGGGAACTGCGTCTGATACTGGGAGGCTAGAGTTT
GGGAGAGGGATGTAGAATTCCAGGTGTAGCGGTGAAATGCGTAGATATCTGGAGGAATACCGGTGGCGAAGGCGGCATCC
TGGACCAATACTGACGCTGAGGCGCGAAAGCTAGGGGAGCAAACGGGATTAGATACCCGGGTAGTC
>OTU_284;size=5;
CCTACGGGGGGCTGCAGTGGGGAATTTTGCGCAATGGACGAAAGTCTGACGCAGCAATACCGTGTGTGGGATGACGCCTC
GTGGGGTGTAAACCACTGTCAGAATGGAAAAATTTGATTGTACATTCAAAGGAAGCACCGGCTAATTCCGTGCCAGCAGC
CGCGGTAATACGGAAGGTGCAAGCGTTGTCCGGATTTATTGGGCGTAAAGAGTTTGTAGGCGGTTTTGTAAGTCTGAAGT
GAAATAATGGAGCTCAACTCCATACACGCTTTTGAAACTACAAAACTAGAGAATGTTAGGGGTGAGTGGAATTTCCAGTG
TAGCGGTGAAATGCGTAGATATTGGAAAGAACACCGGAGGCGAAGGCGGCTCACTGGGACATTTCTGACGCTGAGAAACG
AAAGCTAGGGGAGCGAAAGGGATTAGATACCCCAGTAGTC
>OTU_285;size=3;
CCTACGGGTGGCAGCAGTGAGGAATATTGGACAATGGGCGCAAGCCTGATCCAGCCATGCCGCGTGCAGGAAGAAGCATC
TATGGTGTGTAAACTGCTTTTGTACGGGAAGAAACACCACTACGTGTAGTGACTTGACGGTACCGTAAGAATAAGGATCG
GCTAACTCCGTGCCAGCAGCCGCGGTAATACGGAGGATCCAAGCGTTATCCGGAATCATTGGGTTTAAAGGGTCCGTAGG
CGGTTTAGTAAGTCAGTGGTGAAAGCCTATCGCTCAACGATAGAACGGCCATTGATACTGCTAGACTTGAATTACAAGGA
AGTAACTAGAATATGTAGTGTAGCGGTGAAATGCTTAGATATTACATGGAATACCAATTGCGAAGGCAGGTTACTACTTG
TGGATTGACGCTGATGGACGAAAGCGTGGGGAGCGAACAGGATTAGATACCCCAGTAGTC
>OTU_286;size=7;
CCTACGGGGGGCAGCAGTGGGGAATATTGGACAATGGGCGCAAGCCTGATCCAGCCATGCCGCGTGAGTGATGAAGGCCT
TAGGGTTGTAAAGCTCTTTCAGTGGGGACGATAATGACGGTACCCACAGAAGAAGCCCCGGCTAACTTCGTGCCAGCAGC
CGCGGTAATACGAAGGGGGCTAGCGTTGTTCGGATTTACTGGGCGTAAAGCGCACGTAGGCGGATCGTTAAGTCGGGGGT
GAAATCCTGGAGCTCAACTCCAGAACTGCCTTCGATACTGGCGATCTTGAGTCCGGAAGAGGTGAGTGGAACTCCTAGTG
TAGAGGTGGAATTCGTAGATATTAGGAAGAACACCAGTGGCGAAGGCGGCTCACTGGTCCGGTACTGACGCTGAGGTGCG
AAAGCGTGGGGAGCAAACAGGATTAGATACCCCAGTAGTC
>OTU_287;size=15;
CCTACGGGGGGCTGCAGTGGGGAATCTTGCGCAATGGGCGAAAGCCTGACGCAGCAACGCCGCGTGCGGGATGACAGCCT
TCGTGGTTGTAAACCGCTTTCAGCAGGGACGAAAATGACGGTACCTGCAGAAGAAGCTCCGGCTAACTACGTGCCAGCAG
CCGCGGTAATACGTAGGGAGCAAGCGTTGTCCGGATTCATTGGGCGTAAAGAGCTCGTAGGCGGTTCAGTAAGTCGGGTG
TGAAAGCTCCGAGCTCAACTCGGAGAGGCCACCCGATACTGCTGTGACTAGAGTCCAGTAGGGGAGCGTGGAATTCCTGG
TGTAGCGGTGAAATGCGCAGATATCAGGAGGAACACCAGCGGCGAAGGCGGCGCTCTGGGCTGGAACTGACGCTGAGGAG
CGAAAGCGTGGGTAGCAAACAGGATTAGATACCCCAGTAGTC
>OTU_288;size=5;
CCTACGGGGGGCTGCAGTCGAGAATCTTCCGCAATGGGCGAAAGCCTGACGGAGCGATGCCGCGTGCGGGATGAAGGCCT
TCGGGTTGTAAACCGCTGTCAGTGGGGTGGAAATTGATTGGGGTTCTCCCCAGTTATTGACCTAACCGCAGAGGAAGTCC
GGGCTAAGTACGTGCCAGCAGCCGCGGTAATACGTACCGGACAAACGTTATTCGGAATTACTGGGCTTAAAGAGTGCGTA
GGCGGCCCAGCAGGTGAGGTGTGAAATCCCACGGCTCAACCGTGGAATTGCGCTTCAAACCGCTGGGCTTGAGGGAGACA
GGGGTGAGTGGAACTGATGGTGGAGCGGTGAAATGCGTTGATATCATCAGGAACACCAGTGGCGAAGGCGACTCACTGGG
TCTCTACTGACGCTGAGGCACGAAAGCTAGGGGAGCAAACGGGATTAGATACCCGAGTAGTC
>OTU_289;size=25;
CCTACGGGTGGCAGCAGTTTCGAATCATTCACAATGGGCGAAAGCCTGATGGTGCGACGCCGCGTGAGGGATGAAGGTCT
TCGGATTGTAAACCTCTGTCACCGGGGAAGAAACGCTTCAAGTTAATAGCTTGAAGCCTGACTTAACCCGGAGAGGAAGC
AGTGGCTAACTCTGTGCCAGCAGCCGCGGTAATACAGAGACTGCAAGCGTTATTCGGATTCACTGGGCGTAAAGGGTGCG
CAGGCGGCCAAGTGTGTGAGGCGTGAAAGCCCGAGGCTCAACCTCGGAATTGCACCTCAAACTACATGGCTAGAGCATTG
GAGAGGGTAGCAGAATTCATGGTGTAGCAGTGAAATGCGTAGATATCATGAGGAATACCAGAGGCGAAGGCGGCTACCTG
GACAATTGCTGACGCTCAGGCACGAAAGCGTGGGGAGCAAAAGGGATTAGATACCCGGGTAGTC
>OTU_290;size=3;
CCTACGGGGGGCTGCAGTAAGGAATATTGGTCAATGGAGGAAACTCTGAACCAGCCATCCCGCGTGAAGGATGAAGGGGC
TCTGCCTTGTAAACTTCTTTTGAATGGGACGAAAAAAGGGGATTTATCCTCGACTGACGGTACCATTAGAATAAGCACCG
GCTAACTCCGTGCCAGCAGCCGCGGTAATACGGAGGGTGCAAGCGTTATCCGGAATCACTGGGTTTAAAGGGTGCGTAGG
CGGCTAAATAAGTCAGTGGTGAAAGGCCGTGGCTTAACCATGGGATTGCCATTGATACTGTATAGCTTGAATGAGGATGA
GGTTGGCGGAATGTGGCATGTAGCGGTGAAATGCTTAGATATGCCATGGAACATCGATTGCGAAGGCAGCTGACTGGACC
TGAATTGACGCTGAGGCACGAAAGCGTGGGTAGCGAACAGGATTAGATACCCCTGTAGTC
>OTU_291;size=7;
CCTACGGGGGGCTGCAGTCGGGAATTTTGCGCAATGGGCGAAAGCCTGACGCAGCAACGCCGCGTGAGGGATGAAGGCCT
TCGGGTTGTAAACCTCTTTTCTCGGGGAAGATAATGACGGTACCCGAGGAATAAGCCACGGCTAACTACGTGCCAGCAGC
CGCGGTAATACGTAGGTGGCAAGCGTTGTCCGGATTTACTGGGCGTAAAGAGCGCGCAGGCGGTCGATTAAGTCGAGTGT
GAAAGCCCCCGGCTCAACTGGGGAGGGTCATTTGATACTGGTCGACTCGAAGGTGGGAGAGGGAAGTGGAATTCCCGGTG
TAGTGGTGAAATGCGTAGATATCGGGAGGAACACCAGTGGCGAAGGCGACTTCCTGGCCCATTCTTGACGCTGAGGCGCG
AAAGCTAGGGGAGCAAACGGGATTAGATACCCCAGTAGTC
>OTU_292;size=3;
CCTACGGGGGGCTGCAGTAACGAATCTTCCCCAATGCACGAAAGTGTGAGGGAGCGACGCCGCGTGTGGGACGAAGTCCT
TCGGGATGTAAACCACTGTCAGGGGATACCAAGTTCTGAGGATCCCCAGAGGAAGAGGCGGCTAACTCTGTGCCAGCAGC
CGCGGTAATACAGAGGCCTCAAGCGTTAGGCGGAATCACTGGGCTTAAAGCGTGTGTAGGCGGATGCCTAAGTACCTTGT
GAAATCCCACGGCTCACCCGTGGAACTGCTGGGTATACTGGGTGTCTTGGGCCATTTAGGGGCAACTGGAACAAGCGGTG
GAGCGGTGAAATGCGTAGATATCGCTTGGAACGCCAAAGGTGAAAACAGGTTGCTGGGAATGTGCCGACGCTGAGACACG
AAAGCCAGGGGAGCGAACGGGATTAGATACCCCAGTAGTC
>OTU_293;size=3;
CCTACGGGGGGCAGCAGTCGAGAATTTTTCACAATGGGCGAAAGCCTGATGGAGCGACGCCGCGTGGGGGATGAAGGGCT
TCGGCTCGTAAACCCCTGTCATTCGAGAACAAACCTTGCGTTTAAATAAATCGCAAGCTGATAGTATCGGAAGAGGAAGG
GACGGCTAACTCTGTGCCAGCAGCCGCGGTAATACAGAGGTCCCAAGCGTTGTTCGGATTTACTGGGCGTAAAGGGAGCG
TAGGCGGTGGGGAAAGTTCGGGGTGAAATCTCCAGGCTCAACTTGGAAATTGCCTTGAATACTTCCTCGCTCGAGGGTCG
CAGAGGAGACTGGAATTCTCGGTGTAGCAGTGAAATGCGTAGATATCGAGAGGAACACCAGTGGCGAAAGCGGGTCTCTG
GGCGACACCTGACGCTGAGGCTCGAAAGCCAGGGGAGCAAACGGGATTAGATACCCCAGTAGTC
>OTU_294;size=9;
CCTACGGGGGGCAGCAGTAGGGAATATTGGTCAATGGATGCAAGTCTGAACCAGCCATGCCGCGTGCAGGAAGAAGGCCT
TCTGGGTTGTAAACTGCTTTTACCAGGGGATAAAAATCTCATGCGTGAGAAATTGAAGGTACCTGGTGAATAAGCCACGG
CTAACTACGTGCCAGCAGCCGCGGTAATACGTAGGTGGCAAGCGTTGTCCGGATTTATTGGGTTTAAAGGGTGCGTAGGC
GGCCCTGTAAGTCAGTGGTGAAATACTCCAGCTTAACTGGAGGGGTGCCATTGATACTGCAGGGCTTGAGTACAGATGAG
GTAGGCGGAATTGACGGTGTAGCGGTGAAATGCATAGATATCGTCAAGAACTCCGATAGCGAAGGCAGCTTACTAAGCTG
TAACTGACGCTGAGGCACGAAAGTGTGGGGATCAAACAGGATTAGATACCCGGGTAGTC
>OTU_295;size=3;
CCTACGGGGGGCTGCAGTGGGGAATTTTGGACAATGGGCGCAAGCCTGATCCAGCCATGCCGCGTGTGGGAAGAAGGCCT
TCGGGTTGTAAACCACTTTTGTCAGGGAAGAAACGGCTCTTACTAATATTGGGAGCTAATGACGGTACCTGAAGAATAAG
CACCGGCTAACTACGTGCCAGCAGCCGCGGTAATACGTAGGGTGCAAGCGTTAATCGGAATTACTGGGCGTAAAGCGTGC
GCAGGCGGCTTTGCAAGACAGATGTGAAATCCCCGGGCTCAACCTGGGAACTGCATTTGTGACTGCAAGGCTAGAGTACG
GTAGAGGGGGATGGAATTCCGCGTGTAGCAGTGAAATGCGTAGATATGCGGAGGAACACCGATGGCGAAGGCAATCCCCT
GGACCTGTACTGACGCTCATGCACGAAAGCGTGGGGAGCAAACAGGATTAGATACCCGGGTAGTC
>OTU_296;size=2;
CCTACGGGGGGCAGCAGTGGGGAATATTGGACAATGGGCGCAAGCCTGATCCAGCCATGCCGCGTGAGTGATGACGGCCT
TAGGGTTGTAAAGCTCTTTCGACGGGGACGATAATGACGGTACCCGTAGAAGAAGCCCCGGCTAACTTCGTGCCAGCAGC
CGCGGTAATACGAAGGGGGCTAGCGTTGTTCGGAATCACTGGGCGTAAAGCGCACGTAGGCGGACTCTTAAGTCAGGGGT
GAAATCCCGGGGCTCAACCTCGGAACTGCCTTTGATACTGGGGGTCTGGAGTCCGGAAGAGGTTGGTGGAACAGCTAGTG
TAGAGGTGAAATTCGTAGATATTAGCTAGAACACCAGTGGCGAAGGCGGCCAACTGGTCCGGTACTGACGCTGAGGTGCG
AAAGCGTGGGGAGCAAACAGGATTAGATACCCCAGTAGTC
>OTU_297;size=2;
CCTACGGGGGGCTGCAGTGGGGAATATTGGACAATGGGGGAAACCCTGATCCAGCAATGCCGCGTGAGTGATGAAGGCCT
TCGGGTTGTAAAGCTCTTTTATCAGGGACGATAATGACGGTACCTGATGAATAAGCACCGGCTAACTTCGTGCCAGCAGC
CGCGGTAATACGAAGGGTGCTAGCGTTGTTCGGAATGACTGGGCGTAAAGGGAGCGTAGGCGGCTTTGTACGTTTGATGT
GAAAGTCCTGGGCTTAACCTGGGGACGGCATTGAATACGGCAGAGCTTGAGGTATAGAGGGGAAGATGGAATTGTGTGTG
TAGAGGTGAAATTCGTAGATATACACAAGAACACCAGTGGCGAAGGCGATCTTCTGGCTATTACCTGACGCTAAGGCTCG
AAAGCGTGGGGAGCAAACAGGATTAGATACCCCAGTAGTC
>OTU_298;size=8;
CCTACGGGGGGCTGCAGTGGGGAATTGTTCGCAATGGGCGCAAGCCTGACGACGCAACGCCGCGTGGAGGATGAAGGTCT
TCGGATTGTAAACTCCTGTTGATCGGGACGAAAAGCTTCGACCTAATACGTCGGAGACTGACGGTACCGGTTGAGGAAGC
CACGGCTAACTCTGTGCCAGCAGCCGCGGTAATACAGAGGTGGCAAGCGTTGTTCGGAATTACTGGGCGTAAAGGGCGCG
TAGGCGGCCTTCTAAGTCGGACGTGAAAGCCCCAGGCTTAACCTGGGAACTGCGTCCGATACTGGGAGGCTTGGATTCGG
GAGAGGGATGTGGAATTCCAGGTGTAGCGGTGAAATGCGTAGATATCTGGAGGAACACCGGTGGCGAAGGCGGCATCCTG
GACCGAGATCGACGCTGAGGCGCGAAAGCTAGGGGAGCAAACGGGATTAGATACCCCAGTAGTC
>OTU_299;size=8;
CCTACGGGGGGCAGCAGTGGGGAATCTTGGACAATGGGCGAAAGCCTGATCCAGCAATGCCGCGTGCGTGAAGAAGGCCT
TCGGGTTGTAAAGCGCTTTTGTCTGGGAGCAAATCCTGGCCTCTAATACAGGTCGGGGATGAGAGTACCAGAAGAATAAG
GACCGGCTAACTACGTGCCAGCAGCCGCGGTAATACGTAGGGTCCAAGCGTTAATCGGAATTACTGGGCGTAAAGCGTCC
GCAGGTGGCTTGATAAGATAGACGTGAAATCCCTGGGCTCAACCTAGGAATTGCGTTTATGACTGTCTCGCTAGAGTATG
GGAGAGGGGGGTGGAATTCCACGTGTAGCAGTGAAATGCGTAGAGATGTGGAGGAACACCGATGGCGAAGGCAACCCCCT
GGCCTAATACTGACACTCATGGACGAAAGTGTGGGGAGCAAACAGGATTAGATACCCGGGTAGTC
>OTU_300;size=4;
CCTACGGGGGGCAGCAGTGGGGAATTTTGGACAATGGGCGCAAGCCTGATCCAGCCATGCCGCGTGCGGGAAGAAGGCCT
TCGGGTTGTAAACCGCTTTTGTCAGGGAAGAAAAGCTTTGGGTTAATACCCTAGGGTGATGACGGTACCTGAAGAATAAG
CACCGGCTAACTACGTGCCAGCAGCCGCGGTAATACGTAGGGTGCAAGCGTTAATCGGAATTACTGGGCGTAAAGCGTGC
GCAGGCGGTTGTGCAAGACAGGTGTGAAATCCCCGGGCTTAACCTGGGAACTGCACTTGTGACTGCACGGCTTGAGTGCG
GCAGAGGGGGATGGAATTCCGCGTGTAGCAGTGAAATGCGTAGATATGCGGAGGAACACCGATGGCGAAGGCAATCCCCT
GGGCCTGCACTGACGCTCATGCACGAAAGCGTGGGGAGCAAACAGGATTAGATACCCCAGTAGTC
>OTU_301;size=2;
CCTACGGGCGGCAGCAGTAAGGAATATTGGTCAATGGGCGAGAGCCTGAACCAGCCACGCCGCGTGAAGGAAGACGGCCC
TACGGGTTGTAAACTTCTTTTCTACGGGAATAAACCTCAGGACGTGTCCTGAGCTGAAGGTACCGTAGGAATAAGCATCG
GCTAACTCCGTGCCAGCAGCCGCGGTAATACGGAGGATGCAAGCGTTATCCGGATTTATTGGGTTTAAAGGGTGCGTAGG
TGGGATGATAAGTCAGAGGTGAAAGCTAGCAGCTTAACTGTTAAATTGCCTTTGATACTGTTATTCTTGAGTGTAGTTGG
CGTTGGCGGAATGTGACATGTAGCGGTGAAATGCGTAGATATGTCACAGAACACCGATCGCGAAGGCAGCTAACGAAGCT
ATCACTGACACTGATGCACGAAAGCGTGGGGAGCAAACAGGATTAGATACCCCAGTAGTC
>OTU_303;size=2;
CCTACGGGGGGCAGCAGTAGGGAATATTGGACAATGGAGGAAACTCTGATCCAGCCATGCCGCGTGATAGATGAAGGCCC
TCTGGGTTGTAAATATCTTTTATCTGGGAAGAAACAATCTTATTCTTAAGATCTTGACGGTACCAGAGGAATAAGCACCG
GCTAACTCCGTGCCAGCAGCCGCGGTAATACGGAGGGTGCAAGCGTTATCCGGATTCACTGGGTTTAAAGGGTGCGTAGG
CGGGCTGATAAGTCAGTGGTGAAAGCTCCGAGCTTAACTTGGAAACTGCCATTGATACTGTCAGTCTTGAATGTCGTAGA
GGTAAGCGGAATGTTGCATGTAGCGGTGAAATGCTTAGATATGTTACAGAACACCAATTGCGAAGGCAGCTTACTATGCG
ATGATTGACGCTGAGGCACGAAAGCGTGGGGAGCAAACAGGATTAGATACCCTAGTAGTC
>OTU_304;size=2;
CCTACGGGGGGCTGCAGTTTCGAATCGTTCACAATGGGGGCAACCCTGATGGCGCGACGCCGCGTGGGGGATGAAGGTCT
TCGGATTGTAAACTCCTGTCATGGGGGACTAATGGCCAGGCTCATACCCTGGTTTGAATTAACCCCAAGAGGAAGCAGTG
GCTAACTCTGTGCCAGCAGCCGCGGTAATACAGAGACTGCAAGCGTTACTCGGATTCACTGGGCGTAAAGGGAGCGCAGG
CGGGCAGGTGTGTCAGGCGTGAAATCCCAGGGCTCAACCCTGGGGCTGCGCTTGAAACTACCTGTCTAGAGATTCGGAGG
GGTAAGCGGAATTCGTGGTGGAGCAGTGAAATGCGTAGATATCACGAGGAACACCGACGGCGAAGGCAGCTTACTGGACG
AAATCTGACGCTCAGGCTCGAAAGCGTGGGGAGCAAAAGGGATTAGATACCCCAGTAGTC
>OTU_305;size=2;
CCTACGGGCGGCAGCAGTGAGGAATATTGGACAATGGGGGCAACCCTGATCCAGCCATGCCGCGTGCAGGATGACGGTCC
TATGGATTGTAAACTGCTTTTATACAGGAAGAACCCCTTCTTTGCGAAGAAGACTGACGGTACTGTAAGAATAAGGATCG
GCTAACTCCGTGCCAGCAGCCGCGGTAATACGGAGGATCCAAGCGTTATCCGGAATCATTGGGTTTAAAGGGTCCGTAGG
CGGTTTAATAAGTCAGTGGTGAAATCCTATCGCTCAACGATGGAACTGCCATTGATACTGTTAGACTTGAATAATTGGGA
AGTAACTAGAATATGTAGTGTAGCGGTGAAATGCTTAGATATTACATAGAATACCGATTGCGAAGGCAGGTTACTATCAA
TTTATTGACGCTGATGGACGAAAGCGTGGGGAGCGAACAGGATTAGATACCCCAGTAGTC
>OTU_306;size=2;
CCTACGGGGGGCTGCAGTGGGGAATTTTGGACAATGGGCGCAAGCCTGATCCAGCAATGCCGCGTGCAGGATGAAGGCCT
TCGGGTTGTAAACTGCTTTTGTACGGAGCGAAAAGGCTCTCTCTAATACAGGGGGCTCATGACGGTACCGTAAGAATAAG
CACCGGCTAACTACGTGCCAGCAGCCGCGGTAATACGTAGGGTGCGAGCGTTAATCGGAATTACTGGGCGTAAAGCGTGC
GCAGGCGGTTATGTAAGACAGATGTGAAATCCCCGGGCTCAACCTGGGACCTGCATTTGTGACTGCATGGCTGGAGTACG
GCAGAGGGGGATGGAATTCCGCGTGTAGCAGTGAAATGCGTAGATATGCGGAGGAACACCGATGGCGAAGGCAATCCCCT
GGGCCTGTACTGACGCTCATGCACGAAAGCGTGGGGAGCAAACAGGATTAGATACCCCAGTAGTC
>OTU_307;size=2;
CCTACGGGTGGCTGCAGTGGGGAATTGTTCGCAATGGGCGCAAGCCTGACGACGCAACGCCGCGTGGAGGATGAAGGTCT
TCGGATTGTAAACTCCTGTTGCCCGGGACGAAAAGCTTACACCTAATACGTGTGAGTCTGACGGTACCGGGTGAGGAAGC
CCCGGCTAACTCTGTGCCAGCAGCCGCGGTAATACAGAGGGGGCAAGCGTTGTTCGGAATTACTGGGCGTAAAGGGCGCG
TAGGCGGCCTTCTAAGTCAGACGTGAAATCCCCGGGCTCAACCCGGGAACTGCGTCTGATACTGGGAGGCTTGAATTCGG
GAGAGGGATGCGGAATTCCAGGTGTAGCGGTGAAATGCGTAGATATCTGGAGGAACACCGGTGGCGAAGGCGGCATCCTG
GACCGACATTGACGCTGAGGCGCGAAAGCCAGGGGAGCAAACGGGATTAGATACCCCAGTAGTC
>OTU_308;size=8;
CCTACGGGGGGCAGCAGTGGGGAATATTGGACAATGGGGGCAACCCTGATCCAGCCATGCCGCGTGAGTGAAGAAGGCCT
TCGGGTTGTAAAGCTCTTTCGACGGGGACGATGATGACGGTACCCGTATAAGAAGCCCCGGCTAACTTCGTGCCAGCAGC
CGCGGTAATACGAAGGGGGCTAGCGTTGTTCGGAATTACTGGGCGTAAAGCGCGCGTAGGCGGTGATCTTTGTCAGAGGT
GAAAGCCTGGGGCTCAACCCCAGAATTGCCTTTGAAACGGGATCGCTAGAGTCCGAGAGAGGATGGCGGAATTCCTAGTG
TAGAGGTGAAATTCGTAGATATTAGGAAGAACACCGGTGGCGAAGGCGGCCATCTGGCTCGGTACTGACGCTCAGGCGCG
AAAGCGTGGGGAGCAAACAGGATTAGATACCCGGGTAGTC
>OTU_309;size=6;
CCTACGGGGGGCAGCAGTAGGGAATCTTGCGCAATGGGGGCAACCCTGACGCAGCAATACCGCGTGAGTGAGGAAGGTCT
TCGGATTGTAAAGCTCTGTCGTAAGGGAAAAATGGTTAGTGGGGTAATATTCCATTAATTTGATGGTACCTTAGAAGGAA
ACACCGGCTAACTTCGTGCCAGCAGCCGCGGTAATACGAAGGGTGTAAGCGTTGTTCGGATTTATTGGGCGTAAAGCGCG
CGCAGGTGGATTTTTAAGTCAGATGTGAAATCTCGGGGCTCAACCCCGAACGTGCGTCTGAAACTGGAGATCTAGAATAT
TGGAGGGGGTAGAGGAATTTCACATGTAGGGGTAAAATCCGTAGAGATGTGAAGGAACACCAGAGGCGAAGGCGTCTACC
TGGCCAAACATTGACACTGAGGCGCGAAAGCGTGGGGAGCAAACAGGATTAGATACCCGAGTAGTC
>OTU_311;size=4;
CCTACGGGGGGCTGCAGTCGAGAATTTTTCTCAATGGGCGAAAGCCTGAAGGAGCGACGCCGCGTGGGGGATGAATGGCT
TCGGCCCGTAAACCCCTGTCATTTGTGAACAAATTGCTTCACCTAACACGTGAAGCATTGATTGTAACGGAAGAGGAAGG
GACGGCTAACTCTGTGCCAGCAGCCGCGGTAATACAGAGGTCCCAAGCGTTGTTCGGATTCACTGGGCGTAAAGGGTGCG
TAGGCGGTTTGATAAGTCTGATGTGAAATCCCGCAGCTTAACTGCGGAACTGCATTGGAAACTATTTGACTAGAGGAATG
GAGGGGAGACTGGAATACTTGGTGTAGCAGTGAAATGCGTAGATATCAAGTGGAACACCAGTGGCGAAGGCGAGTCTCTG
GACATTTCCTGACGCTGAGGCACGAAAGCCAGGGGAGCAAACGGGATTAGATACCCGAGTAGTC
>OTU_313;size=2;
CCTACGGGTGGCAGCAGTAAGGAATATTGGACAGTGGCCGAAAGGCTGATCCAGCCATGCCGCGTGCAGGAAGACGGCCC
TATGGGTTGTAAACTGCTTTAGTACGGGAGAAAACCCCCTGACGTGTCAGGGGCTGATAGTACCGTAAGAATAAGCATCG
GCTAACTTCGTGCCAGCAGCCGCGGTAAGACGAAGGATGCAAGCGTTATCCGGATTCATTGGGTTTAAAGGGTGCGTAGG
CGGAATAGTAAGTCAGTGGTGAAATACCGTCGCTTAACGATGGAACTGCCATTGATACTGCTAATCTTGAGTACAGATGA
CGTTGGCGGAATATGACATGTAGCGGTGAAATGCATAGATATGTCATAGAACACCGATTGCGAAGGCAGCTAACGAAAAT
GTAACTGACGCTGAGGCACGAAAGTGCGGGGATCAAACAGGATTAGATACCCCAGTAGTC
>OTU_314;size=2;
CCTACGGGAGGCAGCAGTGGGGAATCTTGGACAATGGGCGCAAGCCTGATCCAGCCATGCCGCGTGAGTGACGAAGGCCT
TAGGGTTGTAAAGCTCTTTTGCCGGGGACGATAATGACGGTACCCGGAGAATAAGTCCCGGCTAACTTCGTGCCAGCAGC
CGCGGTAATACGAAGGGGACTAGCGTTGTTCGGAATTACTGGGCGTAAAGCGCACGTAGGCGGATTTGTCAGTCAGGGGT
GAAATCCCGGGGCTCAACCTCGGAACTGCCTTTGATACAGCAAGTCTTGAGTCCGATAGAGGTGAGTGGAATTCCTAGTG
TAGAGGTGAAATTCGTAGATATTAGGAAGAACACCGGTGGCGAAGGCGGCTCACTGGATCGGTACTGACGCTGAGGTGCG
AAAGCGTGGGGAGCAAACAGGATTAGATACCCCAGTAGTC
>OTU_315;size=12;
CCTACGGGTGGCAGCAGTGGGGAATTTTCCGCAATGGGCGCAAGCCTGACGGAGCAACGCCGCGTGAGGGATGAAGGCCT
CTGGGCTGTAAACCTCTTTTATCAAGGAAGAAGATCTGACGGTACTTGATGAATAAGCCACGGCTAATTCCGTGCCAGCA
GCCGCGGTAATACGGGAGTGGCAAGCGTTATCCGGAATTATTGGGCGTAAAGCGTCCGCAGGCGGTTTTACAAGTCTGTC
GTTAAAACGTGGAGCTCAACTCCATTTCGGCGATGGAAACTGTAAGACTAGAGTGTGGTAGGGGCAGAGGGAATTCCCGG
TGTAGCGGTGAAATGCGTAGATATCGGGAAGAACACCAGTGGCGAAGGCGCTCTGCTGGGCCATAACTGACGCTCATGGA
CGAAAGCCAGGGGAGCGAAAGGGATTAGATACCCCAGTAGTC
>OTU_316;size=2;
CCTACGGGCGGCAGCAGTTGGGAATCGTTGTCAATGGGGGAAACCCTGAACACGCGACGCCGCGTGGAGGATGAAGGCTC
TAGGGTTGTAAACTCCTTTTGCAGGGAAAGACTTGGGACGGTACCCTGCGAATAAGCTCCGGCTAACTACGTGCCAGCAG
CCGCGGTAAGACGTAGGGAGCAAGCGTTGTCCGGATTTACTGGGCGTAAAGCGCACGTAGGCGGCCTGTTAAGTGTGAAG
TGAAATCTCCAGCGCTCAACGCGGAAACTGCTTTACATACTGGCAGGCTAGAGGGATGAAGAGGTAAGTGGAATTCCTGG
TGTAGCGGTGAAATGCATAGATATCAGGAGGAACACCCGTGGCGAAGGCGGCTTACTGGTCATTTCCTGACGCTGAGGTG
CGAAAGCGTGGGTAGCAAACAGGATTAGATACCTCGGTAGTC
>OTU_317;size=10;
CCTACGGGGGGCAGCAGTAGGGAATATTGGTCAATGGAGGCAACTCTGAACCAGCCATGCCGCGTGCAGGACTAAGGCCC
TATGGGTCGTAAACTGCTTTTGAATGGGAAGAAATGTATCTACGTGTAGATATTTGACGGTACCATTAGAATAAGGATCG
GCTAACTTCGTGCCAGCAGCCGCGGTAATACGAAGGATCCAAGCGTTGTCCGGATTTACTGGGTTTAAAGGGTGCGTAGG
CGGACTCATAAGTCAGTGGTGAAAGCCTTCAGCTTAACTGAAGAACTGCCATTGAAACTGTGAGTCTCGAGTTCGGTTGA
GGTCATTGGAATGTAACATGTAGCGGTGAAATGCATAGATATGTTACAGAACACCAATTGCGAAGGCAGATGACTAAACC
GAAACTGACGCTGAGGCACGAAAGCGTGGGGATCAAACAGGATTAGATACCCCAGTAGTC
>OTU_318;size=2;
CCTACGGGGGGCTGCAGTGGGGAATATTGGACAATGGGCGCAAGCCTGATCCAGCAATGCCGCGTGAGTGATGAAGGCCT
TCGGGTTGTAAAGCTCTTTTACCTACGACGATGATGACGGTAGTAGGAGAATAAGCCCCGGCTAACTTCGTGCCAGCAGC
CGCGGTAATACGAAGGGGGCTAGCGTTGTTCGGAATTACTGGGCGTAAAGGGCGCGTAGGCGGCCCTGTCAGTCAAGCGT
GAAAGCCCCGGGCTCAACCTGGGAATTGCGCCTGATACTGCAGGGCTTGAGGGTCGGAGAGGATGGTGGAATTCCCAGTG
TAGAGGTGAAATTCGTAGATATTGGGAAGAACACCGGTGGCGAAGGCGGCCATCTGGACGACATCTGACGCTGAGGCGCG
AAAGCGTGGGGAGCAAACAGGATTAGATACCCCGGTAGTC
>OTU_319;size=2;
CCTACGGGCGGCAGCAGTGGGGAATATTGGACAATGGGCGCAAGCCTGATCCAGCCATGCCGCGTGAGTGATGAAGGCCT
TAGGGTTGTAAAGCTCTTTTATCCGGGACGATAATGACGGTACCGGAGGAATAAGCCCCGGCTAACTTCGTGCCAGCAGC
CGCGGTAATACGAAGGGGGCTAGCGTTGCTCGGAATCACTGGGCGTAAAGGGCGCGTAGGCGGCGTTTTAAGTCGGGGGT
GAAAGCCTGTGGCTCAACCACAGAATGGCCTTCGATACTGGGACGCTTGAGTATGGTAGAGGTTGGTGGAACTGCGAGTG
TAGAGGTGAAATTCGTAGATATTCGCAAGAACACCGGTGGCGAAGGCGGCCAACTGGACCATTACTGACGCTGAGGCGCG
AAAGCGTGGGGAGCAAACAGGATTAGATACCCCAGTAGTC
>OTU_320;size=2;
CCTACGGGGGGCTGCAGTGGGGAATTTTGGACAATGGGGGAAACCCTGATCCAGCCATGCCGCGTGAGTGAAGAAGGCCT
TCGGGTTGTAAAGCTCTTTCGGCCGGGACGAAATCGCCTTGGTTAATATCCAGGGTGGATGACGGTACCGGAAGAAGAAG
CACCGGCTAACTACGTGCCAGCAGCCGCGGTAATACGTAGGGTGCGAGCGTTAATCGGAATTACTGGGCGTAAAGCGTGC
GCAGGCGGTTTCGTAAGCCAGACGTGAAATCCCCGGGCTTAACCTGGGAACTGCGTTTGGGACTGCGAGGCTCGAGTACG
GCAGAGGGAGGTGGAATTCCACGTGTAGCAGTGAAATGCGTAGATATGTGGAGGAACACCGATGGCGAAGGCAGCCTCCT
GGGCTAGTACTGACGCTCATGCACGAAAGCGTGGGGAGCAAACAGGATTAGATACCCCGGGTAGTC
>OTU_321;size=8;
CCTACGGGCGGCAGCAGTAGGGAATATTGGGCAATGGAGGCAACTCTGACCCAGCCACGCCGCGTGCAGGAGGAAGGCGC
TCTGCGTTGTAAACTGCTTTAGCAGGGGAAGAAAAAGGCCATGCGTGGCAAATTGACGGTACCCTGAGAATAAGCACCGG
CTAACTACGTGCCAGCAGCCGCGGTAATACGTAGGGTGCAAGCGTTGTCCGGATTTATTGGGTTTAAAGGGTGCGTAGGC
GGTCTATTAAGTCAGTGTTTAAATTTTGCAGCTTAACTGTAGGTATGGCATTGATACTGATGGACTTGAATATTAGAGAG
GTAGCTGGAATTTATGGTGTAGCGGTGAAATGCATAGATACCATAAGGAACACCGATAGCGGAGGCATGTTACCATCTGG
TTATTGACGCTGAGGCACGAAAGTGTGGGGATCAAACAGGATTAGATACCCCGGTAGTC
>OTU_322;size=2;
CCTACGGGGGGCAGCAGTGGGGAATATTGGACAATGGGCGAAAGCCTGATCCAGCCATGCCGCGTGTGTGAAGAAGGCCT
TCGGGTTGTAAAGCACTTTAAGCGAGGAGGAAGGTTCGTTACTTAATACGTAACGGAATTGACGTTACTCGCAGAATAAG
CACCGGCTAACTCTGTGCCAGCAGCCGCGGTAATACAGAGGGTGCAAGCGTTAATCGGAATTACTGGGCGTAAAGCGCGC
GTAGGCGGTTGCGTAAGTTGGAGGTGAAATCCCCGGGCTCAACCTGGGCATTGCCTTCAAAACTGCGCAGCTAGAGTATT
GGAGAGGAAGGTAGAATTCCAGGTGTAGCGGTGAAATGCGTAGAGATCTGGAGGAATACCGATGGCGAAGGCAGCCTTCT
GGCCAAATACTGACGCTGAGGTGCGAAAGCATGGGGAGCAAACAGGATTAGATACCCGGGTAGTC
>OTU_323;size=4;
CCTACGGGTGGCAGCAGTGGGGAATATTGCGCAATGGGCGAAAGCCTGACGCAGCCATGCCGCGTGTGTGAAGAAGGCCT
TCGGGTTGTAAAGCACTTTTAGTGGGGAGGAAAGGGCGCTGGCTAATATCCAGCGCAGTTGACGCTACCCACAGAAAAAG
CACCGGCTAATTCCGTGCCAGCAGCCGCGGTAATACGGAAGGTGCAAGCGTTAATCGGAATTACTGGGCGTAAAGCGCGC
GTAGGCGGCTTGGTAAGTCGGATGTGAAAGCCCCGGGCTCAACCTGGGAACTGCATTCGATACTGCTGGGCTGGAGTACG
AGAGAGGGGGGTGGAATTCCAGGTGTAGCGGTGAAATGCGTAGAGATCTGGAGGAACATCGGTGGCGAAGGCGGCCCCCT
GGCTCGATACTGACGCTGAGGTGCGAAAGCGTGGGGAGCAAACAGGATTAGATACCCCAGTAGTC
>OTU_324;size=2;
CCTACGGGGGGCTGCAGTAGGGAATCTTGCGCAATGGGCGAAAGCCTGACGCAGCCATGCCGCGTGAATGATGAAGGTCT
TAGGATTGTAAAATTCTTTCACCGGGGAAGATAATGACGGTACCCGGAGAAGAAGCCCCGGCTAACTTCGTGCCAGCAGC
CGCGGTAATACGAAGGGGGCTAGCGTTGCTCGGAATTACTGGGCGTAAAGGGCGCGTAGGCGGATAGTTTAGTCAGAGGT
GAAAGCCCAGGGCTCAACCTTGGAACTGCCTTTGATACTGGCTATCTTGAGTTCGGGAGAGGTGAGTGGAATGCCGAGTG
TAGAGGTGAAATTCGTAGATATTCGGCGGAACACCAGTGGCGAAGGCGACTCACTGGCCCGATACTGACGCTGAGGCGCG
AAAGCGTGGGGAGCAAACAGGATTAGATACCCGGGTAGTC
>OTU_325;size=4;
CCTACGGGGGGCAGCAGTGGGGAATTTTGGACAATGGGGGAAACCCTGATCCAGCCATTCCGCGTGAGTGAAGAAGGCCT
TCGGGTTGTAAAGCTCTTTCAGCAGGAACGAAACGGTAAGCTTTAATAAAGTTTGCTAATGACGGTACCTGAAGAAGAAG
CACCGGCTAACTACGTGCCAGCAGCCGCGGTAATACGTAGGGTGCGAGCGTTAATCGGAATTACTGGGCGTAAAGCGTGC
GCAGGCGGTTTTGTAAGACAGATGTGAAATCCCCGGGCTTAACCTGGGAACTGCGTTTGTGACTGCAAGACTAGAGTGTG
GCAGAGGGGGGTGGAATTCCACGTGTAGCAGTGAAATGCGTAGAGATGTGGAGGAACACCGATGGCGAAGGCAGCCCCCT
GGGTCAGCACTGACGCTCATGCACGAAAGCGTGGGGAGCAAACAGGATTAGATACCCGGGTAGTC
>OTU_326;size=10;
CCTACGGGTGGCAGCAGTGGGGAATTTTGGACAATGGGCGCAAGCCTGATCCAGCAATGCCGCGTGAGTGAAGAAGGCCT
TCGGGTTGTAAAGCTCTTTTGTCAGGGAAGAAAAGGTGCGCTCTAACATAGCGTACTGATGACGGTACCTGAAGAATAAG
CACCGGCTAACTACGTGCCAGCAGCCGCTGTAATACGTAGGGTGCAAGCGTTAATCGGAATTACTGGGCGTAAAGCGTGC
GCAGGCGGTTTTATAAGTCTGATGTGAAATCCCCGGGCTCAACCTGGGAACTGCATTGGAGACTGTAAGGCTAGAGTGTG
TCAGAGGGGGGTAGAATTCCACGTGTAGCAGTGAAATGCGTAGATATGTGGAGGAATACCGATGGCGAAGGCAGCCCCCT
GGGATAACACTGACGCTCATGCACGAAAGCGTGGGGAGCAAACAGGATTAGATACCCCAGTAGTC
>OTU_327;size=8;
CCTACGGGGGGCAGCAGTAAGGAATATTGGGCAATGGAGGCAACTCTGACCCAGCCATGCCGCGTGAAGGATGAAGGCCC
TATGGGTTGTAAACTTCTTTTGTACGGGAATAAACCTGGTTACGTGTAACCAGTTGAATGTACCGTAAGAATAAGCACCG
GCTAACTCCGTGCCAGCAGCCGCGGTAATACGGAGGGTGCAAGCGTTATCCGGATTTATTGGGTTTAAAGGGAGCGTAGG
CGGGATTGTAAGTCAGTGGTGAAAGCCCGTAGCTCAACTACGGAACTGCCATTGATACTGCAGACCTAGAGTACACTTGA
AGTGGGCGGAATGTGTCATGTAGCGGTGAAATGCTTAGATATGACACAGAACACCAATTGCGAAGGCAGCTCACTAAATT
GTAACTGACGCTGAGGCTCGATAGCGTGGGGATCAAACAGGATTAGATACCCCAGTAGTC
>OTU_328;size=8;
CCTACGGGGGGCTGCAGTGAGGAATATTGCGCAATGGACGAAAGTCTGACGCAGCCATGCCGCGTGAAGGATGAATGCCC
TATGGGTTGTAAACTTCTTTTGTATAGGAAAAAACCCCTTTACGTGTAGAGGGCTGATGGTACTATAAGAATAAGCACCG
GCTAACTCCGTGCCAGCAGCCGCGGTAATACGGAGGGTGCAAGCGTTATCCGGATTTATTGGGTTTAAAGGGTCCGCAGG
CGGACTATTAAGTCAGTGGTGAAAGCCCACAGCTCAACTGTGGAATTGCCATTGATACTGGTAGTCTTGAGTGCGTATGA
AGTTGGCGGAATGTGTGGTGTAGCGGTGAAATGCTTAGATATCACACAGAACACCGATTGCGAAGGCAGCTGACTAATAC
GTAACTGACGCTCAGGGACGAAAGTGTGGGGATCAAACAGGATTAGATACCCCGGTAGTC
>OTU_329;size=2;
CCTACGGGAGGCAGCAGTCGGGAATTTTGCGCAATGGGCGAAAGCCTGACGCAGCAACGCCGCGTGAGGGATGAAGGCCT
TCGGGTTGTAAACCTCTTTTCTCAGGGACGATAATGACGGTACCTGTGGAATAAGCCACAGCTAACTACGTGCCAGCAGC
CGCGGTAATACGTAGGTGGCGAGCGTTGTCCGGATTTACTGGGCGTAAAGAGCGCGCAGGCGGTCGTGCAAGTCGCGTGT
GAAAGCCCCCGGCTCAACTGGGGAGGGTCACGCGATACTGCTCGACTCGAAGGCAGGAGAGGGAAGCGGAATTCCCGGTG
TAGTGGTGAAATGCGTAGATATCGGGAGGAACACCAGTGGCGAAGGCGGCTTCCTGGCCTGTTCTTGACGCTGAGGCGCG
AAAGCTAGGGGAGCAAACGGGATTAGATACCCGAGTAGTC
>OTU_330;size=2;
CCTACGGGGGGCTGCAGTAAGGAATATTGGACAATGGTCGGAAGACTGATCCAGCCATGCCGCGTGAAGGACGAAGGCGC
TCTGCGTTGTAAACTTCTTTTGGACAGGAACAAAAACCCGGATGCGTCCGGGCCTGAGGGTACTGTCAGAATAAGCACCG
GCTAACTCCGTGCCAGCAGCCGCGGTAATACGGAGGGTGCAAGCGTTATCCGGAATCACTGGGTTTAAAGGGTGCGTAGG
CGGTTTATTAAGTCAGTTGTGAAATTCCCCCGCTTAACGGGAGGGACTGCGAATGATACTGGTAAACTTGAATCAGGTTG
AGGTGGGCGGAATGTGACATGTAGCGGTGAAATGCATAGATATGTCATAGAACACCGATTGCGAAGGCAGCTCACTGGAC
CTGTATTGACGCTGAGGCACGAAAGCGTGGGGAGCAAACAGGATTAGATACCCGGGTAGTC
>OTU_331;size=2;
CCTACGGGTGGCAGCAGTGGGGAATATTGCGCAATGGGCGAAAGCCTGACGCAGCCACGCCGCGTGAGTGATGAAGGCCT
TCGGGTTGTAAAGCTCTGTCGGGAGGGAAGAAGGGGTAACCCTGACGGTACCTCGCAAGAAAGCACCGGCTAACTCTGTG
CCAGCAGCCGCGGTAATACAGAGGGTGCAAGCGTTGCTCGGATTTACTGGGCGTAAAGCGTACGCAGACGGTCTAGCAAG
TCGGGAGTGAAAGCCCCGGGCTCAACCTGGGAAATGCTTTCGAAACTACTAGTACTTGAGTTTGGGAGAGGGAAGCGGAA
TTCCTGGTGTAGAGGTGAAATTCGTAGATATCAGGAGGAACACCAGCGGCGAAGGCGGCTTCCTGGCCCAATACTGACGT
TCAGGTACGAAAGCGTGGGTAGCAAACAGGATTAGATACCCCAGTAGTC
>OTU_333;size=2;
CCTACGGGAGGCTGCAGTCGAGAATTTTTCTCAATGGGGGAAACCCTGAAGGAGCGACGCCGCGTGGGGGATGAATGGCT
TCGGCCCGTAAACCCCTGTCATTCGGGACCAAATGTTGTCCATGAACAATGGGCAGCTTGATTGTACCGGAAGAGGAAGG
GACGGCTAACTCTGTGCCAGCAGCCGCGGTAATACAGAGGTCCCAAGCGTTGTTCGGATTCACTGGGCGTAAAGGGTGCG
TAGGCGGTGGGGTAAGTTTGAGGTGAAAGCTCCGGGCTCAACCCGGAAAATGCCTTGAATACTATCCTGCTAGAGGGTTG
GAGGGGAGACTGGAATTCTCGGTGTAGCAGTGAAATGCGTAGATCTCGAGAGGAACACCAGTGGCGAAGGCGAGTCTCTG
GACAACACCTGACGCTGAGGCACGAAAGCCAGGGGAGCAAACGGGATTAGATACCCCTGTAGTC
>OTU_334;size=2;
CCTACGGGAGGCAGCAGTGGGGAATATTGCGCAATGGGCGAAAGCCTGACGCAGCAACGCCGCGTGAGTGAAGAAGGCCT
TCGGGTTGTAAAGCTCTGTCAGAGGGAAAGAATATGGCTGGCAACACCAGTCTTTGACGGTACCCTCGAAGGAAGCACTG
GCTAACTCCGTGCCAGCAGCCGCGGTAATACGGAGAGTGCAAGCGTTGTTCGGAATTATTGGGCGTAAAGCGCGTGTAGG
TGGCTTTTCAAGTCTGATGTGAAAGCCCAGGGCTCAACCCTGGAAGTGCATTGGAAACTGTTGAGCTTGAGTACTGGAGG
GGGAAGTGGAATTCTCGAGTGTAGAGGTGAAATTCGTAGATATTCGGAAGAACATCAGTGGCGAAGGCGACTTCCTGGAC
AGATACTGACACTGAGACGCGAAAGCGTGGGTAGCAAACAGGATTAGATACCCCAGTAGTC
>OTU_335;size=14;
CCTACGGGTGGCAGCAGTGAGGAATATTGGTCAATGGGCGCAAGCCTGAACCAGCCATGCCGCGTGCAGGAAGAATGCCC
TATGGGTTGTAAACTGCTTTTATTTGGGAATAAACCTCTTTACGTGTAGAGAGCTGAAGGTACCAAATGAATAAGCACCG
GCTAACTCCGTGCCAGCAGCCGCGGTAATACGGAGGGTGCAAGCGTTATCCGGAATCATTGGGTTTAAAGGGTCCGCAGG
CGGATTTATAAGTCAGTGGTGAAATCCTATCGCTTAACGATAGAACTGCCATTGATACTGTAAGTCTTGAATTCGGTCGG
AGTGGGCGGAATGTGTAGTGTAGCGGTGAAATGCATAGATATTACACAGAACACCGATAGCGAAGGCAGCTCACTAGGCC
TGAATTGACGCTCAGGGACGAAAGCGTGGGGATCAAACAGGATTAGATACCCGGGTAGTC
>OTU_336;size=2;
CCTACGGGGGGCAGCAGTGGGGAATATTGCACAATGGGCGCAAGCCTGATGCAGCAATGCCGCGTGAGTGAAGAAGGCCT
TCGGGTCGTAAAGCTCTTTCGATGGAGAAGAAGTGCAGGTATAAAAATATTATATTTGTATGACGGTATCTGAAGAAGAA
GCACCGGCTAACTCTGTGCCAGCAGCCGCGGTAATACAGAGGGTGCAAGCGTTGTTCGGAATTACTGGGCGTAAAGAGCA
CGTAGGCGGGCTTATCAGCCATCTGTGAAATCCCCGAGCTCAACTTGGGAATTGCAGTTGGAACAGTAAGTCTTGAATTT
CTCAGAGGGTGACGGAATTCCTGGTGTAGAAGTGAAATTCATAGATATCAGGAGGAACACCGGAGGCGAAGGCGGTTGCC
TGGGGGTAAATTGACGCTGAGGTGCGAAAGCGTGGGTAGCAAACAGGATTAGATACCCGAGTAGTC
>OTU_337;size=2;
CCTACGGGGGGCAGCAGTGGGGAATTTTGGACAATGGGCGCAAGCCTGATCCAGCCATGCCGCGTGCGGGAAGAAGGCCT
TCGGGTTGTAAACCGCTTTTGTCAGGGAAGAAATCTTTCGGGCTAATATCCTGGAGGGATGACGGTACCTGAAGAATAAG
CACCGGCTAACTACGTGCCAGCAGCCGCGGTAATACGTAGGGTGCAAGCGTTAATCGGAATTACTGGGCGTAAAGCGTGC
GCAGGTGGTTGTGCAAGACAGATGTGAAATCCCCGGGCTTAACCTGGGAACTGCATTTGTGACTGCACGGCTAGAGTGCG
GCAGAGGGGGATGGAATTCCGCGTGTAGCAGTGAAATGCGTAGATATGCGGAGGAACACCGATGGCGAAGGCAATCCCCT
GGGCCTGCACTGACACTCATGCACGAAAGCGTGGGGAGCAAACAGGATTAGATACCCCAGTAGTC
>OTU_338;size=2;
CCTACGGGGGGCAGCAGTCGAGAATCTTTCACAATGGGGGAAACCCTGATGGAGCGACGCCGCGTGGAGGATAAGGTCTT
CGGATTGTAAACTCCTGTCATGCGAGAACAAAGCCTCACGGCCTGATAGTATCGCAAGAGGAAGAGACGGCTAACTCTGT
GCCAGCAGCCGCGGTAATACAGAGGTCTCAAGCGTTGTTCGGAATCACTGGGCGTAAAGGGTGCGTAGGCGGCGGGGAAA
GTCAGATGTGAAATCCGGAGGCTCAACCTCCGAATTGCATCCGATACTCCCTCGCTAGAGAGTTGTAGAGGAGCTTGGAA
TTCTCGGTGTAGCAGTGAAATGCGTAGATCTCGAGAAGAACGCTCGCAGCGAAGGCGGAGCTCTGGGCAATATCTGACGC
TGATGCACGAAGGCTAGGGGAGCAAACGGGATTAGATACCCCAGTAGTC
>OTU_340;size=2;
CCTACGGGTGGCAGCAGTGGGGAATTTTGGACAATGGGGGCAACCCTGATCCAGCCATGCCGCGTGCGGGAAGAAGGCCT
TCGGGTTGTAAACCGCTTTTGTTCGGGAAGAAATCGTCCTCGCTAATACCGAGGGCGGATGACGGTACCGGAAGAATAAG
CACCGGCTAACTACGTGCCAGCAGCCGCGGTAATACGTAGGGTGCAAGCGTTAATCGGAATTACTGGGCGTAAAGCGTGC
GCAGGCGGTTTCGCAAGTCAGATGTGAAAGCCCCGGGCTTAACCTGGGAACTGCATTTGAAACTACGAGGCTAGAGTGTG
TCAGAGGGGGGTAGAATTCCACGTGTAGCAGTGAAATGCGTAGAGATGTGGAGGAATACCGATGGCGAAGGCAGCCCCCT
GGGATAACACTGACGCTCATGCACGAAAGCGTGGGGAGCAAACAGGATTAGATACCCCAGTAGTC
>OTU_341;size=16;
CCTACGGGAGGCTGCAGTGGGGAATTTTGGACAATGGGCGAAAGCCTGATCCAGCAATGCCGCGTGCAGGATGAAGGCCT
TCGGGTTGTAAACTGCTTTTGTACGGAACGAAACGGTCTTTCCTAATACGGAGGGCTAATGACGGTACCGTAAGAATAAG
CACCGGCTAACTACGTGCCAGCAGCCGCGGTAATACGTAGGGTGCGAGCGTTAATCGGAATTACTGGGCGTAAAGCGTGC
GCAGGCGGTTTTGTAAGACAGATGTGAAATCCCCGGGCTCAACCTGGGACCTGCATTTGTGACTGCAAAGCTAGAGTACG
GTAGAGGGGGATGGAATTCCGCGTGTAGCAGTGAAATGCGTAGATATGCGGAGGAACACCGATGGCGAAGGCAATCCCCT
GGACCTGTACTGACGCTCATGCACGAAAGCGTGGGGAGCAAACAGGATTAGATACCCCTGTAGTC
>OTU_342;size=4;
CCTACGGGTGGCAGCAGTCGGGAATTTTGGGCAATGGGCGAAAGCCTGACCCAGCAACGCCGCGTGAAGGATGAAGTATT
TCGGTATGTAAACTTCGAAAGAATAGGAAGAATAAATGACGGTACTATTTATAAGGTCCGGCTAACTACGTGCCAGCAGC
CGCGGTAATACGTAGGGACCAAGCGTTGTTCGGATTTACTGGGCGTAAAGGGCGCGTAGGCGGTGTTGTAAGTCACTTGT
GAAATCTCTGAGCTTAACTCAGAACGGCCAAGTGATACTGCAGCACTAGAGTGCAGAAGGGGCAATCGGAATTCTTGGTG
TAGCGGTGAAATGCGTAGATATCAAGAGGAACACCTGAGGTGAAGACGGGTTGCTGGGCTGACACTGACGCTGAGGCGCG
AAAGCCAGGGGAGCAAACGGGATTAGATACCCCAGTAGTC
>OTU_343;size=4;
CCTACGGGAGGCTGCAGTCGAGAATCATTCACAATGGGGGAAACCCTGATGGTGCGACGCCGCGTGGAGGATAAGGTCTT
CGGATTGTAAACTCCTGTCATGTGAGAGCAAGGCTACGATTTTAATACCTTCGGAGCTTGATAGTATCACAAGAGGAAGA
GACGGCTAACTCTGTGCCAGCAGCCGCGGTAATACAGAGGTCTCAAGCGTTGTTCGGAATCACTGGGCGTAAAGGGTGTG
TAGGCGGCTTGGTAAGTCAGATGTGAAAGGCGGGGGCTCAACCTCCGGACTGCATCCGATACTGCCAAGCTAGAGTACTG
GAGAGGTGTCTAGAATTCTCGGTGTAGCAGTGAAATGCGTAGATATCGAGAGGAATACCAATGGCGAAGGCAGGACACTG
GACAGTTACTGACGCTGAGGCACGAAGGCTAGGGTAGCGAACGGGATTAGATACCCGGGTAGTC
>OTU_344;size=2;
CCTACGGGGGGCAGCAGTAAGGAATATTGGTCAATGGACGAAAGTCTGAACCAGCCATGCCGCGTGAAGGATGAAGGCCC
TCTGGGTTGTAAACTTCTTTTATAGGGGACGAAAAAAGCTCATTCTTGAGCACTTGACGGTACCCTAGGAATAAGCACCG
GCTAACTCCGTGCCAGCAGCCGCGGTAATACGGAGGGTGCAAGCGTTATCCGGATTTACTGGGTTTAAAGGGTGCGTAGG
TGGGCAGTTAAGTCAGTGGTGAAATCTCCGAGCTTAACTCGGAAACTGCCATTGATACTATCTGTCTTGAATATCCTGGA
GGTGAGCGGAATATGTCATGTAGCGGTGAAATGCTTAGATATGACATAGAACACCAATTGCGAAGGCAGCTCACTACGGG
GTTATTGACACTGAGGCACGAAAGCGTGGGGATCAAACAGGATTAGATACCCGGGTAGTC
>OTU_345;size=2;
CCTACGGGGGGCAGCAGTGGGGAATATTGGACAATGGGGGCAACCCTGATCCAGCGACGCCGCGTGTGTGAAGAAGGCCT
GCGGGTTGTAAAGCACTTTTAGTGGGGAGGAAAACACCTGACCTAATACGTCAGGAATTGACTTAACCCAAAGAAAAAGC
ACCGGCTAACTCTGTGCCAGCAGCCGCGGTAATACAGAGGGTGCAAGCGTTAATCGGAATTACTGGGCGTAAAGCGTGCG
TAGACGGTTGTTTAAGTCGGATGTGAAATCCCCGGGCTCAACCTGGGAATTGCATTCGAGACTGATCAGCTAGGGTACGG
AAGAGGGAAGCGGAATTTCCGGTGTAGCGGTGAAATGCGTAGATATCGGAAGGAACATCAGTGGCGAAAGCGGCTTCCTG
GTCCAGTACCGACGTTCAGGCACGAAAGCGTGGGGAGCAAACAGGATTAGATACCCGAGTAGTC
>OTU_346;size=6;
CCTACGGGTGGCTGCAGTCGAGAATTTTTCTCAATGGGGGAAACCCTGAAGGAGCGACGCCGCGTGGAGGATGAAGGTCT
TCGGATTGTAAACTCCTGTCATGAGGGAGTAAGACACAGCGTTAACTGCGTATGTGTTTGATAGTACCTCAAGAGGAAGA
GACGGCTAACTCTGTGCCAGCAGCCGCGGTAATACAGAGGTCTCAAGCGTTGTTCGGATTCATTGGGCGTAAAGGGTGCG
TAGGCGGTTGGGTAAGTCAGAGGTGAAATTCCGGGGCTCAACCTCGGAACTGCCTTTGATACTGCCTGACTAGAGTACTG
GAGAGGAGACTGGAATTCACGGTGTAGCAGTGAAATGCGTAGATATCGTGAGGAAGACCAGTGGCGAAGGCGAGTCTCTG
GACAGTTACTGACGCTGAGGCACGAAGGCTAGGGGAGCAAACGGGATTAGATACCCCAGTAGTC
>OTU_347;size=10;
CCTACGGGGGGCTGCAGTGGGGAATATTGCGCAATGGACGAAAGTCTGACGCAGCGACGCCGCGTGTGGGATGAAGCCTT
TCGGGGCGTAAACCACTGTTGCCCGGGACGAACATCCTCTTTCGAGAGGACTGACGGTACCGGGTGAGGAAGCACCGGCT
AACTCTGTGCCAGCAGCCGCGGTAATACAGAGGGTGCGAGCGTTGTCCGGAATCACTGGGCGTAAAGGGCGCGTAGGTGG
CTTGGTAAGCGTGTGGTGAAAGTCCGGGGCTCAACCCCGGATCTGCCGTGCGAACTGCTAAGCTCGAGCGATGTAGAGGC
AGGTGGAATTTCGGGTGTAGCGGTGGAATGCGTAGATATCCGAAAGAACACCAGTGGCGAAGGCGGCCTGCTGGGCATCA
GCTGACACTGAGGCGCGACAGCGTGGGGAGCAAACAGGATTAGATACCCCAGTAGTC
>OTU_348;size=14;
CCTACGGGGGGCTGCAGTGGGGAATCTTAGACAATGGGCGCAAGCCTGATCTAGCCATGCCGCGTGAGCGATGAAGGCCT
TAGGGTTGTAAAGCTCTTTCAGTGGGGAAGATAATGACTGTACCCACAGAAGAAGCCCCGGCTAACTCCGTGCCAGCAGC
CGCGGTAATACGGAGGGGGCTAGCGTTGTTCGGAATTACTGGGCGTAAAGCGCACGTAGGCGGACCGGAAAGTCAGAGGT
GAAATCCCAGGGCTCAACCTTGGAACTGCCTTTGAAACTCCTGGTCTTGAGGTCGAGAGAGGTGAGTGGAATTCCGAGTG
TAGAGGTGAAATTCGTAGATATTCGGAGGAACACCAGTGGCGAAGGCGGCTCACTGGCTCGATACTGACGCTGAGGTGCG
AAAGCGTGGGGAGCAAACAGGATTAGATACCCCAGTAGTC
>OTU_349;size=8;
CCTACGGGGGGCAGCAGTCGAGAATCTTTCACAATGGGGGCAACCCTGATGGAGCGACGCCGCGTGGAGGATAAGGTCTT
CGGATTGTAAACTCCTGTCATGCGCGAACAAGGTTGCAAGGTTAATAACTTTGCAAATTGATGGTACCGCAAGAGGAAGA
GACGGCTAACTCTGTGCCAGCAGCCGCGGTAATACAGAGGTCTCAAGCGTTGTTCGGAATCACTGGGCGTAAAGGGTGCG
TAGGTGGCGTGGTAAGTCAGATGTGAAAGCCCGGGGCTCAACCTCGGAACTGCATCCGATACTACCATGCTAGAGTATTG
AAGGGGAAACTAGAATTCTCGGTGTAGCAGTGAAATGCGTAGATATCGAGAGGAATACCAAAGGCGAAGGCAGGTTTCTT
GGCAATTACTGACACTGAGGCACGAAGGCCAGGGTAGCGAACGGGATTAGATACCCGGGTAGTC
>OTU_350;size=2;
CCTACGGGGGGCTGCAGTGGGGAATATTGCGCAATGGGCGAAAGCCTGACGCAGCGACGCCGCGTGAGGGACGACGGCCC
TTGGGTTGTAAACCTCTTTCAGCAGGGAAGAAGGGAAACTGACGGTACCTGCAGAAGAAGCACCGGCTAACTACGTGCCA
GCAGCCGCGGTAATACGTAGGGTGCAAGCGTTGTCCGGATTTATTGGGCGTAAAGAGCTCGTAGGCGGTTTGCTACGTCG
GATGTGAAAGCCCGGGGCTCAACCCCGGGTCTGCATTCGATACGGGTAGACTCGAGTATGGTAGGGGAGACTGGAATTCC
TGGTGTAGCGGTGAAATGCGCAGATATCAGGAGGAACACCGGTGGCGAAGGCGGGTCTCTGGGCCATTACTGACGCTGAG
GAGCGAAAGCGTGGGGAGCAAACAGGATTAGATACCCCAGTAGTC
>OTU_351;size=2;
CCTACGGGGGGCAGCAGCAAGGAATCTTCCGCAATGGGCGAAAGCCTGACGGAGCAACGCCGCGTGGGGGACGACGCTTT
TCGGAGTGTAAACCCCTTTTCTTGGGGACGAAAGACTGACGGTACCCGAGGAAGAAGGACCGGCTAACTACGTGCCAGCA
GCCGCGGTAATACGTAGGGTCCGAGCGTTGTCCGGAGTTACTGGGCGTAAAGCGCGCGCAGGCGGCTTCATAAGACTGGC
GTGAAAGCCTCCGGCTCAACCGGAGAGGGTCGTCGGTGACTGTGGAGCTTGAGAGTGGCAGGGGCTGGTGGAATGCCTGG
TGTAGTGGTGAAATGCGTAGAGATCAGGCGGAACACCCGTGGCGAAGGCGGCCAGCTGGGCCAAATCTGACGCTGAGGCG
CGAAGGCGTGGGGAGCGAACGGGATTAGATACCCCAGTAGTC
>OTU_352;size=2;
CCTACGGGTGGCTGCAGTGGGGAATCTTGCGCAATGGGCGAAAGCCTGACGCAGCCATGCCGCGTGGATGATGAAGGTCT
TAGGATTGTAAAATCCTTTCACCGGGGACGATAATGACGGTACCCGGAGAAGAAGCCCCGGCTAACTTCGTGCCAGCAGC
CGCGGTAATACGAAGGGGGCTAGCGTTGCTCGGAATTACTGGGCGTAAAGGGCGCGTAGGCGGACAGTTTAGTTGGGGTG
AAAGCCCGGGGCTCAACCTCGGAATTGCCTTCAATACTGGCTGTCTTGAGTGTGAGAGAGGTGTGTGGAACTCCGAGTGT
AGAGGTGAAATTCGTAGATATTCGGAAGAACACCAGTGGCGAAGGCGACACACTGGCTCACTACTGACGCTGAGGCGCGA
AAGCGTGGGGAGCAAACAGGATTAGATACCCCAGTAGTC
>OTU_353;size=6;
CCTACGGGTGGCTGCAGTGGGGAATATTGGACAATGGGGGCAACCCTGATCCAGCCATGCCGCGTGAGTGATGAAGGCCT
TCGGGTTGTAAAGCTCTTTTGGCGGGGACGATGATGACGGTACCCGCAGAATAAGCCCCGGCTAACTTCGTGCCAGCAGC
CGCGGTAAGACGAAGGGGGCTAGCGTTGTTCGGAATTACTGGGCGTAAAGCGCGTGTAGGCGGTTTTCCAAGTTGGGTGT
GAAAGCCTTGGGCTTAACCCAAGAAATGCACTCAGTACTGGAAGACTAGAGGACCGGAGAGGATAGTGGAATTCCCAGTG
TAGTGGTGAAATACGTAGAGATTGGGAAGAACACCAGTGGCGAAGGCGGCTATCTGGACGGTTTCTGACGCTAAGACGCG
AAAGCGTGGGGAGCAAACAGGATTAGATACCCGAGTAGTC
>OTU_354;size=2;
CCTACGGGGGGCAGCAGTGGGGAATATTGCACAATGGGCGCAAGCCTGATGCAGCCATGCCGCGTGTGTGAAGAAGGCCT
TAGGGTTGTAAAGCACTTTCAGCGAGGAGGAAGGCGTTGCAGTTAATAGCTGCAGCGATTGACGTTACTCGCAGAAGAAG
CACCGGCTAACTCCGTGCCAGCAGCCGCGGTAATACGGAGGGTGCAAGCGTTAATCGGAATTACTGGGCGTAAAGCGCAC
GCAGGCGGTTTGTTAAGTCAGATGTGAAATCCCCGAGCTTAACTTGGGAACTGCATTTGAAACTGGCAAGCTAGAGTCTT
GTAGAGGGGGGTAGAATTCCAGGTGTAGCGGTGAAATGCGTAGAGATCTGGAGGAATACCGGTGGCGAAGGCGGCCCCCT
GGACAAAGACTGACGCTCAGGTGCGAAAGCGTGGGGAGCAAACAGGATTAGATACCCGGGTAGTC
>OTU_355;size=2;
CCTACGGGTGGCTGCAGTCGAGAATCTTTCACAATGGGCGCAAGCCTGATGGAGCGACGCCGCGTGGAGGATAAGGTCTT
CGGATTGTAAACTCCTGTCATGCAAGAGCAAGGCTTGTCCGTTAATAGCGGGGAAGTTTGATAGTATTGCAAGAGGAAGA
GACGGCTAACTCTGTGCCAGCAGCCGCGGTAATACAGAGGTCTCAAGCGTTGTTCGGAATCACTGGGCGTAAAGGGTGTG
TAGGTGGCGTGGTAAGTCAGATGTGAAAGCCCGGGGCTCAACCTCGGAATTGCATCCGATACTGCTATGCTAGAGTATTG
AAGGGGAGTCTAGAATTCACGGTGTAGCAGTGAAATGCGTAGATATCGTGAGGAATACCAAAGGCGAAGGCAGGACTCTG
GGCAATTACTGACACTGAGACACGAAGGCTAGGGGAGCAAACGGGATTAGATACCCCAGTAGTC
>OTU_356;size=6;
CCTACGGGGGGCTGCAGTGGGGAATTTTGGACAATGGGGGCAACCCTGATCCAGCCATGCCGCGTGTGTGAAGAAGGCCT
TCGGGTTGTAAAGCACTTTCGGACGGAACGAAATCGCACGGGTGAATATCCCGTGTGGATGACGGTACTGTAAGAAGAAG
CACCGGCTAACTACGTGCCAGCAGCCGCGGTAATACGTAGGGTGCGAGCGTTAATCGGAATTACTGGGCGTAAAGCGTGC
GCAGGCGGCTTCGCAAGTCAGACGTGAAATCCCCGGGCTTAACCTGGGAATGGCGTTTGAAACTACGGAGCTGGAGTGTG
GCAGAGGGGGGTAGAATTCCACGTGTAGCGGTGAAATGCGTAGATATGTGGAGGAATACCGATGGCGAAGGCAGCCCCCT
GGGCCAACACTGACGCTCATGCACGAAAGCGTGGGGAGCAAACAGGATTAGATACCCCAGTAGTC
>OTU_357;size=2;
CCTACGGGTGGCAGCAGTGGGGAATTTTGGACAATGGGGGCAACCCTGATCCAGCCATGCCGCGTGAGTGAAGAAGGCCT
TCGGGTTGTAAAGCTCTTTCGGCCGGGAGGAAATCGCATCAGTTAATACCTGGTGTGGATGACAGTACCGGAATAAGAAG
CACCGGCTAACTACGTGCCAGCAGCCGCGGTAATACGTAGGGTGCGAGCGTTAATCGGAATTACTGGGCGTAAAGCGTGC
GCAGGCGGTTTTTTAAGACAGGCGTGAAATCCCCGGGCTCAACCTGGGAACTGCGCTTGTGACTGGAAGGCTAGAGTATG
GCAGAGGGGGGTGGAATTCCACGTGTAGCAGTGAAATGCGTAGAGATGTGGAGGAACACCGATGGCGAAGGCAGCCCCCT
GGGCCAATACTGACGCTCATGCACGAAAGCGTGGGGAGCAAACAGGATTAGATACCCCAGTAGTC
>OTU_358;size=4;
CCTACGGGGGGCAGCAGTGGGGAATCTTAGACAATGGGGGAAACCCTGATCTAGCCATGCCGCGTGAGCGATGAAGGCCT
TAGGGTTGTAAAGCTCTTTCAGTGGGGAAGATAATGACGGTACCCACAGAAGAAGCCCCGGCTAACTCCGTGCCAGCAGC
CGCGGTAATACGGAGGGGGCTAGCGTTGTTCGGAATTACTGGGCGTAAAGCGCACTTAGGCGGACGGACAAGTCAGAGGT
GAAATCCCGGGGCTCGACCCTGGAACTGCCTTTGAAACTGTCTGTCTTGAGGTCGGGAGAGGTGAGTGGAATTCCGAGTG
TAGAGGTGAAATTCGTAGATATTCGGAGGAACACCAGTGGCGAAGGCGGCTCACTGGCCCGATACTGACGCTGAGGTGCG
AAAGCGTGGGGAGCAAACAGGATTAGATACCCCTGTAGTC
>OTU_359;size=6;
CCTACGGGGGGCAGCAGTCGAGAATTTTTCTCAATGGGGGAAACCCTGAAGGAGCGACGCCGCGTGGAGGATGAAGGTCT
TCGGATTGTAAACTCCTGTCATGAGGGAGTAAGACATCGCGTTAACTGCGTGGGTGTTTGATAGTACCTCAAGAGGAAGA
GACGGCTAACTCTGTGCCAGCAGCCGCGGTAATACAGAGGTCTCGAGCGTTGTTCGGATTCATTGGGCGTAAAGGGTGCG
TAGGCGGTTGGGTAAGTCAGACGTGAAATTCCAGGGCTCAACCCTGAAACTGCGTTTGATACTGCCTGACTAGAGTACTG
GAGAGGAGACTGGAATTCACGGTGTAGCAGTGAAATGCGTAGATATCGTGAGGAAGACCAGTGGCGAAGGCGAGTCTCTG
GACAGTAACTGACGCTGAGGCACGAAGGCTAGGGGAGCAAACGGGATTAGATACCCCAGTAGTC
>OTU_360;size=6;
CCTACGGGGGGCTGCAGTCGAGAATCTTTCACAATGGGGGCAACCCTGATGGAGCGACGCCGCGTGGAGGATAAGGTCTT
CGGATTGTAAACTCCTGTCATGTGTGAACAAGGTTGCGGGGTTAATACCTTTGCAAATTGATGGTAACACAAGAGGAAGA
GACGGCTAACTCTGTGCCAGCAGCCGCGGTAATACAGAGGTCTCAAGCGTTGTTCGGAATCACTGGGCGTAATGGGTGCG
TAGGTGGCGTGGTAAGTCAGATGTGAAAGCCCGGGGCTCAACCTCGGAATTGCATCCGATACTGCCATGCTTGAGTACTG
AAGAGGTGACTAGAATTCTAGGTGTAGCAGTGAAATGCGTAGATATCTAGAGGAATACCAAAGGCGAAGGCAGGTCACTG
GGCAGTTACTGACACTGAGGCACGAAGGCCAGGGGAGCGAACGGGATTAGATACCCCAGTAGTC
>OTU_361;size=6;
CCTACGGGGGGCTGCAGTCGAGGATCTTCGTCAATGGGCGAAAGCCTGAACGAGCGATGCCGCGTGTGCGATGAAGGCCT
TCGGGTTGTAAAGCACAAAAGAGATGAGAAAGGGCAACTTGATCGAATCTCAGTAAGCTCGGGCTAAGTTCGTGCCAGCA
GCCGCGGTAAGACGAACCGAGCGAACGTTGTTCGGAATCACTGGGCTTAAAGGGCGCGTAGGCGGGTGGCTAAGTCTGTG
GTGAAATCCTCCAGCTCAACTGGAGAACTGCCATGGATACTGGTCGTCTCGAGGAAGGTAGGGGTACGTGGAACTATCGG
TGGAGCGGTGAAATGCGTTGATATCGATAGGAACTCCGGTGGCGAAGGCGACGTACTGGACCTTTTCTGACGCTGAGGCG
CGAAAGCCAGGGGAGCAAACGGGATTAGATACCCGGGTAGTC
>OTU_362;size=2;
CCTACGGGTGGCTGCAGTAAGGAATATTGGACAATGCCCGCAAGGGTGATCCAGCCATGCCGCGTGCAGGAAGAAGGCGC
TATGCGTCGTAAACTGCTTTTACACCGGAGAAAACCTCCCCTCGTGAGGGGAGCTGATAGTATGGTGAGAATAAGCATCG
GCTAACTTCGTGCCAGCAGCCGCGGTAAGACGAAGGATGCAAGCGTTATCCGGATTTATTGGGTTTAAAGGGAGCGTAGG
TGGCCTTATAAGTCATTGGTGAAAGACTGTCGCTTAACGACGGAATTGCCATTGATACTGTAGGGCTTGAGTATAGTTGC
TGTGGGCGGAATATGACATGTAGTGGTGAAATACTTAGAGATGTCATAGAACACCGATTGCGAAGGCAGCTCACAAAACT
ATAACTGACACTGAGGCTCGAAAGTGCGGGGATCAAACAGGATTAGATACCCCAGTAGTC
>OTU_363;size=2;
CCTACGGGGGGCTGCAGTCGGGAATTTTGCTCAATGGGGGAAACCCTGAAGCAGCAACGCCGCGTGCGGGATGAAGGCCT
TCGGGTTGTAAACCGCTTTTATCAGGGACGATAATGACGGTACCTGGTGAATAAGTCACGGCTAACTACGTGCCAGCAGC
CGCGGTAATACGTAGGTGACCAGCGTTGTCCGGATTTACTGGGCGTAAAGAGCGCGCAGGCGGTCGTTCAAGTCGAGTGT
GAAAGCCCCCGGCTCAACTGGGGAGGGTCATTCGATACTGATCGACTGGAAGGCAGGAGAGGGAAGCGGAATTCCCGGTG
TAGTGGTGAAATGCGTAGATATCGGGAGGAACACCAGTGGCGAAGGCGGCTTCCTGGCCTGTTCTTGACGCTGAGGCGCG
AAAGCTAGGGGAGCAAACGGGATTAGATACCCGAGTAGTC
>OTU_364;size=12;
CCTACGGGGGGCAGCAGTGGGGAATATTGGACAATGGGCGAAAGCCTGATCCAGCAATACCGCGTGTGTGAAGAAGGCCT
TAGGGTTGTAAAGCACTTTCAATTGGGAGGAAAACCTGCCGGTCAATACCCGGTAGCTTGACATTACCTTTAGAAGAAGC
ACCGGCTAACTCCGTGCCAGCAGCCGCGGTAATACGGAGGGTGCGAGCGTTAATCGGAATTACTGGGCGTAAAGCGTGCG
TAGGCGGTTCGTTAAGTCAGATGTGAAAGCCCTGGGCTCAACCTGGGAACTGCATTTGAAACTGGCGGACTAGAGTTTAG
TAGAGGGGAGTGGAATTTCAGGTGTAGCGGTGAAATGCGTAGATATCTGAAGGAACACCAGTGGCGAAGGCGACTCCCTG
GACTAGAACTGACGCTGAGGTACGAAAGCGTGGGTAGCAAACAGGATTAGATACCCCAGTAGTC
>OTU_365;size=2;
CCTACGGGCGGCAGCAGTGGGGAATATTGGACAATGGGCGCAAGCCTGATCCAGCAATGCCGCGTGTGTGAAGAAGGCCT
GCGGGTTGTAAAGCACTTTTATCGGGAAAGAAAAGCTTAGGGCTAATACCTCTAAGCCTTGACGGTACCCGATGAATAAG
CACCGGCTAACTCCGTGCCAGCAGCCGCGGTAATACGGAGGGTGCAAGCGTTAATCGGAATTACTGGGCGTAAAGCGAGT
GTAGGTGGTCGAATAAGTCGGATGTGAAAGCCCTGGGCTTAACCTGGGAATTGCATTCGATACTGTTCGGCTAGAGTCTG
ATAGAGGGAAGTGGAATTCCAGGTGTAGCGGTGAAATGCGTAGATATCTGGAGGAACATCAGTGGCGAAGGCGGCTTCCT
GGATCAAGACTGACACTGAGGCTCGAAAGCGTGGGGAGCAAACAGGATTAGATACCCGAGTAGTC
>OTU_366;size=2;
CCTACGGGGGGCAGCAGTGGGGAATATTGGACAATGGGCGCAAGCCTGATCCAGCCATGCCGCGTGTGTGAAGAAGGCCT
TCGGGTTGTAAAGCACTTTTGTCCGGAAAGAAATCCCAAAGGTTAATACCTTTTGGGGATGACGGTACCGGAAGAATAAG
CACCGGCTAACTTCGTGCCAGCAGCCGCGGTAATACGAAGGGTGCAAGCGTTACTCGGAATTACTGGGCGTAAAGCGTGC
GTAGGCGGTTTGTTAAGTCTGATGTGAAATCCCCGGGCTCAACCTGGGACCTGCATTGGATACTGGCGAGCTAGAGTACG
GTAGAGGGTGGTGGAATTCCCGGTGTAGCAGTGAAATGCGTAGAGATCGGGAGGAACACTCGTGGCGAAGGCGGCCACCT
GGACCAGTACTGACGCTGAGGCACGAAAGCGTGGGGAGCAAACAGGATTAGATACCCCAGTAGTC
>OTU_368;size=8;
CCTACGGGGGGCAGCAGTGGGGAATTTTCCGCAATGGGCGAAAGCCTGACGGAGCAACGCCGCGTGAGGGATGAAGGCCT
CTGGGCTGTAAACCTCTTTTCTCAAGGAAGAAGAACTGACGGTACTTGAGGAATAAGCCACGGCTAATTCCGTGCCAGCA
GCCGCGGTAATACGGGAGTGGCAAGCGTTATCCGGAATTATTGGGCGTAAAGCGTCCGCAGGCGGTCTTGAAAGTCTGTT
GTTAAAACGTGGAGCTCAACTCCATTTCAGCAATGGAAACTACAAGACTAGAGTGTGGTAGGGGCAGAGGGAATTCCCGG
TGTAGCGGTGAAATGCGTAGATATCGGGAAGAACACCAGTGGCGAAGGCGCTCTGCTGGGCCATAACTGACGCTCATGGA
CGAAAGCCAGGGGAGCGAAAGGGATTAGATACCCGGGTAGTC
>OTU_369;size=4;
CCTACGGGGGGCAGCAGTGGGGAATTTTGGACAATGGGGGAAACCCTGATCCAGCAATGCCGCGTGTGCGAAGAAGGCCT
TCGGGTTGTAAAGCACTTTTGGCAGGAGCGAAACGGCTTGAGCTAATACCTCGGGCTAATGACGGTACCTGCAGAATAAG
CACCGGCTAACTACGTGCCAGCAGCCGCGGTAATACGTAGGGTGCAAGCGTTAATCGGAATTACTGGGCGTAAAGCGAGC
GCAGGCGGTTATGTAAGACAGATGTGAAATCCCCGGGCTTAACCTGGGAACTGCATTTGTGACTGCATGGCTAGAGTGTG
TCAGAGGGGGGTGGAATTCCACGTGTAGCAGTGAAATGCGTAGAGATGTGGAGGAACACCGATGGCGAAGGCAGCCCCCT
GGGATAACACTGACGCTCATGCTCGAAAGCGTGGGGAGCAAACAGGATTAGATACCCCAGTAGTC
>OTU_370;size=4;
CCTACGGGGGGCTGCAGTAAGGAATATTGGACAATGGGCGAAAGCCTGATCCAGCCATGCCGCGTGAAGGACGAAGGCGC
TCAGCGTTGTAAACTTCTTTTGGATGGGAACAATAACTACGACTTGTCGTAGCTTGAGGGTACCATCAGAATAAGCACCG
GCTAACTCCGTGCCAGCAGCCGCGGTAATACGGAGGGTGCAAGCGTTATCCGGAATCACTGGGTTTAAAGGGTGCGTAGG
CGGCCCAATAAGTCAGTCGTGAAATCGCTGGGCTCAACCCATGCAATTGCGATTGATACTGTTGGACTTGAATGGGGTTG
AGGCTGGCGGAATGCGACATGTAGCGGTGAAATGCTTAGATATGTCGCAGAACACCGATTGCGAAGGCAGCCAGCTGGGC
CTTTATTGACGCTGAGGCACGAAAGCGTGGGGAGCAAACAGGATTAGATACCCCAGTAGTC
>OTU_371;size=2;
CCTACGGGAGGCAGCAGTGAGGAATTTTGCACAATGGAGGTAACTCTGATGCAGCGACGCCGTGTGTAGGATGAAGGGGC
TCTGCCCTGTAAACTACTGTCGGATAGGAATAAAAGTTGGGTTGCCCAACTGGGAATGTACTATCAAAGGAAGGATCGGC
TAACTACGTGCCAGCAGCCGCGGTAATACGTAGGATCCGAGCGTTGTCCGGATTTACTGGGTATAAAGGGTGCGTAGGCG
GGTTTGTGCTTCAGAGGTTAAAGACCGCAGCTCAACTGCGGGAGTGCCTCTGATAAGGCAAATCTTGGATATGAGAGGGG
TAGGTAGAATTCCTGGTGTAGCGGTGAAATGCGTAGATATCAGGAGGAATACCAGTGGCGAAGGCGGCCTACTGGCTCAT
AATCGACGCTGAGGCACGAAAGCGTGGGGATCAAACAGGATTAGATACCCGAGTAGTC
>OTU_372;size=2;
CCTACGGGGGGCTGCAGTGGGGAATATTGGACAATGGGCGCAAGCCTGATCCAGCAATACCGCGTGAGTGATGAAGGTCT
TCGGATTGTAAAGCTCTTTTAGTAGGGAAGATAATGACGGTACCTACAGAAAAAGCACCGGCAAACTTCGTGCCAGCAGC
CGCGGTAATACGAAGGGTGCTAGCGTTGTTCGGAATCACTGGGCGTAAAGAGTACGTAGGCGGTTAGGTAAGTCGATTGT
GAAAGCCCCGAGCTTAACTCGGGAATTGCAACCGAAACTGTCTAGCTTGAGTATGGTGGGGGATAGTGGAATTTCTAGTG
TAGGGGTGAAATCCGTAGATATTAGAAGGAATACCGGTGGCGAAAGCGACTATCTATGCCATTACTGACGCTGAGGTACG
AAAGCGTGGGGAGCAAACAGGATTAGATACCCGGGTAGTC
>OTU_373;size=2;
CCTACGGGGGGCAGCAGTGAGGAATATTCCACAATGGGGGAAACCCTGATGGAGCGATGCCGCGTGCAGGAAGACGCTTT
TCGGAGTGTAAACTGCTTTTAATAGGGAAGATTATGACGGTACCTATAGAATAAGGACCAGCTAACTACGTGCCAGCAGC
CGCGGTAATACGTAGGGTCCAAGCGTTATTCGGAATTACTGGGCGTAAAGCGTTCGTAGGCGGTTTTGTAAGTTGGATGT
GAAATCCTGTGGCTCAACCACATGGACTGTGTCCAAAACTACAAGACTAGAGCATAGTAGAGGCAAGTGGAATTTGCAGT
GTAGGAGTGACATCCGTAGATATTGCAAGGAACACCAATGGCGAAGGCAGCTTGCTGGGCTATTGCTGACGCTCAGGAAC
GAAAGCGTGGGGAGCGAACGGGATTAGATACCCGGGTAGTC
>OTU_374;size=2;
CCTACGGGGGGCAGCAGTGGGGAATTTTCCGCAATGGGCGAAAGCCTGACGGAGCAAGACCGCGTGGGGGAGGAAGGTTC
TTGGATTGTCAACCCCTTTTCTCAGGGAAGAACACAATGACGGTACCTGAGGAAAAAGCATCGGCTAACTCCGTGCCAGC
AGCCGCGGTAATACGGGGGATGCAAGCGTTATCCGGAATGATTGGGCGTAAAGAGTCCGTAGGTAGTCATCCAAGTCTGC
TGTTAAAGAGCGAGGCTTAACCTCGTAAAGGCAGTGGAAACTGGAAGACTAGAGTGTAGTAGGGGCAGAGGGAATTCCTG
GTGTAGCGGTGAAATGCGTAGAGATCAGGAAGAACACCGGTGGCGAAGGCGCTCTGCTGGGCTATAACTGACACTGAGGG
ACGAAAGCTAGGGGAGCGAATGGGATTAGATACCCGAGTAGTC
>OTU_375;size=2;
CCTACGGGGGGCAGCAGTGAGGAATTTTGCGCAATGGGGGAAACCCTGACGCAGCGACGCCGCGTGGAGGATGAAGTCCT
TCGGGATGTAAACTCCTGTCAGAGGGGATGATGATGACAGTACCCTCAGAGGAAGCACCGGCTAACTCCGTGCCAGCAGC
CGCGGTAAGACGGAGGGTGCAAGCGTTGTTCGGAATTACTGGGCGTAAAGCGTACGTAGGTGGCGGATTAAGTCGAATGT
TAAAGCCTGGGGCTCAACCCCAGAGATGCATTCGATACTGGTTTGCTAGAGGGTGATAGAGGAAAGCGGAATTCCCAGTG
TAGCGGTGAAATGCGTAGATATTGGGAGGAACATCAGTAGCGAAGGCGGCTTTCTGGGTCACACCTGACACTGAGGTACG
AAAGCGTGGGGAGCAAACGGGATTAGATACCCCAGTAGTC
>OTU_376;size=2;
CCTACGGGGGGCTGCAGTGGGGAATATTGCGCAATGGGGGAAACCCTGACGCAGCCACGCCGCGTGTGTGATGAAGGCCT
TCGGGTTGTAAAGCACTGTCGAGGGGGAAGAAGAATGACGGTACCCCTCAAGAAAGCACCGGCTAACCCTGTGCCAGCAG
CCGCGGTAATACAGGGGGTGCAAGCGTTACTCGGAATCACTGGGCGTAAAGCGTACGCAGGCGGGCGATTAAGTCGGACG
TGAAAGCCCGGGGCTCAACCCCGGAATTGCGTTCGAAACTGGTTGTCTTGAGTACGGGAGAGGTGAGTGGAATTCCTGGT
GTAGAGGTGAAATTCGTAGATATCAGGAGGAACATCGGTGGCGAAAGCGGCTCACTGGCCCGATACTGACGCTCATGTAC
GAAAGCGTGGGGAGCAAACAGGATTAGATACCCCAGTAGTC
>OTU_377;size=2;
CCTACGGGGGGCAGCAGTGGGGAATATTGGACAATGGGCGCAAGCCTGATCCAGCAATGCCGCGTGAGTGATGAAGGCCT
TCGGGTTGTAAAGCTCTGTCGGGAGGGACGAAAAAGCGGGGGTAACGCCCCGTATTGACGGTACCTCCAAAGGAAGCACC
GGCTAACTCTGTGCCAGCAGCCGCGGTAATACAGAGGGTGCAAGCGTTGTTCGGAATTACTGGGCGTAAAGCGCGTGTAG
GCGGCTTCGTTAGTCGGATGTGAAAGCCCTCGGCTCAACCGAGGAAGTGCATCCGATACTGCGATGCTTGAGTGTTGGAG
GGGGTGGCGGAATTCCCGGTGTAGAGGTGAAATTCGTAGATATCGGGAGGAACACCTGTGGCGAAGGCGGCCACCTGGAC
AACAACTGACGCTGAGACGCGAAAGCGTGGGTAGCAAACAGGATTAGATACCCGGGTAGTC
>OTU_378;size=4;
CCTACGGGGGGCTGCAGTGGGGAATATTGGACAATGGGGGAAACCCTGATCCAGCAATGCCGCGTGAGTGATGAAGGCCT
TCGGGTTGTAAAGCTCTTTTGTCAGGGACGATGATGACGGTACCTGACGAATAAGCTCCGGCTAACTTCGTGCCAGCAGC
CGCGGTAATACGAGGGGAGCTAGCGTTGTTCGGAATTACTGGGCGTAAAGGGCGTGTAGGCGGTACCATAAGTCAGATGT
GAAAGCCCTGGGCTTAACCTAGGATGTGCATTTGATACTGTGGAACTAGAGATCGAGAGAGGAAAGTGGAATTACGAGTG
TAGAGGTGAAATTCGTAGATATTCGTAAGAACACCAGTGGCGAAGGCGACTTTCTGGCTCGATACTGACGCTAAGGCGCG
AAAGCGTGGGGAGCAAACAGGATTAGATACCCCAGTAGTC
>OTU_379;size=2;
CCTACGGGGGGCTGCAGTGGGGAATATTGGACAATGGGGGAAACCCTGATCCAGCAATGCCGCGTGTGTGAAGAAGGCCT
GAGGGTTGTAAAGCACTTTCAGCGGGGAGGAGGGTTGATAGGTTAAGAGCTAGTTAACTGGACGTTACCCGCAGAAGAAG
CACCGGCTAACTCCGTGCCAGCAGCCGCGGTAATACGGAGGGTGCGAGCGTTAATCGGAATTACTGGGCGTAAAGGGTGC
GTAGGTGGTTTGACAAGTTATCTGTAAAAGCCCTGGGCTCAACCTGGGAAGGCCAGATAAAACTGTTAGACTAGAGTATG
GGAGAGGGTAGTGGAATTTCCGGTGTAGCGGTGAAATGCGTAGAGATCGGAAGGAACACCAGTGGCGAAGGCGGCTACCT
GGCCTGATACTGACACTGAAGCACGAAAGCGTGGGGAGCAAACAGGATTAGATACCCGGGTAGTC
>OTU_380;size=2;
CCTACGGGGGGCAGCAGTAAGGAATATTGGTCAATGGGGGCAACCCTGAACCAGCCATGCCGCGTGCAGGAAGACGGCCC
TACGGGTTGTAAACTGCTTTTATACCGGAATAATTTCCGCTACGTGTAGCGGGTTGAATGTACGGTAAGAATAAGGATCG
GCTAACTCCGTGCCAGCAGCCGCGGTAATACGGAGGATCCGAGCGTTATCCGGATTTATTGGGTTTAAAGGGTGCGTAGG
CGGCCTATTAAGTCAGGGGTGAAAGACGGTAGCTCAACTATCGCAGTGCCTTTGATACTGATGGGCTTGAATACACTAGA
GGTAGGCGGAATGTGACAAGTAGCGGTGAAATGCATAGATATGTCACAGAACACCGATTGCGAAGGCAGCTTACTATGGT
GCAATTGACGCTGAGGCACGAAAGCGTGGGGATCAAACAGGATTAGATACCCCAGTAGTC
>OTU_381;size=2;
CCTACGGGGGGCTGCAGTGGGGAATATTGGACAATGGGCGCAAGCCTGATCCAGCAATACCGCGTGAGTGATGAAGGTCT
TCGGATCGTAAAGCTCTTTTAGTGGAGTAGATAATGACGGTATCCACAGAAAAAGCACCGGCAAACTTCGTGCCAGCAGC
CGCGGTAATACGAAGGGTGCTAGCGTTGTTCGGAATTATTGGGCGTAAAGCGTACGTAGGCGGTTTAGTAAGTCGATTGT
GAAATACCCGAGCTCAACTTGGGAATTGCAATCGAAACTGCTTGGCTAGAGTTTAGTGGGGGATAGTGGAATTCCTAGTG
TAGGGGTGAAATCCGTAGATATTAGGAGGAACATCAGTGGCGAAGGCGACTATCTACGCTAATACTGACGCTAAGGTACG
AAAGCGTGGGGAGCAAACAGGATTAGATACCCCAGTAGTC
>OTU_382;size=2;
CCTACGGGGGGCTGCAGTAAGGAATATTGGACAATGGTGGCAACACTGATCCAGCCATGCCGCGTGCAGGATGACGGCCC
TATGGGTTGTAAACTGCTTTTGTACGGGAAAAAACCCTCGTTCGTGAACGAGGCTGATGGTACCGTAAGAATAAGGATCG
GCTAACTCCGTGCCAGCAGCCGCGGTAATACGGAGGATCCAAGCGTTATCCGGATTTATTGGGTTTAAAGGGTGCGTAGG
CGGGTTAATAAGTCAGTGGTGAAAGCCTACAGCTTAACTGTAGAATTGCCATTGATACTGTTAGTCTTGAGTATATTTGA
AGTGGGCGGAATGTGCAGTGTAGCGGTGAAATGCTTAGATATTGCACAGAACACCGATTGCGAAGGCAGCTCACTAAACT
ATAACTGACGCTGAGGCACGAAAGTATGGGGATCAAACAGGATTAGATACCCCAGTAGTC
>OTU_383;size=2;
CCTACGGGGGGCTGCAGTAGGGAATATTGGTCAATGGGCGCAAGCCTGAACCAGCCATGCCGCGTGCAGGAAGAAGGCCC
TCTGGGTTGTAAACTGCTTTTGACAGGGAACAAATGCCACTTGCGAGTGGAGCTGAGTGTACCTGTAGAATAAGCACCGG
CTAACTCCGTGCCAGCAGCCGCGGTAATACGGAGGGTGCAAGCGTTGTCCGGATTTATTGGGTTTAAAGGGTGCGTAGGC
GGCTCTTTAAGTCAGTGGTGAAATCCTTCAGCTTAACTGGAGAACTGCCATTGATACTGAAGAGCTTGAGTATAGTTGAG
GTAGGCGGAATTGACAGTGTAGCGGTGAAATGCTTAGATATTGTCAAGAACACCGATTGCGAAGGCAGCTTACTAAACTA
TAACTGACGCTGAGGCACGAAAGCGTGGGGATCAAACAGGATTAGATACCCCAGTAGTC
>OTU_385;size=2;
CCTACGGGTGGCTGCAGTGGGGAATCTTGCACAATGGGCGAAAGCCTGATGCAGCAACGCCGCGTGCGGGATGAAGGCCC
TAGGGTTGTAAACCGCTTTCAGTAGGGAAGAAAATGACGGTACCTACAGAAGAAGGTGCGGCCAACTACGTGCCAGCAGC
CGCGGTGACACGTAGGCACCAAGCGTTATCCGGATTTATTGGGCGTAAAGAGCTCGTAGGCGGTTCGGTAAGTCGGGTGT
GAAAACTCTGGGCTCAACCCAGAGACGCCACCCGATACTGCTGTGACTAGAGTGCGGTAGGGGAGCGGGGAATTCATGGT
GTAGCGGTGAAATGCGCAGATATCATGAGGAACACCAGCGGCGAAGGCGCCGCTCTGGGCCGTAACTGACGCTGAGGAGC
GAAAGCATGGGTAGCAAACAGGATTAGATACCCGGGTAGTC
>OTU_386;size=8;
CCTACGGGGGGCAGCAGTGGGGAATCTTGCGCAATGGGCGAAAGCCTGACGCAGCAACGCCGCGTGCGGGAAGAAGGCCC
TCGGGTTGTAAACCGCTTTCAGCAGGAACGAAAATGACGGTACTTGCAGAAGAAGGTGCGGCCAACTACGTGCCAGCAGC
CGCGGTGACACGTAGGCACCAAGCGTTGTCCGGATTTATTGGGCGTAAAGAGCTCGTAGGCGGTTCGGTAAGTCGGGTGT
GAAAACTTTGGGCTTAACCCAAAGCCTGCATCCGATACTGCTGTGACTAGAGTTCGGTAGGGGAGCGGGGAATTCCTAGT
GTAGCGGTGAAATGCGCAGATATTAGGAGGAACACCGGTGGCGAAGGCGCCGCTCTGGGCCGATACTGACGCTGAGGAGC
GAAAGCGTGGGTAGCAAACAGGATTAGATACCCCAGTAGTC
>OTU_387;size=12;
CCTACGGGAGGCTGCAGTAAGGAATATTGGTCAATGGAGGCAACTCTGAACCAGCCATGCCGCGTGCAGGATGACGGCCC
TATGGGTTGTAAACTGCTTTTGTACCAGAGAAAACCCCAGTACGTGTACTGGGTTGATAGTATGGTAAGAATAAGCATCG
GCTAACTTCGTGCCAGCAGCCGCGGTAAGACGAAGGATGCAAGCGTTATCCGGATTCATTGGGTTTAAAGGGTGCGTAGG
CGGACTTGTAAGTCAGTGGTGAAATCTCTCAGCTTAACTGAGAAACTGCCATTGATACTGCAGGTCTAGAGTATAGATGA
CGTTGGCGGAATATGACATGTAGTGGTGAAATACTTAGATATGTCATAGAACACCGATTGTGAAGGCAGCTAACGAAACT
ATAACTGACGCTGAGGCACGAAAGTGCGGGGATCAAACAGGATTAGATACCCGGGTAGTC
>OTU_388;size=2;
CCTACGGGGGGCTGCAGTGAGGAATTTTGCACAATGGGCGCAAGCCTGATGCAGCGACGCCGCGTGGAGGATGAAGGTCT
TCGGATTGTAAACTTCTGTTAAACGGGAAAAAATACCTCCAAATAATACGTGGAGGGGATGATTGTACTGTTAAAGAAAG
CACCGGCTAACTTCGTGCCAGCAGCCGCGGTAATACGAAGGGTGCGAACGTTATTCGGATTGATTGGGCATAAAGGGTGC
GTAGGCGGTATGTTAAGTCAACTGTTAAATCTCTCGGCCTAACCGAGGGGCTGCAGTAGATACTGGCATGCTAGAGGATG
GAAGAGATAAGTGGAATTCTTGGAGTAGCGGTAAAATGCGTAGATCTCAAGAGGAACACCGATGGCGAAGGCAGCTTATT
GGTCCATATCTGACGCTGAGGCACGAAAGCGTGGGGAGCAAACAGGATTAGATACCCCTGTAGTC
>OTU_389;size=4;
CCTACGGGGGGCTGCAGTAAGGAATATTGGACAATGGCCGAAAGGCTGATCCAGCCATCCAGCGTGCAGGAAGAAGGCCC
TATGGGTTGTAAACTGCTTTTATCAGGGAATAAACCTCTGGATTTACTCCGGAGCTGAAGGTACCTGAAGAATAAGCACC
GGCTAACTCCGTGCCAGCAGCCGCGGTAATACGGAGGGTGCGAGCGTTATCCGGAATTACTGGGTTTAAAGGGTGCGTAG
GCGGCTTTGTAAGTCAGGAGTGAAAGTTTGCAACTCAACTGTAAAATTGCTTTTGATACTGCGAGGCTAGAATTAGGATG
AGGTCAGCGGAATGTGGCATGTAGCGGTGAAATGCATAGATATGCCATAGAACACCAATTGCGAAGGCAGCTGGCTAGAC
CTGGATTGACGCTGAGGCACGAAAGCGTGGGGAGCGAACAGGATTAGATACCCGAGTAGTC
>OTU_390;size=6;
CCTACGGGGGGCTGCAGTGGGGAATCTTGCGCAATGGACGAAAGTCTGACGCAGCCATGCCGCGTGAATGATGAAGGTCT
TAGGATTGTAAAGTTCTTTAGCCTGTGACGATGATGACGGTAACAGGAGAATAAGCCCCGGCTAACTTCGTGCCAGCAGC
CGCGGTAATACGAAGGGGGCTAGCGTTGTTCGGAATTACTGGGCGTAAAGCGCGCGTAGGCGGTTATGCAAGCCAGAGGT
GAAATGCCTGAGCTCAACTTAGGAATTGCCTTTGGAACTGCATGGCTTTGAGGACGAGAGAGGTGAGTGGAATTCCCAGT
GTAGAGGTGAAATTCGTAGATATTGGGAAGAACACCGGTGGCGAAGGCGGCTCACTGGCTCGTTTCTGACGCTGTAGCGC
GAAAGCGTGGGGATCAAACAGGATTAGATACCCCAGTAGTC
>OTU_391;size=8;
CCTACGGGTGGCTGCAGTGGGGAATTTTGGACAATGGGCGCAAGCCTGATCCAGCCATTCCGCGTGCAGGACGAAGGCCT
TCGGGTTGTAAACTGCTTTTGTACGGAACGAAAAAGCCTTGGCTAATACCCAGGGTCCATGACGGTACCGTAAGAATAAG
CACCGGCTAACTACGTGCCAGCAGCCGCGGTAATACGTAGGGTGCAAGCGTTAATCGGAATTACTGGGCGTAAAGCGTGC
GCAGGCGGTTATATAAGACAAATGTGAAATCCCCGGGCTCAACCTGGGAACTGCATATGTGACTGTATAGCTAGAGTGCG
GCAGAGGGGGATGGAATTCCGCGTGTAGCAGTGAAATGCGTAGATATGCGGAGGAACACCGATGGCGAAGGCAATCCCCT
GGGCCTGCACTGACGCTCATGCACGAAAGCGTGGGGAGCAAACAGGATTAGATACCCGAGTAGTC
>OTU_393;size=4;
CCTACGGGTGGCAGCAGTGGGGAATTTTGGACAATGGGCGCAAGCCTGATCCAGCCATGCCGCGTGTGTGAAGAAGGCCT
TCGGGTTGTAAAGCACTTTCGGCCGGGACGAAATCGCTCGGGTTAACACCCAGGGTGGATGACGGTACCGGAAGAAGAAG
CACCGGCTAACTACGTGCCAGCAGCCGCGGTAATACGTAGGGTGCAAGCGTTAATCGGAATTACTGGGCGTAAAGCGTGC
GCAGGCGGTTTTGTAAGCCAGACGTGAAATCCCCGGGCTTAACCTGGGAACTGCGTTTGGAACTGCAAGGCTAGAGTGCG
GCAGAGGAAGGTGGAATTCCTGGTGTAGCAGTGAAATGCGTAGATATCAGGAGGAACACCGATGGCGAAGGCAGCCTTCT
GGGCTAGCACTGACGCTCATGCACGAAAGCGTGGGGAGCAAACAGGATTAGATACCCTGGTAGTC
>OTU_394;size=4;
CCTACGGGAGGCAGCAGTGGGGAATTTTGGACAATGGGCGCAAGCCTGATCCAGCAATGCCGCGTGAGTGAAGAAGGCCT
TCGGGTTGTAAAGCTCTTTCAGTTGAGAAGAAAAAGTCGTGACTAATAATCATGATTCATGACGGTATCAACAGAAGAAG
CACCGGCTAACTACGTGCCAGCAGCCGCGGTAATACGTAGGGTGCAAGCGTTAATCGGAATTACTGGGCGTAAAGGGTGC
GCAGGCGGTTCTGTAAGTCAGATGTGAAATCCCCGGGCTTAACCTGGGAACTGCGTTTGAAACTGCAGAGCTAGAGTGCA
GCAGAGGGAGGTGGAATTCCATGTGTAGCAGTGAAATGCGTAGAGATATGGAAGAACATCGATGGCGAAGGCAACCTCCT
GGGCTAGCACTGACGCTCATGCACGAAAGCGTGGGGAGCAAACAGGATTAGATACCCGGGTAGTC
>OTU_395;size=2;
TCTACGGGCGGCAGCAGTGGGGAATATTGGACAATGGGCGCAAGCCTGATCCAGCAATACCGCGTGAGTGATGAAGGTCT
TCGGATTGTAAAGCTCTTTTAGTAGGGAAGATAATGACGGTACCTACAGAAAAAGCACCGGCAAACTTCGTGCCAGCAGC
CGCGGTAATACGAAGGGTGCTAGCGTTGTTCGGAATTATTGGGCGTAAAGCGTACGTAGGCGGTTTGGTAAGTCAATTGT
GAAAGCCCTAGGCTCAACTTAGGAATTGCAATCGAAACTGCCTTGCTTGAGTTTGGTGGGGGATGGTGGAATTTCTAGTG
TAGGGGTGAAATCCGTAGATATTAGAAGGAATACCGGTGGCGAAAGCGACCATCTACGCCAATACTGACGCTAAGGTACG
AAAGCGTGGGGAGCAAACAGGATTAGATACCCCGGTAGTC
>OTU_396;size=2;
CCTACGGGTGGCTGCAGTCGAGAATCTTCCGCAATGGACGAAAGTCTGACGGAGCGACGCCGCGTGATTGATGAAGCTTT
TCGGAGTGTAAAGATCTTTTATGAGGGAAGAAGTTTATTGACGGTACCTCATGAATAAGGGGCTCCTAATCTCGTGCCAG
CAGGAGCGGTAATACGAGAGCCCCGAGCGTTATCCGGAATTATTGGGCGTAAAGGGTGCGTAGGTGGTAGTGTTAGTCGT
TTGTCAAATCTCTGGGCTTAACCCAGAATCCGCGAACGAAACGGCACAACTAGAGAGTGTGAGGGGTATAGGGAACTAAT
AGTGTAGGGGTGAAATCCGTTGATATTATTGGGAACACCAAAAGCGAAGGCACTATACTAGCACATATCTGACACTCAAG
CACGAAAGCGTGGGTAGCGAATGGGATTAGATACCCCAGTAGTC
>OTU_397;size=2;
CCTACGGGGGGCTGCAGTGGGGAATTTTGGACAATGGGGGCAACCCTGATCCAGCCATTCCGCGTGAGTGAAGAAGGCCT
TCGGGTTGTAAAGCTCTTTCAGCAGGAACGAAACGGTCGGCTTTAATACGGTCGGCTAATGACGGTACCTGCAGAAGAAG
CACCGGCTAACTACGTGCCAGCAGCCGCGGTAATACGTAGGGTGCGAGCGTTAATCGGAATTACTGGGCGTAAAGCGTGC
GCAGGCGGCGACATAAGACAGATGTGAAATCCCCGGGCTCAACCTGGGAACTGCGTTTGTGACTGTGTTGCTAGAGTGTA
GCAGAGGGGGGTGGAATTCCACGTGTAGCAGTGAAATGCGTAGAGATGTGGAGGAACACCGATGGCGAAGGCAGCCCCCT
GGGTTAACACTGACGCTCATGCACGAAAGCGTGGGGAGCAAACAGGATTAGATACCCCAGTAGTC
>OTU_398;size=4;
CCTACGGGGGGCTGCAGTCGAGAATTTTTCTCAATGGGCGAAAGCCTGAAGGAGCGACGCCGCGTGGGGGATGAATGGCT
TCGGCCCGTAAACCCCTGTCATTTGCGATCAAACCTTACGACCTAACACGTTGTAAGCTGATAGTAGCGAAAGAGGAAGG
GACGGCTAACTCTGTGCCAGCAGCCGCGGTAATACAGAGGTCCCAAGCGTTGTTCGGATTTACTGGGCGTAAAGGGTGCG
TAGGTGGCAGTGCAAGTCTGACGTGAAATCTCCGAGCTTAACTCGGAAATGGCGTTGGAAACTGCACTGCTAGAGGGTTG
GAGGGGGGACTGGAATACTTGGTGTAGCAGTGAAATGCGTAGATATCAAGTGGAACACCAGTGGCGAAGGCGAGTCCCTG
GACAACTCCTGACACTGAGGCACGAAAGCTAGGGGAGCAAACAGGATTAGATACCCCAGTAGTC
>OTU_399;size=2;
CCTACGGGTGGCAGCAGTGGGGAATATTGGACAATGGGCGCAAGCCTGATCCAGCCATGCCGCGTGAGTGATGAAGGCCT
TAGGGTTGTAAAGCTCTTTTGCCCGGGAAGATAATGACGGTACCGGGAGAATAAGCCCCGGCTAACTTCGTGCCAGCAGC
CGCGGTAATACGAAGGGGGCTAGCGTTGCTCGGAATCACTGGGCGTAAAGCGCACGTAGGCGGATCTTTAAGTCAGGGGT
GAAATCCCGGAGCTCAACTCCGGAACTGCCTTTGATACTGGGGATCTTGAGTTCGAGAGAGGTGAGTGGAACTGCGAGTG
TAGAGGTGAAATTCGTAGATATTCGCAAGAACACCAGTGGCGAAGGCGGCTCACTGGCTCGATACTGACGCTGAGGTGCG
AAAGCGTGGGGAGCAAACAGGATTAGATACCCCAGTAGTC
>OTU_400;size=4;
CCTACGGGGGGCTGCAGTGGGGAATATTGCACAATGGGCGCAAGCCTGATGCAGCAACGCCGCGTGAGGGACGACGGCCT
TCGGGTTGTAAACCTCTTTTAGTAGGGAAGAAGCGAAAGTGACGGTACCTGCAGAAAAAGCACCGGCTAACTACGTGCCA
GCAGCCGCGGTAATACGTAGGGTGCAAGCGTTGTCCGGAATTATTGGGCGTAAAGAGCTCGTAGGCGGTTTGTCGCGTCT
GCTGTGAAACCCCGAGGCTCAACCTCGGGCCTGCAGTGGGTACGGGCAAGCTAGAGTGCGGTAGGGGAGATTGGAATTCC
TGGTGTAGCGGTGGAATGCGCAGATATCAGGAGGAACACCAATGGCGAAGGCAGATCTCTGGGCCGTTACTGACGCTGAG
GAGCGAAAGCGTGGGGAGCGAACAGGATTAGATACCCCAGTAGTC
>OTU_401;size=8;
CCTACGGGGGGCTGCAGTAAGGAATATTGGACAATGGGCGCAAGCCTGATCCAGCTATGCCGCGTGAAGGATGACGGCCC
TATGGGTTGTAAACTTCTTTTAGCAGGGAAAAAACCCCTCGATGCGTTGAGGGCTGATGGTACCTGCAGAATAAGGATCG
GCTAACTCCGTGCCAGCAGCCGCGGTAATACGGAGGATCCAAGCGTTATCCGGATTTATTGGGTTTAAAGGGTGCGTAGG
CGGATAAATAAGTCAGTGGTGAAAGCCTGCAGCTTAACTGTAGAATTGCCATTGATACTGTTTATCTTGAATGTAGTTGA
GGTGGGCGGAATATGACATGTAGTGGTGAAATACTTAGATATGTCATAGAACACCGATTGCGAAGGCAGCTCACTAAGCT
ACGATTGACGCTGAGGCACGAAAGCGTGGGGAGCAAACAGGATTAGATACCCGGGTAGTC
>OTU_402;size=2;
CCTACGGGGGGCTGCAGTGAGGAATATTGGTCAATGGACGCAAGTCTGAACCAGCCATGCCGCGTGCAGGAAGACGGTCC
TATGGATTGTAAACTGCTTTTGTACGGGAAGAAACCCTCCGACGAGTCGGAGCTTGACGGTACCGTAAGAATAAGCATCG
GCTAACTCCGTGCCAGCAGCCGCGGTAATACGGAGGATGCGAGCGTTATCCGGAATCATTGGGTTTAAAGGGTCCGTAGG
CGGTTTAATAAGTCAGTGGTGAAATCTGGTCGCTCAACGATCAAACTGCCATTGATACTGTTAGACTTGAATTACTGTGA
AGTAACTAGAATATGTAGTGTAGCGGTGAAATGCTTAGATATTACATGGAATACCAATTGCGAAGGCAGGTTACTAACAG
TTGATTGACGCTGATGGACGAAAGCGTGGGGAGCGAACAGGATTAGATACCCGGGTAGTC
>OTU_403;size=2;
CCTACGGGAGGCTGCAGTCGAGAATTTTCCACAATGGACGAAAGTCTGATGGAGCGACGCCGCGTGATCGATGAAGTGCT
TCGGTATGTAAAGATCTTTTATGAGGGAAGAAGTTTATTGACGGTACCTCGTGAATAAGGACCTGCAAAACTCGTGCCAG
CAGCAGCGGTAATACGAGTGGTCCAAGCGTTATCCGGAATTATTGGGCGTAAAGGATATGTAGGTGGTTATATTAGTCGG
GTGTCTAACCTCTGGGCTCAACCTGGAGACAGCATTCGAAACGGTATGACTAGAGTATGTTAGGGGTAAGCGGAACTCAT
AGTGTAGGGGTGAAATCCGTTGATATTATGGGGAACACCAAAAGCGAAGGCAGCTTACTGGAACATTACTGACACTGAAA
TATGAAAGCGTGGGTAGCGAATGGGATTAGATACCCCAGTAGTC
>OTU_404;size=2;
CCTACGGGCGGCAGCAGTGGGGAATATTGGACAATGGGGACAACCCTGATCCAGCCATGCCGCGTGAGTGATGAAGGCCT
TCGGGTTGTAAAGCTCTTTTGGCGGGGACGATGATGACGGTACCCGCAGAATAAGCCCCGGCTAACTTCGTGCCAGCAGC
CGCGGTAAGACGAAGGGGGCTAGCGTTGTTCGGAATTACTGGGCGTAAAGCGAGTGTAGGTGGTTATCCAAGTTGGATGT
GAAAGCCTTGAGCTCAACTCAAGAAATGCATTCAGGACTGGATGACTAGAGGACCGGAGAGGATAGTGGAATTCCCAGTG
TAGTGGTGAAATACGTAGAGATTGGGAAGAACACCAGTGGCGAAGGCGGCTATCTGGACGGTTTCTGACACTAAGACTCG
AAAGCGTGGGGAGCAAACAGGATTAGATACCCCAGTAGTC
>OTU_405;size=2;
CCTACGGGGGGCAGCAGTCGAGGATTTTTCTCAATGGGGGAAACCCTGAAGGAGCGACGCCGCGTGAGGGATGAAGGTCT
TCGGATTGTAAACCTCTGTCATCTGGGATCAATGCTATCTACCTAACACGTGGATAGTTGCTAGTACCAGAAGAGGAAGC
AGTGGCTAACTCTGTGCCAGCAGCCGCGGTAATACAGAGACTGCAAGCGTTGTTCGGATTCATTGGGCGTAAAGGGTGCG
CAGGCGGTCCGGTAAGTCGGATGTGAAATCTCGAGGCCTAACCTCGATTGGTCATTCGAAACTACCGGGCTAGAGGATTG
GAGAGGAGACTGGAATAGTTGGTGTAGCAGTGAAATGCGTAGAGATCAACTAGAACACCGGTGGCGAAGGCGAGTCTCTG
GACAATTCCTGACGCTCAGGCACGAAAGCCAGGGGAGCAAACGGGATTAGATACCCCTGTAGTC
>OTU_406;size=4;
CCTACGGGGGGCTGCAGTGGGGAATTTTGGACAATGGGGGCAACCCTGATCCAGCCATTCCGCGTGAGTGAAGAAGGCCT
TCGGGTTGTAAAGCTCTTTTGTCGGGGACGAAACGGTTTCACTTAATACGTGGGACTACTGACGGTACCCGAAGAATAAG
CACCGGCTAACTACGTGCCAGCAGCCGCGGTAATACGTAGGGTGCGAGCGTTAATCGGAATTACTGGGCGTAAAGCGTGC
GCAGGCGGTTTTGTAAGCCAGATGTGAAATCCCCGGGCTCAACCTGGGAATGGCATTTGGGACTGCAAGGCTAGAGTATG
GCAGAGGGGACTAGAATTCCTGGTGTAGCAGTGAAATGCGTAGATATCAGGAGGAATACCGATGGCGAAGGCAGGTCCCT
GGGCCAATACTGACGCTCATGCACGAAAGCGTGGGGAGCAAACAGGATTAGATACCCGAGTAGTC
>OTU_407;size=2;
CCTACGGGGGGCTGCAGTGGGGAATATTGCGCAATGGGCGAAAGCCTGACGCAGCGACGCCGCGTGAGTGACGAAGTCTT
TCGGGATGTAAAACTCTGTCAATGGGGACGATAATGACGGTACCCATAAAGGAAGCCCCGGCTAACTACGTGCCAGCAGC
CGCGGTAATACGTAGGGGGCGAGCGTTATCCGGATTTACTGGGCATAAAGAGCATGTAGGCGGTAACTTAAGTCAGATGT
AAAAGTCCTCGGCTCAACCGAGGTTCGGCATTTGATACTGAGATACTAGAGATCAGGAGAGGAAAGCGGAACTCACAGTG
TAGCGGTGAAATGCGTAGATATTGTGAGGAACACCAGTTGCGAAGGCGGCTTTCTGGACTGAATCTGACGCTGAGATGCG
AAAGCGTGGGGAGCAAACGGGATTAGATACCCCGGTAGTC
>OTU_408;size=2;
CCTACGGGCGGGCAGCAGTAAGGAATATTGGACAATGGAGGCAACTCTGATCCAGCCATGCCGCGTGCAGGATGACTGCC
CTATGGGTTGTAAACTGCTTTTGTACGGGAGAAAACCCTTTCACGTGTGAAAGGTTGATAGTACCGTAAGAATAAGGATC
GGCTAACTTCGTGCCAGCAGCCGCGGTAAGACGAAGGATCCAAGCGTTATCCGGATTCATTGGGTTTAAAGGGTGCGTAG
GCGGGTTTGTAAGTCAGTGGTGAAAGCCGGTCGCTCAACGATCGAATTGCCATTGATACTGCGGACCTAGAATATAGATG
ATGTTGGCGGAATATGACATGTAGCGGTGAAATGCATAGATATGTCATAGAACACCTATTGCGAAGGCAGCTGACAAAAC
TATTATTGACGCTGATGCACGAAAGTGCGGGGATCAAACAGGATTAGATACCCCAGTAGTC
>OTU_409;size=2;
CCTACGGGTGGCTGCAGTGGGGAATTGTTCGCAATGGGCGAAAGCCTGACGACGCAACGCCGCGTGGAGGATGAAGGTCT
TCGGATTGTAAACTCCTGTTGCTCGGGACGAATAGCTTCAACCTAATACGTTGAGGTCTGACGGTACCGAGTGAGGAAGC
CCCGGCTAACTCTGTGCCAGCAGCCGCGGTAATACAGAGGGGGCAAGCGTTGTTCGGAATTACTGGGCGTAAAGGGCGCG
TAGGCGGCCCGCTAAGTCGAACGTGAAATCCCCGGGCTCAACCCGGGAACTGCGTCCGATACTGGTGGGCTTGAATCCGG
GAGAGGGATGTGGAATTCCAGGTGTAGCGGTGAAATGCGTAGATATCTGGAGGAACACCGGTGGCGAAGGCGGCATCCTG
GACCGGTATTGACGCTGAGGCGCGAAAGCCAGGGGAGCAAACGGGATTAGATACCCGAGTAGTC
>OTU_410;size=2;
CCTACGGGGGGCAGCAGTGGGGAATATTGGACAATGGGCGAAAGCCTGATCCAGCAATGCCGCGTGAGTGATGAAGGCCC
TAGGGTTGTAAAGCTCTTTTACCCGGGATGATAATGACAGTACCGGGAGAATAAGCTCCGGCTAACTCCGTGCCAGCAGC
CGCGGTAATACGGAGGGAGCTAGCGTTGTTCGGAATTACTGGGCGTAAAGCGCGCGTAGGCGGTCCATCAAGTCAGAGGT
GAAAGCCCGGGGCTCAACCCCGGAACTGCCTTTGAAACTGGCGGACTAGAATCTTGGAGAGGCGAGTGGAATTCCGAGTG
TAGAGGTGAAATTCGTAGATATTCGGAAGAACACCAGTGGCGAAGGCGACTCGCTGGACAAGTATTGACGCTGAGGTGCG
AAAGCGTGGGGAGCAAACAGGATTAGATACCCTAGTAGTC
>OTU_411;size=2;
CCTACGGGGGGCTGCAGTGGGGAATTTTGGACAATGGGGGCAACCCTGATCCAGCCATGCCGCGTGAGTGAAGAAGGCCT
TCGGGTTGTAAAGCTCTTTCGGCCGGGACGAAATCGCACCTATTAATACCGGGTGTGGATGACGGTACCGGAAGAAGAAG
GACCGGCTAACTACGTGCCAGCAGCCGCGGTAATACGTAGGGTCCGAGCGTTAATCGGAATTACTGGGCGTAAAGCGTGC
GCAGGCGGTTTTGTAAGCCAGATGTGAAATCCCCGGGCTTAACCTGGGAACTGCATTTGGGACTGCAAGGCTTGAGTACG
GCAGAGGGGGGTAGAATTCCTGGTGTAGCAGTGAAATGCGTAGATATCAGGAGGAATACCGATGGCGAAGGCAGCCCCCT
GGGTCGATACTGACGCTCATGCACGAAAGCGTGGGGAGCAAACAGGATTAGATACCCCAGTAGTC
>OTU_412;size=2;
GCCTACGGGAGGCAGCAGTGGGGAATTTTCTGCAATGGACGAAAGTCTGACAGAGCAATACCACGTGAAGGATTAAGGCC
TGTGGGTTTTAAACTTTTTTTTTCAATGAGGAATTTTTGACGTGTATTTGAAGAATAAGCATCGGCTAACTCTGTGCCAG
CAGCCGCGGTAAGACAGAGGATGCAAGTGTTATCCGGAATTATTGGGCGTAAAGGGTCTGTCGGTTGTTTAATTAGTCAT
TTATAAAATATTGATGCTTAACTTCAAAAAAGTATTTGAAACTCTTAAACTTGAGCGTAGTAAAGATATCAGGAATTTTC
AGTGTAGTAGTGAAATGCATAGATATTAAAAGGAACATCAAAGGCGAAAGCATTTTATTAGGCTATAACTAACACTAAAA
GACGAAGGCTAGGGTAGCAAATGGGATTAGATACCCCAGTAGTC
>OTU_413;size=2;
CCTACGGGGGGCTGCAGTAAGGAATATTGGACAATGGGCGCAAGCCTGATCCAGCCATGCCGCGTGCAGGATTAAGGCCC
TATGGGTTGTAAACTGCTTTTAGTAGGGAAAAAACCCTCGTTCGTGAACGAGGCTGATGGTACCTACAGAATAATGATCG
GCTAACTCCGTGCCAGCAGCCGCGGTAATACGGAGGATCCAAGCGTTATCCGGATTTATTGGGTTTAAAGGGTGCGTAGG
TGGATTAATAAGTCAGTGGTGAAAGCCTGCAGCTCAACTGTAGAACTGCCATTGATACTGTTAGTCTTGAATGTAGTTGA
GGTGGGCGGAATATGACATGTAGCGGTGAAATGCTTAGATATGTCATAGAACACCGATTGCGAAGGCAGCTCACTAAGCT
ATAATTGACACTGAGGCACGAAAGCGTGGGGAGCAAACAGGATTAGATACCCGGGTAGTC
>OTU_414;size=12;
CCTACGGGGGGCAGCAGTGGGGAATTTTGGACAATGGGCGAAAGCCTGATCCAGCCATGCCGCGTGCAGGATGAAGGCCT
TCGGGTTGTAAACTGCTTTTGTACGGAACGAAAAGACTCTGGTTAATACCTGGGGTCCATGACGGTACCGTAAGAATAAG
CACCGGCTAACTACGTGCCAGCAGCCGCGGTAATACGTAGGGTGCAAGCGTTAATCGGAATTACTGGGCGTAAAGCGTGC
GCAGGCGGTTATATAAGACAGATGTGAAATCCCCGGGCTCAACCTGGGAACTGCATTTGTGACTGTATAGCTAGAGTACG
GTAGAGGGGGATGGAATTCCGCGTGTAGCAGTGAAATGCGTAGATATGCGGAGGAACACCGATGGCGAAGGCAATCCCCT
GGACCTGTACTGACGCTCATGCACGAAAGCGTGGGGAGCAAACAGGATTAGATACCCGTGTAGTC
>OTU_415;size=12;
CCTACGAGGGGCAGCAGTGGGGAATATTGCACAATGGGCGAAAGCCTGATGCAGCAACGCCGCGTGGGGGATGACGGCCT
TCGGGTTGTAAACCTCTTTTAGCAGGGAAGAAGCGAAAGTGACGGTACCTGCAGAAAAAGCGCCGGCTAACTACGTGCCA
GCAGCCGCGGTAATACGTAGGGCGCAAGCGTTGTCCGGAATTATTGGGCGTAAAGAGCTCGTAGGCGGTTGGTCGCGTCT
GCTGTGAAAACCCGAGGCTCAACCTCGGACCTGCAGTGGGTACGGGCCAACTAGAGTGCGGTAGGGGAGATCGGAATTCC
TGGTGTAGCGGTGGAATGCGCAGATATCAGGAGGAACACCAATGGCGAAGGCAGATCTCTGGGCCGTAACTGACGCTGAG
GAGCGAAAGCGTGGGGAGCGAACAGGATTAGATACCCCTGTAGTC
>OTU_416;size=2;
CCTACGGGGGGCAGCAGTGGGGAATTTTGGACAATGGGGGAAACCCTGATCCAGCCATGCCGCGTGCGGGAAGAAGGCCT
TCGGGTTGTAAACCGCTTTTGTCCGGAAAGAAAAGGCATCCCCTAATACGGGGTGTCCTTGACGGTACCGGAAGAATAAG
CACCGGCTAACTACGTGCCAGCAGCCGCGGTAATACGTAGGGTGCGAGCGTTAATCGGAATTACTGGGCGTAAAGCGTGC
GCAGGCGGTTCGCTAAGTCTGATGTGAAAGCCCCGGGCTCAACCTGGGAACTGCATTGGAAACTGGCGAGCTTGAGTGTG
GCAGAGGGGGGTGGAATTCCACGTGTAGCAGTGAAATGCGTAGAGATGTGGAGGAACACCGATGGCGAAGGCAGCCCCCT
GGGCTAACACTGACGCTCAGGCACGAAAGCGTGGGGAGCAAACAGGATTAGATACCCCAGTAGTC
>OTU_417;size=2;
CCTACGGGGGGCAGCAGTGGGGAATATTGGGCAATGGACGAAAGTCTGACCCAGCCATGCCGCGTGAATGATGAAGGCTT
TAGGGTTGTAAAGTTCTTTCGCCGATGAAGATAATGACGGTAGTCGGAGAAGAAGCCCCGGCTAACTTCGTGCCAGCAGC
CGCGGTAATACGAAGGGGGCTAGCGTTGTTCGGAATTACTGGGCGTAAAGCGAGCGTAGGTTGCTCGATAAGTCAGTGGT
GAAAGCCCAGAGCTCAACTCTGGAACTGCCATTGAAACTGTCGAGCTGGAATCTCAGAGGGGGTAGCGGAATTCCAAATG
TAGGGGTGAAATCCGTAGATATTTGGAGGAACACCGGTGGCGAAGGCGGCTACCTGGATGAGTATTGACACTGAGGCTCG
AAAGCGTGGGGATCAAACAGGATTAGATACCCCAGTAGTC
>OTU_418;size=2;
CCTACGGGCGGCAGCAGTGGGGAATCTTGGACAATGGGCGCAAGCCTGATCCAGCCATGCCGCGTGGATGATGAAGGCCC
TAGGGTTGTAAAATCCTTTCGTTGGGGACGATAATGACGGTACCCAAAGAAGAAGCTCCGGCTAACTTCGTGCCAGCAGC
CGCGGTAATACGAAGGGGGCTAGCGTTGTTCGGATTTACTGGGCGTAAAGCGCGTGTAGGCGGGTCGTTAAGTTGGGGGT
GAAATCCCGGAGCTCAACTCCGGAACTGCCTTCAAAACTGGCGACCTGGACCTAAGTAGAGGCAAGTGGAATTGCGAGTG
TAGAGGTGAAATTCGTAGATATTCGCAGGAACACCAGTGGCGAAGGCGACTTGCTGGACTTATGGTGACGCTGAGACGCG
AAAGCGTGGGGAGCAAACAGGATTAGATACCCCAGTAGTC
>OTU_419;size=2;
CCTACGGGGGGCAGCAGTAGGGAATATTGCACAATGGAGGAAACTCTGATGCAGCAACGCCGCGTGAGTGAAGAAGGCCC
TTGGGTCGTAAAGCTCTTTAGCGAGGGAAGAAGCTGATTACGGTGAATAATCGTGATTGGTGACGGTACCTCGAGAATAA
GCACCGGCTAATTTCGTGCCAGCAGCCGCGGTAATACGAAAGGTGCAAGCGTTACTCGGAATCACTGGGCGTAAAGCGCA
CGTAGGCGGACTCGTAGGTCAGTTGTGAAATACCTGAGCTCAACTCAGGAATTGCAGCTGAAACCGCTTGTCTTGAATAC
CTGAGAGGGTGGGGGAATACCTGGTGGAGAAGTGAAATTCGTAGAGATCAGGTGGAACACCGGAGGCGAAGGCGCCTGCC
TGGCAGTGTATTGACGCTGAGGTGCGAAAGTGCGGGGAGCAAACAGGATTAGATACCCCAGTAGTC
>OTU_420;size=2;
CCTACGGGAGGCAGCAGTAAGGAATATTGGTCAATGGGAGGAATCCTGAACCAGCCATGCCGCGTGCGGGAAGAAGGCCC
TTCGGGTTGTAAACCGCTTTTGTCAGGGAAGAATGACGGGGATTTATCCTTGGAGAGACGGTACCTGAAGAATAAGCACC
GGCTAACTCCGTGCCAGCAGCCGCGGTAATACGGAGGGTGCAAGCGTTATCCGGAATCACTGGGTTTAAAGGGTACGTAG
GCGGTCTAATAAGTCAGGTGTGAAATACCGCGGCCTAACTGCGGAACTGCACTTGATACTGTTAGACTTGAGTAGGGTGG
AGGTACACGGAATGCATCATGTAGCGGTGAAATGCTTAGATATGATGTAGAACACCGATAGCGAAGGCAGTGTGCCATAC
CTATACTGACGCTGAGGTACGAAAGCGTGGGGAGCAAACAGGATTAGATACCCCAGTAGTC
>OTU_421;size=2;
CCTACGGGGGGCTGCAGTGGGGAATTTTCCGCAATGGGCGAAAGCCTGACGGAGCAATACCGCGTGAGGGAGGAAGGTCT
TTGGATTGTAAACCTCTTTTATTAGGGAAGAAGAAAGTGACGGTACCTAATGAATAAGCATCGGCTAACTCCGTGCCAGC
AGCCGCGGTAATACGGAGGATGCGAGCGTTATCCGGAATTATTGGGCGTAAAGAGTCCGTAGGTGGTTTAGCAAGTCTGC
CGTTAAAGAATGGAGCTTAACTCCATAGGGGCGGTGGAAACTGCGAGACTAGAGTACAGTAGGGGTAGCAGGAATTCCCA
GTGTAGCGGTGAAATGCGTAGATATTGGGAAGAACATCGGTGGCGAAAGCGTGCTACTGGGCTGAAACTGACACTGAGGG
ACGAAAGCTAGGGTAGCGAAAGGGATTAGATACCCGGGTAGTC
>OTU_422;size=2;
CCTACGGGGGGCTGCAGTCGAGAATCTTCGGCAATGGGCGAAAGCCTGACCGAGCGACGCCGCGTGAGGGAAGAAGGCCT
TCGGGTTGTAAACCTCTTTCGTAGAGGAGGAAGGGGCCGTGCAGAGCGGTCCTTGACCTATTCTAGGAAGAAGCTTGGGC
TAAGTTCGTGCCAGCAGCCGCGGTAAGACGAACCAAGCGAACGTTATTCGGAATTACTGGGCTTAAAGCGCGTGTAGGCG
GATGACCACGTCAGTCGTTGAAATCCCCCGGCTCAACCGGGGAACAGGCGCTGATACGAGTTGTCTGGAGGTGGGTAGGG
GAGACTGGAACTTCCGGTGGAGCGGTGAAATGCGTTGAGATCGGAAGGAACGCCCGCGGCGAAAGCGAGTCTCTGGACCC
ATTCTGACGCTGAGACGCGAAAGCCAGGGGAGCAAACGGGATTAGATACCCGGGTAGTC
>OTU_423;size=2;
CCTACGGGCGGCAGCAGTGGGGAATATTGGACAATGGGCGCAAGCCTGATCCAGCAATGCCGCGTGAGTGATGAAGGCCT
TAGGGTTGTAAAGCTCTTTTACCCGGGAAGATAATGACTGTACCGGGAGAATAAGCCCCGGCTAACTCCGTGCCAGCAGC
CGCGGTAATACGGAGGGGGCTAGCGTTGTTCGGAATTACTGGGCGTAAAGCGCACGTAGGCGGCTTTGTAAGTTAGAGGT
GAAAGCCCGGGGCTCAACCCCGGAACTGCCTTTAAGACTGCATCGCTTGAACATCGGAGAGGTGAGTGGAATTCCGAGTG
TAGAGGTGAAATTCGTAGATATTCGGAAGAACACCAGTGGCGAAGGCGGCTCACTGGACGATTGTTGACGCTGAGGTGCG
AAAGCGTGGGGAGCAAACAGGATTAGATACCCCAGTAGTC
>OTU_424;size=2;
CCTACGGGTGGCTGCAGTGGGGAATCTTGCGCAATGGGCGAAAGCCTGACGCAGCAACGCCGCGTGGGGGACGAAGGCTC
TCGGGTTGTAAACCCCTTTCAGCAGGAACGAAATTGACGGTACCTGCAGAAGAAGCCCCGGCCAACTACGTGCCAGCAGC
CGCGGTAATACGTAGGGGGCGAGCGTTGTCCGGATTCATTGGGCGTAAAGAGCTCGTAGGCGGTTTGGTAAGTCGGGTGT
GAAAACCCCAGGCTCAACCTGGGGACGCCACCTGATACTGCCATGACTTGAGTCTGGTAGGGGATCACGGAATTCCTGGT
GTAGCGGTGAAATGCGCAGATATCAGGAGGAACACCGGTGGCGAAGGCGGTGATCTGGGCCAGTACTGACGCTGAGGAGC
GAAAGCGTGGGTAGCAAACAGGATTAGATACCCCAGTAGTC
>OTU_425;size=4;
CCTACGGGTGGCAGCAGTGGGGAATATTGCGCAATGGGGGCAACCCTGACGCAGCCATGCCGCGTGTGTGAAGAAGGCCT
TCGGGTTGTAAAGCACTTTAAGTGGGGAGAAAAGGGTGACTGTTAATAGCGGTTACCTGTGATGTTACCCACAGAATAAG
CACCGGCTAACTCCGTGCCAGCAGCCGCGGTAATACGGAGGGTGCGAGCGTTAATCGGAATTACTGGGCGTAAAGCGCGC
GTAGGCGGTTTGTTAAGTCAGCTGTGAAAGCCCCGGGCTCAACCTGGGAACTGCAGTTGATACTGGCCGACTAGAGTACG
AGAGAGGGAGGTAGAATTCCATGTGTAGCGGTGAAATGCGTAGATATATGGAGGAATACCGGTGGCGAAGGCGGCCTCCT
GGCTCGATACTGACGCTGAGGTGCGAAAGCGTGGGGATCAAACAGGATTAGATACCCGAGTAGTC
>OTU_426;size=2;
CCTACGGGGGGCTGCAGTGGGGAATATTGGACAATGGGCGCAAGCCTGATCCAGCAATACCACGTGAGTGATGAAGGCCT
TAGGGTTGTAAAACTCTTTTAGTAGGGAAGATAATGACTGTACCTACAGAAAAAGCACCGGCTAACTTCGTGCCAGCAGC
CGCGGTAATACGAAGGGTGCTAGCGTTGTTCGGAATCATTGGGCGTAAAGCGTGCGTAGGCGGCTTAGTAAGTCAGCTGT
GAAAGCCCAGGGCTTAACCTTGGAATTGCAGTTGAAACTACTTCGCTAGAGTATGAAGAGGGATAGTGGAATTCCTAGTG
TAGGAGTGAAATCCGTAGATATTAGGAGGAACACCGGTGGCGAAAGCGACTATCTATGTCATTACTGACGCTGTTGCACG
AAAGCGTGGGGAGCAAACAGGATTAGATACCCGAGTAGTC
>OTU_427;size=2;
CCTACGGGGGGCTGCAGTCGAGAATCTTCGGCAATGAGCGCAAGCTTGACCGAGCGACGCCGCGTGCGGGATGAAGGCCT
TCGGGTTGTAAACCGCTTTGGTCCGAAAGAAAGGGTAAAACTTGATCGATCGGAGAAACAAGGACGGGCTAAGTTCGTGC
CAGCAGCCGCGGTAAGACGAACCGTCCAAACGTTATTCGGAATCACTGGGCTTAAAGGGCGCGTAGGCGGCCGAGCGGGT
CGCGGGTGAAATCCTCCAGCTTAACTGGAGAACTGCCCTCGATACCACTGCGGCTCGAGGAAGGAAGGGGTCATGGGAAC
TGTCGGTGGAGCGGTGAAATGCGTTGATATCGACAGGAACGCCTGTGGCGAAAGCGCATGACTGGTCCTTTTCTGACGCT
GAGGCGCGAAAGCCAGGGGAGCAAACGGGATTAGATACCCCAGTAGTC
>OTU_428;size=2;
CCTACGGGGGGCTGCAGTGGGGAATCTTGCGCAATGGGCGAAAGCCTGACGCAGCAACGCCGCGTGGGTGATGAAGGTCT
TCGGATCGTAAAGCCCTGTCAGGGGGGACGAGAAAGGACGGTACCCCCGAAGGAAGCACCGGCTAACTCCGTGCCAGCAG
CCGCGGTAATACGGAGGGTGCAAACGTTGTTCGGAATTATTGGGCGTAAAGCGCACGTAGGCGGCTATGCAGGTCGGATG
TGAAATCCCGGGGCTCAACCCCGGGCCTGCGTTCGAAACCGCATAGCTGGAGTATCGGAGGGAAAGGGGGAATTCCTGGT
GTAGGGGTGAAATCCGTAGATATCAGGAGGAACACCGGTGGCGAAGGCGCCCTTTTGGCCGATTACTGACGCTGAGGTGC
GAAAGCGTGGGGAGCAAACAGGATTAGATACCCGGGTAGTC
>OTU_429;size=2;
CCTACGGGGGGCTGCAGTGGGGAATCTTGCGCAATGGGCGAAAGCCTGACGCAGCAACGCCGCGTGAGGGAAGAAGGCCT
TCGGGTTGTAAACCTCTTTCAGGAGGGACGAAGCTTCCGGGGTTAATAGCCTACGGGGTGACGGTACCTCCAGAAGAAGC
CCCGGCTAACTACGTGCCAGCAGCCGCGGTAATACGTAGGGGGCAAGCGTTGTCCGGAATCATTGGGCGTAAAGCGCGTG
TAGGCGGCTTGGTAAGTCTGGCGTGAAATCTTGGGGCTCAACCCCAAGCCTGCGCTGGATACTGCCTCGCTCGAGTCCGG
GAGAGGAAAGCGGAATTCCCAGTGTAGCGGTGAAATGCGCAGATATTGGGAAGAACACCGATGGCGAAGGCAGCTTTCTG
GAACGGTACTGACGCTGAGACGCGAAAGCGTGGGGAGCAAACAGGATTAGATACCCCAGTAGTC
>OTU_430;size=4;
CCTACGGGCGGCAGCAGTGGGGAATTTTGGACAATGGGCGCAAGCCTGATCCAGCCATGCCGCGTGTCTGAAGAAGGCCT
TCGGGTTGTAAAGGACTTTTGTTGGGGAGCAAATGCTGATCGCTAATACCGATTGGAGCTGAGAGTACCCAAAGAATAAG
CACCGGCTAACTACGTGCCAGCAGCCGCGGTAATACGTAGGGTGCAAGCGTTAATCGGAATTACTGGGCGTAAAGGGTAT
GCAGGCGGTTTTGTAAGCTTGATGTGAAATCCCCGGGCTTAACCTGGGAACTGCATTGAGAACTACAAGACTAGAGTGTG
TCAGAGGGGGGTGGAATTCCGCGTGTAGCAGTGAAATGCGTAGATATGCGGAGGAACACCGATGGCGAAGGCAGCCCCCT
GGGATAACACTGACGCTCAGATACGAAAGCGTGGGTAGCAAACAGGATTAGATACCCCAGTAGTC
>OTU_431;size=6;
CCTACGGGAGGCAGCAGTGAGGAATATTGGGCAATGGACGCAAGTCTGACCCAGCCATGCCGCGTGCAGGATGAAGCATC
TATGGTGTGTAAACTGCTTTTGTACAGGAAGAAACGCTTTTACGTGTAGAAGTTTGACGGTACTGTAAGAATAAGGATCG
GCTAACTCCGTGCCAGCAGCCGCGGTAATACGGAGGATCCAAGCGTTATCCGGAATCATTGGGTTTAAAGGGTCCGTAGG
CGGCTTTATAAGTCAGTGGTGAAATCCAATCGCTCAACGATTGAACTGCCATTGATACTGTAGGGCTTGAATGACTATGA
AGTAACTAGAATATGTAGTGTAGCGGTGAAATGCTTAGATATTACATGGAATACCAATTGCGAAGGCAGGTTACTAATAG
TTTATTGACGCTGATGGACGAAAGCGTGGGGAGCGAACAGGATTAGATACCCCAGTAGTC
>OTU_432;size=2;
CCTACGGGGGGCTGCAGTGGGGAATTGTTCGCAATGGGCGAAAGCCTGACGACGCAACGCCGCGTGGAGGATGAAGACCT
TCGGGTCGTAAACTCCTTTCGACCGAGAAGAATGGCTCTCGACCTAATACGTCGAGAGCATGACGGTATCGAGGGAAGAA
GCCCCGGCTAACTCTGTGCCAGCAGCCGCGGTAATACAGGGGGGGCAAGCGTTGTTCGGAATTACTGGGCGTAAAGGGTT
CGTAGGTGGCCAACTAAGTCAGACGTGAAATCCCTCAGCTTAACTGGGGAACTGCGTCTGATACTGGATGGCTTGAGTGC
AGGAGAGGAACGCGGAATTCCAGGTGTAGCGGTGAAATGCGTAGATATCTGGAGGAACACCGGTGGCGAAGGCGGCGTTC
TGGACTGCAACTGACACTGAGGAACGAAAGCCAGGGGAGCAAACGGGATTAGATACCCCAGTAGTC
>OTU_433;size=2;
CCTACGGGGGGCTGCAGTCTGGAATATTCGGCAATGGGCGAAAGCCTGACCGAGCGACGCCGCGTGCAGGAATAAGGGCT
TCGGTCCGTAAACTGCTTTTGTCAGGGACGAATCATGACGGTACCTGAAGAATAAGAGGTTGCTAACTCTGTGCCAGCAG
CAGCGGTAATACAGAGACCTCAAGCATTATCCGGATTTATTGGGCGTAAAGGGTCCGCAGGTGGCTTATCACGTCGCTGG
TTAAATGTTTGGGCTCAACCCAGACACCGCCAACGATACGGGTTCGCTCGAGCATGGGAGAGGTACGCGGAATTACTGGT
GTAGTAGTAAAATGCGTTAATATCAGTAAGAACACCAAATGCGAAGGCAGCGTACTGGAACATTGCTGACACTCAGGGAC
GAAAGCGTGGGGAGCGAAAGGGATTAGATACCCCAGTAGTC
>OTU_434;size=4;
CCTACGGGTGGCTGCAGTGAGGAATATTGGTCAATGGACGCAAGTCTGAACCAGCCATGCCGCGTGAAGGATGAAGGCCT
TCTGGGTTGTAAACTTCTTTTATTGGGGAAGAAAATTATGGTTTCTACTATAACCGACGGTACCCAAGGAATCAGCACCG
GCTAACTCCGTGCCAGCAGCCGCGGTAATACGGAGGGTGCAAGCGTTATCCGGATTCACTGGGTTTAAAGGGTGTGTAGG
CGGGCTGTTAAGTCAGTGGTGAAATCTCCGGGCTCAACCCGGAAACTGCCATTGATACTATCAGTCTTGAATATCGTTGA
GGTAGGCGGAATATATCATGTAGCGGTGAAATGCATAGATATGATATAGAACACCGATTGCGAAGGCAGCTTACTAAACG
ATTATTGACGCTGAGGCACGAAAGCGTGGGGATCAAACAGGATTAGATACCCCAGTAGTC
>OTU_435;size=2;
CCTACGGGGGGCAGCAGTGGGGAATTTTCCGCAATGGGCGAAAGCCTGACGGAGCAATACCGCGTGAGGGAGGAAGGCTC
TTGGGTTGTAAACCTCTGAGGAATAAGCATCGGCTAACTCCGTGCCAGCAGCCGCGGTAATACGGAGGATGCAAGCGTTA
TCCGGAATGATTGGGCGTAAAGGGTCCGCAGGTGGCATTGTAAGTCTGCTGTTAAAGAGTTTGGCTCAACCAAATAAGAG
CAGTGGAAACTACAAAGCTAGAGTGTGGTCGGGGCAGAGGGAATTCCTGGTGTAGCGGTGAAATGCGTAGATATCAGGAA
GAACACCAGTGGCGAAGGCGCTCTGCTAGGCCGAGACTGACACTGAGGGACGAAAGCTAGGGGAGCGAATGGGATTAGAT
ACCCGGGTAGTC
>OTU_436;size=6;
CCTACGGGGGGCAGCAGTGGGGAATATTGGACAATGGGGGAAACCCTGATCCAGCGACGCCGCGTGGGTGAAGAAGGCCT
GCGGGTTGTAAAGCCCTTTCGGTGGGGAAGAAAAGCCTCGACCTAACACGTCGGGGTATTGACGTAACCCACAAAAGAAG
CACCGGCTAACTCTGTGCCAGCAGCCGCGGTAATACAGAGGGTGCGAGCGTTAATCGGAATTACTGGGCGTAAAGCGCGC
GTAGGCGGCTATACAAGTCGAGTGTGAAATCCCCGGGCTCAACCTGGGAACTGCATTCGAGACTGTATGGCTTGAGTATG
GGAGAGGGAGGCGGAATTTCAGGTGTAGCGGTGAAATGCGTAGATATCTGAAGGAACATCAGTGGCGAAAGCGGCCTCCT
GGACCAATACTGACGCTCATGTGCGAAAGCGTGGGGAGCAAACAGGATTAGATACCCCGGTAGTC
>OTU_437;size=2;
CCTACGGGCGGCAGCAGTGGGGAATTTTGCGCAATGGGCGAAAGCCTGACGCAGCAACGCCGCGTGGAGGATGAAGGTCT
TCGGATCGTAAACTCCTGTCAGGGGGGACGAAAGCCTTAACCGGTCTGACTGTACCCCTTGAGGAAGCCACGGCTAACTC
CGTGCCAGCAGCCGCGGTAATACGGAGGTGGCAAGCGTTGTTCGGAATTACTGGGCGTAAAGGGCGCGTAGGCGGCATTG
CAAGTCAGATGTGAAAGCCCCGGGCTTAACTCGGGAACTGCATCTGAAACTGCTTTGCTTGAGTCCTGGAGGGGGTAGTG
GAATTCCCAGTGTAGCGGTGAAATGCGTAGATATTGGGAGGAACACCTGCGGCGAAGGCGGCTACCTGGACAGTGACTGA
CGCTGAGGCGCGAAAGCTAGGGTAGCAAACGGGATTAGATACCCGGGTAGTC
>OTU_438;size=2;
CCTACGGGGGGCAGCAGTGGGGAATTTTGGACAATGGGCGAAAGCCTGATCCAGCCATGCCGCGTGTCTGAAGAAGGCCT
TCGGGTTGTAAAGGACTTTTGTCGGGGAGGAAATCCCCAGCGCTAATACCGCTGGGGGATGACAGTACCTGAAGAATAAG
CACCGGCTAACTACGTGCCAGCAGCCGCGGTAATACGTAGGGTGCAAGCGTTAATCGGAATTACTGGGCGTAAAGCGTGC
GCAGGCGGTTTGATAAGCCAGATGTGAAATCCCCGAGCTCAACTTGGGAACTGCGTTTGGAACTGTCAGACTAGAGTGCG
TCAGAGGGGGGTGGAATTCCGCGTGTAGCAGTGAAATGCGTAGAGATGCGGAGGAACACCGATGGCGAAGGCAGCCCCCT
GGGATGACACTGACGCTCATGCACGAAAGCGTGGGGAGCAAACAGGATTAGATACCCCAGTAGTC
>OTU_439;size=2;
CCTACGGGGGGCTGCAGTAGGGAATATTGGACAATGGGCGAAAGCCTGATCCAGCCATGCCGCGTGATGGATGAAGGCCC
TCTGGGTTGTAAACATCTTTTATTAGGGAAGAAACATCTCGTTTCTACGAGACTTGACGGTACCTGATGAATAAGCACCG
GCTAACTCCGTGCCAGCAGCCGCGGTAATACGGAGGGTGCAAGCGTTATCCGGATTTACTGGGTTTAAAGGGTGCGTAGG
CGGGAAAATAAGTCAGTGGTGAAAGCACCGGGCTCAACTCGGTAACTGCCATTGATACTGTTTTTCTTGAATGCGATTGA
GGTAAGCGGAATGTTGCATGTAGCGGTGAAATGCTTAGATATGTTACAGAACACCAATTGTGAAGACAGCTTACTAAGTC
GTGATTGACGCTGAGGCACGAAAGCGTGGGGAGCAAACAGGATTAGATACCCCAGTAGTC
>OTU_440;size=2;
CCTACGGGTGGCTGCAGTAACGAATCTTCCCCAATGCGCGAAAGCGTGAGGGAGCGACGCCGCGTGGAGGATGAAGTCCT
TCGGGATGTAAACTCCTGTCAGGGGCTACCAAGACCTGAGGGGCCCCAGAGGAAGTGGCGGCTAACTCTGTGCCAGCAGC
CGCGGTAATACAGAGGCCACAAGCGTTAGGCGGAATCACTGGGCTTAAAGCGTGTGTAGGCGGGCCGTTAAGTGCCTTGT
GAAATCCCCCGGCTCAACCGGGGAATGGCTGGGCATACTGGCGGTCTTGAGCCACCCAGGGGCAGCTGGAACAAGCGGTG
GAGCGGTGAAATGCGTAGATATCGCTTGGAACGCCCGAGGTGAAAACGGGCTGCTGGAGGTGAGCTGACGCTGAGACACG
AAAGCCAGGGGAGCAAACGGGATTAGATACCCGGGTAGTC
>OTU_441;size=2;
CCTACGGGGGGCTGCAGTGAGGAATATTGCACAATGGGCGAAAGCCTGATGCAGCGACGCCGCGTGGAGGATGAAGGTCT
TCGGATCGTAAACTCCTGTTAAGTGGGAAGAAATACCTACCAGTAATATGGGTAGGGGATGACGTTACCATTAGAGAAAG
CACCGGCTAACTTCGTGCCAGCAGCCGCGGTAATACGAGGGGTGCAAGCGTTATTCGGAATAACTGGGCGTAAAGGGTGC
GTAGACGGTTTGTTAAGTCTGTTGTTAAATTCCCCGGCCTAACCGGGGTCCAGCAATAGAAACTGATAGACTAGAGGATG
GAAGAGAGAAGTGGAATTCTCGGAGTAGCGGTAAAATGCGTAGATCTCGAGAGGAACACCGATGGCGAAGGCAGCTTCTT
GGTCCATATCTGACGTTGAGGCACGAAAGCGTGGGGAGCAAACAGGATTAGATACCCCAGTAGTC
>OTU_442;size=2;
CCTACGGGGGGCTGCAGTAGGGAATCTTGCTCAATGGGCGAAAGCCTGAAGCAGCGACGCCGCGTGCGGGACGAAGGCCC
TCGGGTCGTAAACCGCTTTCAGCAGGAACGAAATTGACGGTACCTGCAGAAGAAGCACCGGCCAACTACGTGCCAGCAGC
CGCGGTAATACGTAGGGTGCAAGCGTTGTCCGGATTCATTGGGCGTAAAGAGCTCGTAGGCGGTTCAGTAAGTCGGGTGT
GAAATCTCCGTGCTCAACACGGAGCGGCCACCCGATACTGCTGTGACTAGAGTCCGGTAGGGGAGTGTGGAATTCCTGGT
GTAGCGGTGAAATGCGCAGATATCAGGAGGAACACCAGTGGCGAAGGCGGCACTCTGGGCCGTGACTGACGCTGAGGAGC
GAAAGCGTGGGTAGCAAACAGGATTAGATACCCCAGTAGTC
>OTU_443;size=8;
CCTACGGGTGGCAGCAGTGGGGAATATTGGACAATGGGCGCAAGCCTGATCCAGCCATGCCGCGTGAGTGAAGAAGGTCT
TCGGATTGTAAAGCTCTTTTGGTGGGGAAGATGATGACTGTACCCACAGAATAAGCTCCGGCTAACTTCGTGCCAGCAGC
CGCGGTAATACGAAGGGAGCTAGCGTTGTTCGGAATCACTGGGCGTAAAGCGCGCGCAGGCGGCTTTTTAAGTTAGGAGT
GAAAGCCTTGGGCTTAACCCAAGAAATGCTCTTAAGACTGGAAAGCTAGAGTGTGGGAGAGGATAGTGGAATTCCGTGTG
TAGAGGTGAAATTCGTAGATATACGGAGGAACACCGATGGCGAAGGCACCTATCTGGAACACAACTGACGCTGAGGCGCG
AAAGTGTGGGGATCAAACAGGATTAGATACCCCAGTAGTC
>OTU_444;size=4;
CCTACGGGGGGCAGCAGTAAGGAATATTGGGCAATGGAGGCAACTCTGACCCAGCCATGCCGCGTGGAGGATGAAGGCCC
TCTGGGTTGTAAACTTCTTTTATATGGGACGAAAAAGGGCTTTTCTAAGTCAACTGACGGTACCATGTGAATAAGCACCG
GCTAACTCCGTGCCAGCAGCCGCGGTAATACGGAGGGTGCAAGCGTTATCCGGATTCACTGGGTTTAAAGGGTGCGTAGG
TGGGTTGGTAAGTCAGTGGTGAAATCTCCGGGCTTAACCCGGAAACTGCCATTGATACTATCAGTCTTGAATATTGTGGA
GGTCAGCGGAATATGTCATGTAGCGGTGAAATGCTTAGATATGACATAGAACACCAATTGCGAAGGCAGCTGGCTACTCA
TATATTGACACTGAGGCACGAAAGCGTGGGGATCAAACAGGATTAGATACCCGGGTAGTC
>OTU_445;size=4;
CCTACGGGTGGCTGCAGTAGGGAATATTGGGCAATGGAGGCAACTCTGACCCAGCCACGCCGCGTGCAGGAGGAAGGCGC
TCTGCGTTGTAAACTGCTTTAGCAGGGGAAGAAAAAACCGATGCGTCGGGAATTGACGGTACCCTGAGAATAAGCACCGG
CTAACTACGTGCCAGCAGCCGCGGTAATACGTAGGGTGCAAGCGTTGTCCGGATTTATTGGGTTTAAAGGGTGCGTAGGC
GGTCTATTAAGTCAGTGTTTAAATTTTGCAGCTTAACTGTAGGTATGGCATTGATACTGATGGACTTGAATATTAAGGAG
GTAGCTGGAATTTATGGTGTAGCGGTGAAATGCTTAGATACCATAAGGAACACCGATAGCGAAGGCAGGTTACCACTTGA
TTATTGACGCTGAGGCACGAAAGTGTGGGGATCAAACAGGATTAGATACCCCAGTAGTC
>OTU_446;size=2;
CCTACGGGGGGCTGCAGTGAGGAATATTGGGCAATGGGCGGAAGCCTGACCCAGCAACGCCGCGTGGAGGACGAAGGCCT
TCGGGTCGTAAACTCCTTTTACGGGGGAAGAGTGAGGACGGTACCCTGAGAATAAGTCACGGCTAACTACGTGCCAGCAG
CCGCGGTAATACGTAGGTGACGAGCGTTATCCGGAATTACTGGGCGTAAAGCGCACGCAGGCGGCTGGACAAGTCTGACG
TAAAATCTCCTGGCTTAACTGGGAGGGGTCGTTGGAAACTGTTTAGCTTGAGGCAATGAGAGGGGTGTAGAATTCCCGGT
GTAGTGGTGGAATGCGTAGATATCGGGAGGAATACCAGAGGCGAAAGCGGCACCCTGGCATTGGCCTGACGCTCAGGTGC
GAAGGCGTGGGGAGCGAACGGGATTAGATACCCCAGTAGTC
>OTU_447;size=2;
CCTACGGGAGGCTGCAGTTGGGAATCTTGCACAATGGGGGAAACCCTGATGCAGCGACGCCGCGTGGAGGATGAAGGGTC
TAGGCTCGTAAACTCCTTTTTCAGGGAAAGACTTAGGACGGTACCCTGAGAATAAGCTCCGGCTAACTACGTGCCAGCAG
CCGCGGTAAGACGTAGGGAGCGAGCGTTGTCCGGATTTACTGGGCGTAAAGAGCACGTAGGCGGTCTGTTAAGTGAGAAG
TGAAATCTCCAGCGCTCAACGCGGAAACGGCTTTTCATACTGGCAGACTTGAGGGATGCAGAGGCAAGTAGAATTCCTGG
TGTACCGGTGACATGGGTTGATATCAGGAGGAATACCAATGGCGAAGGCAGCTTGCTGGGCATCATCTGACGCTGAGGTG
CGAAAGCGTGGGTAGCAAACAGGATTAGATACCCCAGTAGTC
>OTU_448;size=2;
CCTACGGGGGGCAGCAGTAAGGAATATTGGACAATGGTCGCAAGACTGATCCAGCCATGCCGCGTGCAGGATGAAGGTGC
TCTGCATTGTAAACTGCTTTTATTCGGGAATAAACCCCTTCACGTGTGGAGGGCTGAATGTACCGAAAGAATAAGGGACG
GCTAACTTCGTGCCAGCAGCCGCGGTAATACGAAGGTCCCAAGCGTTATCCGGATTTATTGGGTTTAAAGGGTGCGTAGG
CGGGTTGTTAAGTCAGTGGTGAAAGCCTACAGCTTAACTGTAGAATTGCCATTGATACTGACGATCTTGAGTGTGGTTGA
GGTGGGCGGAATGTATCATGTAGCGGTGAAATGCTTAGATATGATACAGAACACCGATTGCGAAGGCAGCTCACTAAGCC
ACTACTGACGCTGAGGCACGAAAGCGTGGGGAGCAAACAGGATTAGATACCCGGGTAGTC
>OTU_449;size=2;
CCTACGGGGGGCTGCAGTAAGGAATATTGGACAATGCCCGCAAGGGTGATCCAGCCATGCCGCGTGCAGGAAGAAGGCCC
TATGGGTCGTAAACTGCTTTTGAACAAGAGAAAACCCTCCTACGTGTAGGAGGCTGATAGTATTGTTAGAATAAGCATCG
GCTAACTTCGTGCCAGCAGCCGCGGTAAGGCGAAGGATGCAAGCGTTATCCGGATTCATTGGGTTTAAAGGGTGCGTAGG
CGGCCCGGTAAGTCAGTGGTGAAATCTCCTTGCTTAACAAGGAAACTGCCATTGATACTGCTGGGCTTGAGTACAGATGC
TGTGGGCGGAATATGACATGTAGTGGTGAAATACATAGAGATGTCATAGAACACCGATTGCGAAGGCAGCTCACAAAACT
GTAACTGACGCTGAGGCACGAAAGTGCGGGGATCAAACAGGATTAGATACCCCAGTAGTC
>OTU_450;size=2;
CCTACGGGTGGCTGCAGTCGAGAATCTTCGGCAATGGACGAAAGTCTGACCGAGCGACGCCGCGTGCGGGATGAAGGCCT
TCGGGTTGTAAACCGCTGTCGTAGGGGATCAAATGTATGGGGGTTCTCCCCTGTATTCGAGAGATCCTAGGAGGAAGGAG
AGGCTAAGCTCGTGCCAGCAGCCGCGGTAAGACGAGCTCTCCAAACGTTATTCGGTATTACTGGGCTTAAAGAGTTCGTA
GGCGGTCGTGTAGGTGAGGTGTGAAAGCCCTCGGCTCAACCGAGGAACTGCGCTTCAAACCGCACGGCTGGAGGAAGGTA
GGGGTACGTGGAACAGATGGTGGAGCGGTGAAATGCGTTGATATCATCTGGAACGCCGGTGGCGAAAGCGACGTACTGGA
CCTTTTCTGACGCTGAGGAACGAAAGCTAGGGTAGCGAACGGGATTAGATACCCCAGTAGTC
>OTU_451;size=4;
CCTACGGGGGACTGCAGTAGGGAATATTGGACAATGGGTGAGAGCCTGATCCAGCCATGCCGCGTGCAGGAAGAAGGCCT
TCTGGGTTGTAAACTGCTTTTGCCAGGGGATAAAATTTCTTTGCGAAGAAAATTGAAGGTACCTGGTGAATAAGCCACGG
CTAACTACGTGCCAGCAGCCGCGGTAATACGTAGGTGGCAAGCGTTGTCCGGATTTATTGGGTTTAAAGGGTGCGTAGGC
GGTTCCATAAGTCAGTGGTGAAATACAATAGCTTAACTATTGAGGTGCCATTGATACTGCGGAACTTGAGTACAGACGAG
GTAGGCGGAATTGACGGTGTAGCGGTGAAATGCTTAGATATCGTCAAGAACACCGATAGCGAAGGCAGCTTACTAGACTG
TAACTGACGCTGAGGCACGAAAGTGTGGGGATCAAACAGGATTAGATACCCGTGTAGTC
>OTU_452;size=2;
CCTACGGGGGGCAGCAATTAGGAATCTTGCGCAATGGGGGAAACCCTGACGCAGCGACGTCGCGTGAAGGATGAAGGTCC
TCGGATCGTAAACTTCTTTTAAGAGGGAAGAAATTTGACGGTACCTCTTGAATAAGCCCCGGCTAACTACGTGCCAGCAG
CCGCGGTAATACGTAGGGGGCGAGCGTTGTCCGAAGTTACTGGGCGTAAAGCGCGCGTAGGCGGTTTCTTAAGTCTGGGG
TGAAAGGTTCAGCGCTCAACGCGAACAGTGCCTTGGATACTGGGGAACTTGAGTCTGGGAGGGGGCAGTGGAATTCCTGG
TGTAGCGGTGAAATGCGTAGATATCAGGAGGAACACCGGTGGCGAAGGCGGCTGCCTGGCCTAAGACTGACGCTGAGGTG
CGAAAGCGTGGGGAGCGAACGGGATTAGATACCCGAGTAGTC
>OTU_453;size=2;
CCTACGGGCGGCAGCAGTGGGGAATATTGGACAATGGGGGCAACCCTGATCCAGCAATACCGCGTGAGTGATGAAGGCCT
TCGGGTTGTAAAGCTCTTTTGTTAGGGACGATAATGACGGTACCTAACGAATAAGCTCCGGCTAACTTCGTGCCAGCAGC
CGCGGTAATACGAAGGGAGCTAGCGTTGTTCGGAATTACTGGGCGTAAAGGGCGCGTAGGCGGTAATCTAAGTCAGATGT
GAAAGCCTTGGGCTTAACCTGAGAATTGCATTTGATACTGGATAACTAGAGATCGAGAGAGGTAAGTGGAATTACGAGTG
TAGAGGTGAAATTCGTAGATATTCGTAAGAACACCAGTGGCGAAGGCGGCTTACTGGCTCGATACTGACGCTAAGGCGCG
AAAGCGTGGGGAGCAAACAGGATTAGATACCCGGGTAGTC
>OTU_454;size=2;
CCTACGGGTGGCAGCAGTGGGGAATATTGGACAATGGGGGAAACCCTGATCCAGCAATGCCGCGTGTGTGAAGAAGGCCT
TAGGGTCGTAAAGCACTTTTGTTAGGGAGGAAGGAGTATGTGCTAATAACGCATATGACAGACGTTACCTAAAGAATAAG
CACCGGCTAACTCTGTGCCAGCAGCCGCGGTAATACAGAGGGTGCAAGCGTTAATCGGAATTACTGGGCGTAAAGGGTGC
GTAGGTGGACGCATAAGTCGGATGTGAAATCCCTGGGCTTAACCTAGGAACTGCATTCGATACTGTGAGTCTAGAGTATG
GTAGAGGTAAGTGGAATTTCCAGTGTAGCGGTGAAATGCGTAGATATTGGAAGGAACATCAGTGGCGAAGGCGACTTACT
GGACTGATACTGACACTGAGGCACGAAAGCGTGGGGAGCAAACAGGATTAGATACCCCAGTAGTC
>OTU_455;size=2;
CCTACGGGGGGCAGCAGTGAGGAATCTTGCGCAATGGGCGAAAGCCTGACGCAGCGACGCCGCGTGGAGGATGAAGGTCT
TCGGATTGTAAACTTCTGTTAAGTGGGAAGAAATGCAGGGTTCAAATAAAGCCCTGTGTTGACGGTACCATTAGAGAAAG
CACCGGCTAACTTCGTGCCAGCAGCCGCGGTAATACGAAGGGTGCGAGCGTTATTCGGAATCATTGGGCGTAAAGGGTGC
GTAGGCGGTGCGTTAAGTCAGTTGTTAAATCCCCCAGCCTAACTGGGGATCGGCGGCAGATACTGGCGTGCTTGAGGATG
GAAGAGAGAAGTGGAATTCTTGGAGTAGCGGTAAAATGCGTAGATCTCAAGAGGAACACCAATGGCGAAGGCAGCTTCTT
GGTCCATAACTGACGCTGATGCACGAAAGCGTGGGGAGCAAACAGGATTAGATACCCCTGTAGTC
>OTU_456;size=2;
CCTACGGGGGGCTGCAGTGGGGAATATTGGACAATGGGGGAAACCCTGATCCAGCCATGCCGCGTGTGTGAAGAAGGCCC
TAGGGTTGTAAAGCACTTTAAGCAGGGAGGAAAGGGTGATGGCTAATATCCATCATCATTGACGCTACCTGCAGAATAAG
CACCGGCTAACTTCGTGCCAGCAGCCGCGGTAATACGAAGGGTGCAAGCGTTAATCGGAATTACTGGGCGTAAAGCGCGC
GTAGGCGGTTTGGTAAGTGTGATGTGAAATCCCCGGGCTCAACCTGGGAACTGCATCACATACTGTCAGGCTAGAGTACG
GTAGAGGGGGGTAGAATTCCACGTGTAGCGGTGAAATGCGTAGAGATGTGGAGGAATACCAGTGGCGAAGGCGGCCCCCT
GGATCGATACTGACGCTGAGGTGCGAAAGCGTGGGGAGCAAACAGGATTAGATACCCCAGTAGTC
>OTU_457;size=2;
CCTACGGGTGGCTGCAGTGGGGAATTTTGGACAATGGGGGCAACCCTGATCCAGCCATGCCGCGTGTCTGAAGAAGGCCT
TCGGGTTGTAAAGGACTTTTGTCAGGGAGCAAAACCTGCCTGTAAATAATGGGTAGGGTTGAGAGTACCTGAAGAATAAG
CACCGGCTAACTACGTGCCAGCAGCCGCGGTAATACGTAGGGTGCGAGCGTTAATCGGAATAACTGGGCGTAAAGCGTGC
GCAGGCGGTTGGGCAAGTCTGATGTGAAAGCCCCGGGCTCAACCTGGGAACGGCATTGGAGACTGCTCGGCTAGAGTGCG
TCAGAGGGGGGTAGAATTCCACGTGTAGCAGTGAAATGCGTAGAGATGTGGAGGAATACCGATGGCGAAGGCAGCCCCCT
GGGATGACACTGACGCTCATGCACGAAAGCGTGGGGAGCAAACAGGATTAGATACCCCAGTAGTC
>OTU_459;size=2;
CCTACGGGGGGCAGCAGTGGGGAATATTGGGCAATGGGCGCAAGCCTGACCCAGCAATGCCGCGTGGGTGAAGAAGGTCT
TCGGATTGTAAAGCCCTTTCGGCGGGGACGATGATGACGGTACCCGCAGAAGAAGCCCCGGCTAACTTCGTGCCAGCAGC
CGCGGTAATACGAAGGGGGCTAGCGTTGCTCGGAATTACTGGGCGTAAAGGGCGCGTAGGCGGCTCTGTTAGTCAGGCGT
GAAATTCCTGGGCTCAACCTGGGGACTGCGCTTGATACGGCGGGGCTAGAGGACGGAAGAGGCTCGCGGAATTCCCAGTG
TAGAGGTGAAATTCGTAGATATTGGGAAGAACACCGGTGGCGAAGGCGGCGAGCTGGTCCGTTACTGACGCTGAGGCGCG
ACAGCGTGGGGAGCAAACAGGATTAGATACCCGGGTAGTC
>OTU_460;size=2;
CCTACGGGCGGCTGCAGTAAGGAATATTGGTCAATGGAGGCAACTCTGAACCAGCCATGCCGCGTGAAGGATGAAGGCCC
TATGGGTTGTAAACTTCTTTTATACGGGAAGAAACCTTCGAACGTGTTCGGAGCTGACGGTACTGTAAGAATAAGGATCG
GCTAACTCCGTGCCAGCAGCCGCGGTAATACGGAGGATCCAAGCGTTATCCGGATTTATTGGGTTTAAAGGGTGCGTAGT
CGGAATAGTAAGTCAGTGGTGAAAGCCTGTCGCTTAACGACAGAACTGCCATTGATACTGCTAATCTTGAGTATAATTGA
AGTGGGCGGAATGTGTCGTGTAGCGGTGAAATGCTTAGATATGACACAGAACACCGATTGCGAAGGCAGCTCACTAAACT
ATAACTGACGCTGAGGCACGAAAGCGTGGGGATCAAACAGGATTAGATACCCGGGTAGTC
>OTU_461;size=2;
CCTACGGGGGGCTGCAGTAGGGAATATTGCACAATGGAGGAAACTCTGATGCAGCGACGCCGCGTGAGTGATGAAGGACT
TCGGTTCGTAAAGCTCTGTCGTATGGGAATAAGAAAGTGAAGGTACCATGCAAGAAAGGATCGGCTAACTTCGTGCCAGC
AGCCGCGGTAAGACGAGGGATCCTAGCGTTGTTCGGAATCATTGGGCGTAAAGCGGGTGTAGGTGGCTCTGTAAGTCAAG
TGTGAAAGCCCCGGGCTCAACCTGGGAAGTGCATTTGATACTGCGGAGCTTGAGTGCTAGAGAGGTCATTAGAATTCCTG
GTGTAGTGGTGAAATACGTAGATATCAGGAGGAATACCAGAGGCGAAGGCGGATGGCTGGCTAGACACTGACACTCAGAC
CCGAAAGCGTGGGGATCAAACAGGATTAGATACCCCAGTAGTC
>OTU_462;size=2;
CCTACGGGGGGCAGCAGTAGGGAATATTGGACAATGGGTGTAAGCCTGATCCAGCCATGCCGCGTGCAGGAAGAAGGCCT
TCTGGGTTGTAAACTGCTTTTGCCGGGGGATAAAAGATCCATGCGTGGAGAATTGAAGGTACCCGGTGAATAAGCCACGG
CTAACTACGTGCCAGCAGCCGCGGTAATACGTAGGTGGCAAGCGTTGTCCGGATTTATTGGGTTTAAAGGGTGCGTAGGC
GGTCCTGTAAGTCAGTGGTGAAATACGGCAGCTCAACTGTCGAGGTGCCATTGATACTGCTGGACTTGAGTACAGACGAG
GTAGGCGGAATTGACGGTGTAGCGGTGAAATGCTTAGATATCGTCAAGAACACCGATAGCGAAGGCAGCTTACTAGACTG
TAACTGACGCTGAGGCACGAAGGTGCGGGGATCAAACAGGATTAGATACCCCAGTATC
>OTU_463;size=2;
CCTACGGGGGGCTGCAGTAAGGAATATTGGTCAATGGACGAAAGTCTGAACCAGCCATGCCGCGTGGAGGATGAAGGTCC
TCTGGATTGTAAACTTCTTTTATATGGGACGAAAAAGGGTCTTTCTAGATCAACTGACGGTACCATATGAATAAGCACCG
GCTAACTCCGTGCCAGCAGCCGCGGTAATACGGAGGGTGCAAGCGTTATCCGGATTCACTGGGTTTAAAGGGTGCGTAGG
TGGGTTGGTAAGTCAGTGGTGAAATCCCCGAGCTTAACTTGGGAACTGCCATTGATACTATCAGTCTTGAATACCGTGGA
GGTTAGCGGAATATGTCATGTAGCGGTGAAATGCTTAGATATGACATAGAACACCAATTGCGAAGGCAGCTGGCTACACG
AATATTGACACTGAGGCACGAAAGCGTGGGGATCAAACAGGATTAGATACCCCAGTAGTC
>OTU_464;size=2;
CCTACGGGGGGCAGCAGTGGGGAATATTGGACAATGGGGGAAACCCTGATCCAGCAATGCCGCGTGAGTGATGAAGGCCT
TAGGGTTGTAAAGCTCTTTCGGTGGTGACGATGATGACGGTAACCACAGAAGAAGCCCCGGCTAACTCCGTGCCAGCAGC
CGCGGTAAGACGGAGGGGGCTAGCGTTGTTCGGAATTACTGGGCGTAAAGCGCGCGTAGGCGGCCTATCAAGTCAGGTGT
GAAAGCCCCGAGCTTAACTCGGGAACTGCATTTGATACTGTTGGGCTTGAGACCGGGAGAGGATAGCGGAATTCCCAGTG
TAGAGGTGAAATTCGTAGATATTGGGAAGAACACCAGTGGCGAAGGCGGCTATCTGGACCGGTACTGACGCTGAGGTGCG
AAAGCGTGGGGAGCAAACAGGATTAGATACCCGGGTAGTC
>OTU_465;size=2;
CCTACGGGGGGCTGCAGTGGGGAATCTTGCACAATGGAGGAAACTCTGATGCAGCGACGCCGCGTGGACGACGAAGCCCT
TCGGGGTGTAAAGTCCTTTCGACCGGAACGATAATGACGGTACCGGTGGAAGAAGCTGCGGCTAACTACGTGCCAGCAGC
CGCGGTAATACGTAGGCAGCAAGCGTTGTTCGGAATTATTGGGCGTAAAGAGTTCGTAGGCGGTGCGGCAAGTTTGGTGT
GAAATCTCCCGGCTCAACTGGGAGGGTGCGCCGAATACTGCCGTGCTAGAGTATAGGAGAGGTAAGCGGAATTCCTGGTG
TAGCGGTGAAATGCGTAGATATCAGGAGGAACACCTGTGGTGTAGACGGCTTACTGGACTATAACTGACGCTGAGGAACG
AAAGCGTGGGTAGCAAACAGGATTAGATACCCTGGTAGTC
>OTU_466;size=2;
CCTACGGGAGGCAGCAGTGGGGAATTTTGGACAATGGGGGAAACCCTGATCCAGCGATGCCGCGTGTGTGAAGAAGGCCT
TCGGGTTGTAAAGCACTTTAGGTGGGGAAGAAAGGTAGTTGTTGAATAAATGACTGCTGTGACGGTACCCGCAGAATAAG
CACCGGCTAACTCTGTGCCAGCAGCCGCGGTAATACAGAGGGTGCAAGCGTTAATCAGAATGACTGGGCGTAAAGGGCGT
GTAGGTGGTTGACTAGGTTTGATGTGAAATCCCCGGGCTTAACCTGGGAATTGCGTCGAAAACGGGTCGACTGGAGTGAG
ATAGAGGGTTGTGGAATTTCCGGTGTAGCGGTGAAATGCGTAGATATCGGAAAGAACATCAGTGGCGAAGGCGACAACCT
GGATCTTAACTGACACTGAGGCGCGAAGGCGTGGGGAGCAAACAGGATTAGATACCCCAGTAGTC
>OTU_467;size=2;
CCTACGGGGGGCAGCAGTGGGGAATATTGGACAATGGGCGAAAGCCTGATCCAGCCATGCCGCGTGTGTGAAGAAGGCCC
TAGGGTTGTAAAGCACTTTCAGTGGGGAGAAAGGTCGTTCACTTAATACGTGAATGAATTGATGTTACCCACAGAAGAAG
CACCGGCTAACTTCGTGCCAGCAGCCGCGGTAATACGAGGGGTGCAAGCGTTAATCGGAATTACTGGGCGTAAAGCGTAC
GTAGGTGGTTTGTTAAGCCAGCTGTGAAATCCCCGGGCTCAACCTGGGCACTGCAGTTGGAACTGGCGAGCTAGAGTAGG
GTAGAGGGGTGTGGAATTCCAGGTGTAGCGGTGAAATGCGTAGATATCTGGAGGAACATCAGTGGCGAAGGCGACACCCT
GGACTCATACTGACACTGAGGTACGAAAGCGTGGGGAGCAAACAGGATTAGATACCCCAGTAGTC
>OTU_468;size=2;
CCTACGGGTGGCAGCAGTAAGGAATATTGGTCAATGGACGCAAGTCTGAACCAGCCATGCCGCGTGCAGGATGAAGGCCC
TCTGGGTTGTAAACTGCTTTTATCTGGGACGAAAAAGGGGCTTTCTAGCTCAACTGACGGTACCAGAGGAATAAGCACCG
GCTAACTCCGTGCCAGCAGCCGCGGTAATACGGAGGGTGCAAGCGTTATCCGGATTTACTGGGTTTAAAGGGTGCGTAGG
TGGGTAAGTAAGTCAGTGGTGAAATCTTCAAGCTTAACTTGGAAACTGCCATTGATACTATTTATCTTGAATACTCTGGA
GGTAAGCGGAATATGTCATGTAGCGGTGAAATGCTTAGATATGACATAGAACACCAATTGCGAAGGCAGCTTACTACATA
GTTATTGACACTGAGGCACGAAAGCGTGGGGATCAAACAGGATTAGATACCCCAGTAGTC
>OTU_469;size=2;
CCTACGGGGGGCTGCAGTAACGAATCTTCCGCAATGGGCGCAAGCCTGACGGAGCAATGCCGCGTGTAGGATGAAGCGTC
TCTGACGTGTAAACTACTGTCAGGGGTCGGAACCAATGATTGACCCCAAAGGAAGTGGCGACTAACTCTGTGCCAGCAGT
CGCGGTAATACAGAGGCCACAAGCGTTAGTCGGAATCACTGGGCTTAAAGGGTGCGTAGGTGGGCTTGCAAGCGTTTTGT
GAAAGCCCGTAGCTCAACTACGGAACAGCAGAGCGAACTGCAAGTCTTGAGGCAGGTAAGGGCCGGAAGAACAAACGGTG
GAGCGGTGAAATGCGTAGATATCGTTTGGAATGCCGATGGGGAAGCCGTCCGGCTGGGCCTGTCCTGACACTGAGGCACG
AAAGCGTGGGGAGCAAACAGGATTAGATACCCCAGTAGTC
>OTU_470;size=2;
CCTACGGGGGGCAGCAGTGAGGAATATTGCGCAATGGACGAAAGTCTGACGCAGCCATGCCGCGTGAAGGATGAATGCCC
TATGGGTTGTAAACTTCTTTTGTACGGGAAAAAACGCTCCTACGTGTAGGAGCCTGATGGTACCGTAAGAATAAGCACCG
GCTAACTCCGTGCCAGCAGCCGCGGTAATACGGAGGGTGCAAGCGTTATCCGGATTTATTGGGTTTAAAGGGTCCGTAGG
CGGGCCGATAAGTCAGTGGTGAAAGCCCATAGCTCAACTATGGAACTGCCATTGATACTGTCGGTCTTGAGTACAAGTGA
GGTTGGCGGAATGTGTGGTGTAGCGGTGAAATGCTTAGATATCACACAGAACACCGATTGCGAAGGCAGCTGGCCAACTT
GTAACTGACGCTGAGGGACGAAAGTGTGGGGATCAAACAGGATTAGATACCCGAGTAGTC
>OTU_471;size=4;
CCTACGGGGGGCTGCAGTAGGGAATATTGGACAATTGGCGAAAGCCTGATCCAGCCATGCCGCGTGATAGATGAAGGCCC
TCTGGGTTGTAAATATCTTTTATCTGGGAAGAAACACCCCGTTTCTACGGGGCTTGACGGTACCAGAGGAATAAGCACCG
GCTAACTCCGTGCCAGCAGCCGCGGTAATACGGAGGGTGCAAGCGTTATCCGGATTCACTGGGTTTAAAGGGTGCGTAGG
CGGGTATATAAGTCAGTGGTGAAAGCTCCGAGCTTAACTTGGAAACTGCCATTGATACTGTATATCTTGAATATCGTTGA
GGTAAGCGGAATGTTGCATGTAGCGGTGAAATGCTTAGATATGTTACAGAACACCAATTGTGAAGACAGCTTACTAAGCG
ATGATTGACGCTGAGGCACGAAAGCGTGGGGAGCAAACAGGATTAGATACCCCAGTAGTC
>OTU_472;size=2;
CCTACGGGTGGCTGCAGTGGGGAATATTGGACAATGGGCGAAAGCCTGATCCAGCCATGCCGCGTGAGTGATGAAGGCCT
TCGGGTTGTAAAGCTCTGTCGTGGGGGAAGAAGTACTGACGGTACCCCACAAGAAAGCACCGGCTAACTCCGTGCCAGCA
GCCGCGGTAATACGGAGGGTGCAAGCGTTGCTCGGATTTACTGGGCGTAAAGCGCACGCAGGCGGTCCGCAAGGTCGGGT
GTGAAAGCCCGGGGCTCAACCCCGGAACTGCACTCGAAACCGTCGGACTTGAGGTCGAGAGAGGAGGGTAGAATTCCTGG
TGTAGAGGTGAAATTCGTTGATATCAGGAGGAATACCGGTGGCGAAGGCGGCCCTCTGGCTCGATTCTGATGCTCATGTG
CGAAAGCGTGGGGAGCAAACAGGATTAGATACCCCAGTAGTC
>OTU_473;size=2;
CCTACGGGGGGCTGCAGTGGGGAATATTGGGCAATGGGCGCAAGCCTGACCCAGCCACGCCGCGTGAGCGATGAAGGCCT
TCGGGTTGTAAAGCTCTGTGGGGAGGGGCGAAAAACCATCAGCTAATAACTGTGTGGGTTGACGGTACCTCCTTAGCAAG
CACCGGCTAACTCTGTGCCAGCAGCCGCGGTAAGACAGAGGGTGCAAACGTTGCTCGGATTTACTGGGCGTAAAGCGCGT
GTAGGCGGGAAGATAAGTCGGGTGTGAAATCCCTGGGCTCAACCTAGGAACTGCATCCGAAACTGTTTTTCTAGAGTGGT
GGAGAGGAGAGCGGAATTCCCGGTGTAGAGGTGAAATTCGTAGATATCGGGAGGAACATCGGTGGCGAAGGCGGCTCTCT
GGACACTTACTGACGCTGAGACGCGAAAGCGTGGGGAGCAAACAGGATTAGATACCCGGGTAGTC
>OTU_474;size=2;
CCTACGGGGGGCTGCAGTGGGGAATATTGGACAATGGGGGAAACCCTGATCCAGCAATGCCGCGTGGGTGATGAAGGCCT
TCGGGTTGTAAAGCCCTTTTGGCGGGGACGATGATGACGGTACCCGCAGAATAAGCCCCGGCTAACTTCGTGCCAGCAGC
CGCGGTAATACGAAGGGGGCTAGCGTTGTTCGGAATTACTGGGCGTAAAGGGCGCGTAGGCGGCTCTGTGCGTCGAGCGT
GAAAGGCCTGGGCTCAACCCGGGAATGGCGCTCGATACGATGGGGCTAGAGTGCAGGAGAGGATGGTGGAATTCCCAGTG
TAGAGGTGAAATTCGTAGATATTGGGAAGAACACCGGTGGCGAAGGCGGCCATCTGGACTGCAACTGACGCTGAGGCGCG
AAAGCGTGGGGAGCAAACAGGATTAGATACCCGGGTAGTC
>OTU_475;size=2;
CCTACGGGCGGCAGCAGTAGGGAATATTGCGCAATGGGGGAAACCCTGACGCAGCAACGCCGCGTGAGTGAGGAAGGTCT
TAGGATTGTAAAACTCTTTTATCAGGGAAAAATGTCTTGGTGGTTAATACCCATTAGGAGTGATGGTACCTGAGGAATAA
GCACCGGCTAACTTCGTGCCAGCAGCCGCGGTAATACGAAGGGTGCAAGCGTTATTCGGAATCATTGGGCGTAAAGCGCG
CGCAGGCGGATTGATAAGTCAGGTGTGAAATCTCGAAGCTCAACTTCGAAACTGCGCCTGAAACTATTAGTCTAGAATGT
CGGAGGGGGCAGGGGAATTTCACGTGTAGGGGTAAAATCCGTAGAGATGTGAAGGAACACCGGGGGCGAAGGCGCCTGCC
TGGACGACTATTGACGCTGAGGCGCGAAAGCGTGGGGAGCAAACAGGATTAGATACCCCAGTAGTC
>OTU_476;size=10;
CCTACGGGTGGCAGCAGTGGGGAATATTGGGCAATGGACGCAAGTCTGACCCAGCGACGCCGCGTGCGGGATGAAGGCCT
TAGGGTTGTAAACCGCTTTCAGCAGGGAAGAAGCGAAAGTGACGGTACCTGCAAAAGAAGCACCGGCTAACTATGTGCCA
GCAGCCGCGGTAATACATAGGGTGCAAGCGTTGTCCGGAATTATTGGGCGTAAAGAGTTCGTAGGTGGTTCGTTACGTCG
GATGTGAAAATCTGGGGCTCAACCCCAGACCTGCATTCGATACGGGCGAGCTAGAGTTTGGTAGGGGAGACTGGAATTCC
TGGTGTAGCGGTGGAATGCGCAGATATCAGGAGGAACACCAATGGCGAAGGCAGGTCTCTGGGCCAATACTGACACTGAG
GAACGAAAGCGTGGGGAGCGAACAGGATTAGATACCCCAGTAGTC
>OTU_477;size=2;
CCTACGGGGGGCTGCAGTAAGGAATATTGGTCAATGGACGCAAGTCTGAACCAGCCATGCCGCGTGCAGGAAGACGGTCC
TCTGGATTGTAAACTGCTTTTGTTAGGGAAGAAACCCTCGGATGCGTTCGAGGCTGACGGTACCTAAAGAATAAGGATCG
GCTAACTCCGTGCCAGCAGCCGCGGTAATACGGAGGATCCAAGCGTTATCCGGATTTATTGGGTTTAAAGGGTGCGTAGG
CGGCGTTGTAAGTCAGTGGTGAAAGTTTGCAGCTTAACTGTAAAATTGCCATTGATACTGCAGTGCTTGAGTACAGATGA
GGTGGGCGGAATGTGTCATGTAGCGGTGAAATGCATAGATATGACACAGAACACCGATTGCGAAGGCAGCTCACTAAACT
GTAACTGACGCTGAGGCACGAAAGCGTGGGGATCAAACAGGATTAGATACCCCAGTAGTC
>OTU_478;size=2;
CCTACGGGGGGCTGCAGTGAGGAATATTGGTCAATGGGCGCAAGCCTGAACCAGCCATCCCGCGTGAAGGATGAAGGCTC
TAGTAGTTGTAAACTTCTTTTATATGGGAAGAAACCTGAGTACGTGTACCCAGTTGACGGTACCATATGAATAAGCATCG
GCTAACTCCGTGCCAGCAGCCGCGGTAATACGGAGGATGCAAGCGTTATCCGGATTTATTGGGTTTAAAGGGTCCGCAGG
CGGGATCATAAGTCAGTGGTGAAATCCTATAGCTTAACTATAGAACTGCCATTGATACTGTGATTCTTGAATGTAGTTGA
CGTGGGCGGAATATGACATGTAGCGGTGAAATGCTTAGATATGTCATAGAACACCAATTGCGAAGGCAGCTCACGAAACT
ATTATTGACGCTCAGGGACGAAAGTGTGGGTAGCAAACAGGATTAGATACCCGGGTAGTC
>OTU_479;size=4;
CCTACGGGGGGCTGCAGTAGGGAATATTGGGCAATGGAGGCAACTCTGACCCAGCCATGCCGCGTGCAGGAAGACGGTCC
TCTGGATTGTAAACTGCTTTTGAATGGGAAGAATGTGTGGCTTGCGAGCTATAATGACGGTACCATTAGAATAAGCCACG
GCTAACTACGTGCCAGCAGCCGCGGTAATACGTAGGTGGCGAGCGTTATCCGGATTTATTGGGTTTAAAGGGTGCGTAGG
CGGCTTTATAAGTCTGTGGTTAAAGGTAGCAGCTTAACTGTTTTACATGCCATAGATACTGTAGAGCTTGAGTTATTTGG
AGGCAGCTAGAATTTCCGGTGTAGCGGTGAAATGCATAGATACCGGAAGGAATACCGATTGCGAAGGCAGGTTGCTACAA
ATATACTGACGCTGATGCACGAAAGCGTGGGGATCAAACAGGATTAGATACCCCAGTAGTC
>OTU_480;size=4;
CTACGGGGGGCTGCAGTAAGGAATATTGCGCAATGGACGAAAGTCTGACGCAGCGACGCCGCGTGGGGGATGAAGGTCTT
CGGATTGTAAACCCCTTTCGGGAGGGAAGATGGAGTGGGTAACCACTTGGACGGTACCTCCAGAAGCAGCCACGGCTAAC
TTCGTGCCAGCAGCCGCGGTAATACGAAGGTGGCAAGCGTTGTTCGGATTCACTGGGCGTACAGGGAGCGTAGGCGGTTG
GGTAAGCCCTCCGTGAAATCTCCGGGCCTAACCCGGAAAGTGCAGAGGGGACTGCTCAGCTAGAGGATGGGAGAGGAGCG
CGGAATTCCCGGTGTAGCGGTGAAATGCGTAGAGATCGGGAGGAAGGCCGGTGGCGAAGGCGGCGCTCTGGAACATTTCT
GACGCTGAGGCTCGAAAGCGTGGGGAGCAAACAGGATTAGATACCCGAGTAGTC
>OTU_481;size=2;
CCTACGGGGGGCAGCAGTGGGGAATTTTGGACAATGGGCGCAAGCCTGATCCAGCAATGCCGCGTGCAGGAAGAAGGCCT
TCGGGTTGTAAACTGCTTTTGTCAGGGAAGAAATCCTCTAGGCTAATACCTTGGGGGGATGACGGTACCTGAAGAATAAG
CACCGGCTAACTACGTGCCAGCAGCCGCGGTAATACGTAGGGTGCGAGCGTTAATCGGAATTACTGGGCGTAAAGCGTGC
GCAGGCGGCTTTGCAAGACAGATGTGAAATCCCCGGGCTCAACCTGGGAACTGCATTTGTGACTGCAAGGCTAGAGTACG
GCAGAGGGGGATGGAATTCCGCGTGTAGCAGTGAAATGCGTAGATATGCGGAGGAACACCAATGGCGAAGGCAATCCCCT
GGGCCTGTACTGACGCTCATGCACGAAAGCGTGGGGAGCAAACAGGATTAGATACCCGGGTAGTC
>OTU_482;size=2;
CCTACGGGTGGCTGCAGTCGAGAATTTTTCTCAATGGGCGAAAGCCTGAAGGAGCGACGCCGCGTGGGGGATGAATGGCT
TCGGCCCGTAAACCCCTGTCATTTGCGAACAAATTGCTTTACCTAACACGTAAAGCATTGATTGTAGCGGAAGAGGAAGG
GACGGCTAACTCTGTGCCAGCAGCCGCGGTAATACAGAGGTCCCAAGCGTTGTTCGGATTCACTGGGCGTAAAGGGTGCG
TAGGTGGTTGGGTAAGTTTGGCGTGAAATCTCCGAGCTCAACTCGGAAACTGCGCTGAATACTATCTAACTCGAGGAATG
GAGGGGAGACTGGAATACTTGGTGTAGCAGTGAAATGCGTAGATATCAAGTGGAACACCAGTGGCGAAGGCGAGTCTCTG
GACATTTCCTGACACTGAGGCACGAAAGCCAGGGGAGCAAACGGGATTAGATACCCCAGTAGTC
>OTU_483;size=4;
CCTACGGGCGGCAGCAGTAGGGAATATTGGTCAATGGATGCAAGTCTGAACCAGCCATGCCGCGTGCAGGAAGAAGGCCT
TCTGGGTTGTAAACTGCTTTTGCCAGGGGATAAAATTTCCTTGCGAGGAAAATTGAAGGTACCTGGTGAATAAGCCACGG
CTAACTACGTGCCAGCAGCCGCGGTAATACGTAGGTGGCAAGCGTTGTCCGGATTTATTGGGTTTAAAGGGTGCGTAGGC
GGTTTTGTAAGTCAGTGGTGAAATATAGCAGCTTAACTGTTAGGGTGCCATTGATACTGCAGAACTTGAGTACAGATGAG
GTAGGCGGAATTGACGGTGTAGCGGTGAAATGCTTAGATATCGTCAAGAACACCTATAGCGAAGGCAGCTTACTAGGCTG
TAACTGACGCTGAGGCACGAAAGTGTGGGGATCAAACAGGATTAGATACCCCAGTAGTC
>OTU_484;size=2;
CCTACGGGAGGCAGCAGTCGAGAATCTTCCACAATGGACGAAAGTCTGATGGAGCGACGCCGCGTGATTGATGAAGCCCC
TCTGGGGCGTAAAGATCTTTTATGAGGGAAGAAGTTTATTGACTGTACCTCATGAATAAGAGGCTCCTAATCTCGTGCCA
GCAGGAGCGGTAATACGAGAGCCTCGAGCGTTATCCGGAATTATTGGGCGTAAAGGGTACGTAGGTTGTTTTGTTAGTCT
TTTATTAAAGCCCCGAGCTTAACTTGGGATATGTGAAAGAAACGGCAAGACTAGAAAGTGCGAGAGGTGAATGGAACTCA
TGGTGTAGGGGTGAAATCCGTTGATATCATGGGGAACACCAAATGCGAAGGCAATTCACTGGCGCATATTTGACACTCAA
GTACGAAAGCGTGGGTAGCGAATGGGATTAGATACCCGGGTAGTC
>OTU_485;size=2;
CCTACGGGGGGCTGCAGTGGGGAATCTTGGACAATGGGCGCAAGCCTGATCCAGCCATGCCGCGTGAGTGATGAAGGCCC
TAGGGTTGTAAAACTCTTTCGTGGGGGACGATAATGACGGTACCCCAAGAAGAAGCTCCGGCTAACTTCGTGCCAGCAGC
CGCGGTAATACGAAGGGGGCTAGCGTTGTTCGGATTTACTGGGCGTAAAGCGCGTGTAGGCGGGCTGGAAAGTTGGGGGT
GAAATCCCGAGGCTCAACCTCGGAACTGCCTCCAAAACTTCCAGCCTGGACTCAAGTAGAGGCAAGTGGAATTGCGAGTG
TAGAGGTGAAATTCGTAGATATTCGCAGGAACACCAGTGGCGAAGGCGACTTGCTGGACTTGTAGTGACGCTGAGACGCG
AAAGCGTGGGGAGCAAACAGGATTAGATACCCCAGTAGTC
>OTU_486;size=2;
CCTACGGGGGGCTGCAGTAGGGAATATTGCACAATGGGCGAAAGCCTGATGCAGCAACGCCGCGTGCGCGATGAAGGCCC
TCGGGTCGTAAAGCGCTTTTCTGAGGGATGAGCAAGGACAGTACCTCAGGAATAAGTCTCGGCTAACTACGTGCCAGCAG
CCGCGGTAAAACGTAGGAGGCAAGCGTTATCCGGATTCACTGGGCGTAAAGCGCGTGCAGGCGGTTCGGTAAGTTGGGTA
TGAAATCTCCTGGCTTAACTAGGAGAGGTTATCCAATACTACCGGACTTGAGAGTGGTAGAGGAAGATGGAATTCCCGGT
GTAGTGGTGAAATGCGTAGATATCGGGAGGAACACCAGTGGCGAAAGCGATCTTCTGGACCATTTCTGACGCTCAGACGC
GAAAGCTAGGGTAGTAAACGGGATTAGATACCCGAGTAGTC
>OTU_487;size=4;
CCTACGGGTGGCTGCAGTGGGGAATATTGGACAATGGGCGCAAGCCTGATCCAGCAATGCCGCGTGTGTGAAGAAGGTCT
TCGGATTGTAAAGCACTTTCGGCGGGGACGATGATGACGGTACCCGCAGAAGAAGCCCCGGCTAACTTCGTGCCAGCAGC
CGCGGTAATACGAAGGGGGCTAGCGTTGCTCGGAATTACTGGGCGTAAAGGGCGCGTAGGCGGCGCTACAAGTCAGGCGT
GAAATTCCTGGGCTTAACCTGGGGGCTGCGCTTGAGACTGTGGTGCTAGAGGATGGAAGAGGGTCGTGGAATTCCCAGTG
TAGAGGTGAAATTCGTAGATATTGGGAAGAACACCGGTGGCGAAGGCGGCGACCTGGTCCATTACTGACGCTGAGGCGCG
ACAGCGTGGGGAGCAAACAGGATTAGATACCCCAGTAGTC
>OTU_488;size=2;
CCTACGGGGGGCAGCAGTTAGGAATTTTGCGCAATGGGGGAAACCCTGACGCAGCAACGCCGCGTGAAGGATGAAGGCTT
TCGGGTTGTAAACTTCTTTTAGCAGGAAAGAAAAAAATGACGGTACCTGCAGAAAAAGCACCGGCTAACTCTGTGCCAGC
AGCCGCGGTAATACAGAGGGTGCAAGCGTTATTCGGAATTACTGGGCATAAAGAGCGCGTAGGCGGTCTGATAAGTCTGA
TGTGAAAGCCCTGGACTCAATCCAGGAAGTGCATCGGATACTGTCAGACTTGAGTAAAGGAGGGGACAGCGGAATTCCTG
GTGTAGAGGTGAAATTCGTAGATATCAGGAGGAACAACAGTGGCGAAGGCGGCTGTCTGGACTTTAACTGACGCTGAGGC
GCGAAAGCGTGGGGAGCAAACAGGATTAGATACCCCGGTAGTC
>OTU_489;size=2;
CCTACGGGGGGCTGCAGTGGGGAATTTTGGACAATGGGCGAAAGCCTGATCCAGCCATGCCGCGTGAGTGAAGAAGGCCT
TCGGGTTGTAAAGCTCTTTCGGCGGGGACGAAACGGTTAGGGTTAATAACCCTGACTACTGACGGTACCCGCATAAGAAG
CACCGGCTAACTACGTGCCAGCAGCCGCGGTAATACGTAGGGTGCAGGCGTTAATCGGAATTACTGGGCGTAAAGCGTGC
GCAGGCGGTTTGTTAAGACAGATGTGAAATCCCCGAGCTTAACTTGGGAATTGCGTTTGTAACTGGCAAGCTAGAGTGTA
GCAGAGGGGGGTAGAATTCCACGTGTAGCAGTGAAATGCGTAGATATGTGGAGGAATACCGATGGCGAAGGCAGCCCCCT
GGGTTAACACTGACGCTCATGCACGAAAGCGTGGGGAGCAAACAGGATTAGATACCCCAGTAGTC
>OTU_490;size=2;
CCTACGGGGGGCTGCAGTAAGGAATATTGGACAATGGCGGCAACGCTGATCCAGCTATCCCGCGTGCAGGATGAAGGGGC
TACGCCTTGTAAACTGCTTTGGACTGAGACGAAAAAATGGGATTCTTCCCATATTGACGGTATCAGTAGAACAAGCACCG
GCTAACTCCGTGCCAGCAGCCGCGGTAATACGGAGGGTGCAAGCGTTATCCGGAATCACTGGGTGTAAAGGGTGCGTAGG
CGGCCTGTTAAGTCAGGAGTGAAAGGCCACAGCTTAACTGTGGGATTGCTTTTGATACTGGCGGGCTTGGATTAGGACGA
GGTTGGCGGAATGTGGCAAGTAGCGGTGAAATGCATAGATATGCCATAGAATACCGATTGCGAAGGCAGCTGACTAGACC
TATATTGACGCTGAGGCACGAAAGCGTGGGGAGCGAACAGGATTAGATACCCGGGTAGTC
>OTU_491;size=2;
CCTACGGGGGGCAGCAGTAGGGAATATTGGACAATGGACGAAAGTCTGATCCAGCAATGCCGCGTGAGTGACGAAGGATT
TCGGTCTGTAAAGCTCTTTTCTGAGGGAAGAAATGATGCGTGAGGAAATGCTCGTATCTTGACGGTACCTTAGGAATAAG
GGACGGCTAACTCCGTGCCAGTAGCCGCGGTAATACGGAGGTCCCAAGCGTTGTTCGGAATTACTGGGCGTAAAGGGAGC
GCAGGCGGATAGGTCAGTCTAAAGTGGAATCCCGGTGCTCAACCTCGGAACTGCTTCGGATACTGCCTGTCTTGAGTTCG
TGAGAGGAAAGCGGAATTCAGGGTGTAGCGGTGAAATGCTTAGATATCCTGAGGAACACCAATGGCGAAGGCAGCTTTCT
GGCGCGATACTGACGCTGAGGCTCGAAAGCGTGGGGAGCGAACGGGATTAGATACCCCAGTAGTC
>OTU_492;size=2;
CCTACGGGCGGCAGCAGTGAGGAATATTGGACAATGGGCGAAAGCCTGATCCAGCAATACCGCGTGAGTGAAGAAGGCCT
TCGGGTTGTAAAGCTCTTTCAGCAGGGAAAATAATGATGGTACCTGCAAAAGAAGTTCCGGCTAACTCCGTGCCAGCAGC
CGCGGTAATACGGAGGGAACTAGCGTTGTTCGGATTTACTGGGCGTAAAGGGCGCGTAGGCGGTTTGTTAAGTTAGAAGT
GAAAGCCCAGGGCTTAACCCTGGAACTGCTTCTAAAACTGGCAGACTAGAGTGCGGGAGAGGATAGTGGAATTCCTAGTG
TAGAGGTGAAATTCTTAGATATTAGGAGGAACACCAGTGGCGAAGGCGACTATCTGGAACGTTACTGACGCTGAGGCGCG
AAAGCGTGGGGAGCAAACAGGATTAGATACCCCGGTAGTC
>OTU_493;size=4;
CCTACGGGGGGCTGCAGTGAGGAATATTGGTCAATGGGCGCAAGCCTGAACCAGCCATGCCGCGTGAAGGATGAAGGTTC
TATGGATTGTAAACTTCTTTTATTTGGGAATAAACCTCGGGACGTGTCCCGAGCTGAAGGTACCAAACGAATAAGCACCG
GCTAACTCCGTGCCAGCAGCCGCGGTAATACGGAGGGTGCAAGCGTTATCCGGAATCATTGGGTTTAAAGGGTCCGCAGG
CGGGCTTATAAGTCAGTGGTGAAAGCCTACAGCTTAACTGTAGAACTGCCATTGATACTGTAGGTCTTGAATATGGTCGA
AGTGGGCGGAATATGACATGTAGCGGTGAAATGCATAGATATGTCATAGAACACCGATAGCGAAGGCAGCTCACTAGGCC
ATTATTGACGCTCAGGGACGAAAGCGTGGGGAGCAAACAGGATTAGATACCCTAGTAGTC
>OTU_495;size=6;
CCTACGGGGGGCTGCAGTTAGGAATTTTGCGCAATGGGGGAAACCCTGACGCAGCAACGCCGCGTGAAGGATGAAGGCTT
TCGGGTTGTAAACTTCTTTTAGCAGGAAAGAACACAATGACGGTACCTGCAGAAAAAGCACCGGCTAACTCTGTGCCAGC
AGCCGCGGTAATACAGAGGGTGCAAGCGTTATTCGGAATTACTGGGCATAAAGAGCGCGTAGGCGGTCTAATAAGTCTGA
TGTGAAATCCCTGGACTCAATTCAGGAAGTGCATCGGATACTGCTAGACTGGAGTGCAGGAGAGGAGAGCGGAATTCCTG
GTGTAGAGGTGAAATTCGTAGATATCAGGAGGAACAACAGTGGCGAAGGCGGCTCTCTGGACTGTAACTGACGCTGAGGC
GCGAAAGCGTGGGGAGCAAACAGGATTAGATACCCGAGTAGTC
>OTU_496;size=2;
CCTACGGGTGGCTGCAGTGAGGAATATTGGTCAATGGACGCAAGTCTGAACCAGCCATGCCGCGTGAAGGATGAAGGTCC
TCTGGATTGTAAACTTCTTTTATATGGGAAGAAATGTGGATTTTCTAATCTACTTGACGGTACCATGTGAATAAGCACCG
GCTAACTCCGTGCCAGCAGCCGCGGTAATACGGAGGGTGCAAGCGTTATCCGGATTCACTGGGTTTAAAGGGTGCGTAGG
TGGACTTATAAGTCAGTGGTGAAATCCCGAAGCTCAACTTCGGAACTGCCATTGATACTGTTAGTCTTGAATATCCTGGA
GGTGGGCGGAATATGTCATGTAGCGGTGAAATGCTTAGATATGACATAGAACACCAATTGCGAAGGCAGCTCACTACGGG
ATGATTGACACTGAGGCACGAAAGCGTGGGGATCAAACAGGATTAGATACCCGGGTAGTC
>OTU_497;size=10;
CCTACGGGGGGCTGCAGTGGGGAATTTTGGACAATGGGGGCAACCCTGATCCAGCAATGCCGCGTGAGTGAAGAAGGCCC
TCGGGTTGTAAAGCTCTTTTGTCAGGGAAGAAACGGTGGTTCCTAATACGAGCTGCTAATGACGGTACCTGAAGAATAAG
CACCGGCTAACTACGTGCCAGCAGCCGCGGTAATACGTAGGGTGCAAGCGTTAATCGGAATTACTGGGCGTAAAGCGTGC
GCAGGCGGTTATATAAGACAGAGGTGAAATCCCCGGGCTCAACCTGGGAACTGCCTTTGTGACTGTATGGCTAGAGTGTG
TCAGAGGGGGGTAGAATTCCACGTGTAGCAGTGAAATGCGTAGATATGTGGAGGAATACCGATGGCGAAGGCAGCCCCCT
GGGATAACACTGACGCTCATGCACGAAAGCGTGGGGAGCAAACAGGATTAGATACCCCAGTAGTC
>OTU_498;size=2;
CCTACGGGGGGCTGCAGTGGGGAATTTTGGACAATGGGGGCAACCCTGATCCAGCCATGCCGCGTGAGTGAAGAAGGCCT
TCGGGTTGTAAAGCTCTTTCAGCCGGAAAGAAATCGTACAGACTAATACTCTGTATGGATGACGGTACCGGAAGAAGAAG
CACCGGCTAACTACGTGCCAGCAGCCGCGGTAATACGTAGGGTGCGAGCGTTAATCGGAATTACTGGGCGTAAAGCGTGC
GCAGGCGGTTTTGTAAGTCAGATGTGAAATCCCCGGGCTTAACCTGGGAACTGCGTTTGAAACTACAAGGCTAGAGTGTA
GCAGAGGGGGGTGGAATTCCACGTGTAGCAGTGAAATGCGTAGAGATGTGGAGGAACACCGATGGCGAAGGCAGCCCCCT
GGGTTAACACTGACGCTCAGGCACGAAAGCGTGGGGAGCAAACAGGATTAGATACCCCAGTAGTC
>OTU_499;size=2;
CCTACGGGAGGCTGCAGTCGTGAATCTTCCGCAATGGACGAAAGTCTGACGGAGCGACACCGCGTGCAGGATGAAGGCCT
TCGGGTTGTAAACTGCTGTCAGGTTCTAGGAACGGCCTCATGTGAACAGCATGAGGATTGACCAAGACCAAAGGAAGCAA
CGGCTAACTCTGTGCCAGCAGCCGCGGTAAGACAGAGGTTGCAAACGTTGTTCGGAATTACTGGGCATAAAGAGCACGTA
GGCGGTCGACTAAGTCGGATGTGAAATGCTCGGGCTCAACCCGAGAACTGCATTCGATACTGGTTGGCTAGAGATCGGTA
GGGGTGAGTGGAACTCTAGGTGGAGCGGTGAAATGCGTAGATATCTGGAGGAACACCGGTGGCGAAAGCGACTCACTGGA
CCGACACTGACGCTGAGGTGCGAAAGCTAGGGTAGCAAACGGGATTAGATACCCGGGTAGTC
>OTU_500;size=2;
CCTACGGGTGGCTGCAGTCGAGAATCTTCGGCAATGGGGGAAACCCTGACCGAGCGACGCCGCGTGTGGGATGAAGGCCC
TTGGGTTGTAAACCACTGTCAGAGGGGATGAAGTGCTAGAGAGCTATCTCTCTAGTTTGACATAGCCTCAGAGGAAGCAC
GGGCTAAGTTCGTGCCAGCAGCCGCGGTAAGACGAACTGTGCAAACGTTATTCGGAATCACTGGGCTTGAAGAGTGCGTA
GGCGGTTTCGTAAGTAGGGTGTGAAAGCCCTCGGCTCAACCGGGGAATTGCGTCCTAAACTGCGAGGCTGGAGTGAGGTA
GGGGTGTGTGGAACTTCCAGTGGAGCGGTGAAATGTGTTGATATTGGAAGGAACGCCGGTGGCGAAAGCGACACACTGGA
CCTTGTCTGACGCTGAGGCACGAAAGCCAGGGGAGCAAACGGGATTAGATACCCCAGTAGTC
>OTU_501;size=2;
CCTACGGGGGGCTGCAGTAAGGAATATTGGTCAATGGACGCAAGTCTGAACCAGCCATGCCGCGTGAAGGATGAAGGTCC
TCTGGATTGTAAACTTCTTTTCTCTGGGACGAAACCCCCGATTTCCATCGGGCCTGACGGTACCAGAGGAATAAGCACCG
GCTAACTCCGTGCCAGCAGCCGCGGTAATACGGAGGGTGCAAGCGTTATCCGGATTCACTGGGTTTAAAGGGTGCGTAGG
CGGGTTTGTAAGTCAGTGGTGAAATCCCCGAGCTTAACTTGGGAACTGCCATTGATACTGCAAATCTTGAATTTTCTGGA
GGTAAGCGGAATATGTCATGTAGCGGTGAAATGCTTAGAGATGACATAGAACACCCATTGCGAAGGCAGCTTACTACGGG
AATATTGACGCTGAGGCACGAAAGCGTGGGGATCAAACAGGATTAGATACCCGGGTAGTC
>OTU_502;size=2;
CCTACGGGTGGCAGCAGTGAGGAATATTGGTCAATGGGAGCAATCCTGAACCAGCAATGCCGCGTGTGGGATGACAGGGC
TTCGCCTTGTAAACCACTGTCGGATGGGACGAAAGGAACCCTCGGGGTTCTGGGACGGTACCATCAAAGGAAGGGTCGGC
TAACTACGTGCCAGCAGCCGCGGTAATACGTAGGACCCGAGCGTTGTCCGGATTTACTGGGTATAAAGGGTGCGTAGGCG
GCCTTGTGCGTCAGAGGTGAAATCTCCGGGCTTAACCCGGAGGGTGCCTTTGATACGGCAGGGCTTGAGTGCGAGAGAGG
ATGATGGAATTCCTGGTGTAGCGGTGAAATGCGTAGATATCAGGAGGAACACCGGTGGCGAAGGCGGTCATCTGGCTCGC
AACTGACGCTGAGGCACGAAAGCGCGGGGATCAAACAGGATTAGATACCCCAGTAGTC
>OTU_503;size=2;
CCTACGGGGGGCAGCAGTAAGGAATATTGGTCAATGGACGCAAGTCTGAACCAGCCATGCCGCGTGGAGGATGAAGGTCC
TCTGGATTGTAAACTTCTTTTCTCTGGGACGAAACCCCCGATTTCCATCGGGCCTGACGGTACCAGAGGAATAAGCACCG
GCTAACTCCGTGCCAGCAGCCGCGGTAATACGGAGGGTGCAAGCGTTATCCGGATTTACTGGGTTTAAAGGGAGCGTAGG
CGGGCAGTTAAGTCAGTGGTGAAATCTCTGGGCTTAACCCGGAAACTGCCATTGATACTATCTGTCTTGAATATTCTGGA
GGTAAGCGGAATATGTCATGTAGCGGTGAAATGCTTAGATATGACATAGAACACCCATTGCGAAGGCAGCTTACTACGGA
ATGATTGACGCTGAGGCTCGAAAGCGTGGGGATCAAACAGGATTAGATACCCCAGTAGTC
>OTU_504;size=2;
CCTACGGGGGGCAGCAGTAGGGAATATTGGACAATGGGCGCAAGCCTGATCCAGCCATGCCGCGTGCAGGATGAAGGCCC
TATGGGTCGTAAACTGCTTTTGTACAGGAAGAAACCTTACTACGTGTAGTAAGTTGACGGTACTGTGAGAATAAGGATCG
GCTAACTTCGTGCCAGCAGCCGCGGTAATACGAAGGATCCAAGCGTTGTCCGGATTTACTGGGTTTAAAGGGTGCGTAGG
CGGACTTTTAAGTCAGTGGTGAAAGCCTGTAGCTTAACTATAGAATTGCCATTGAAACTGAAAGTCTCGAGTGTGGTTGA
GGTAACTGGAATATATCATGTAGCGGTGAAATGCTTAGATATGATATAGAACACCAATTGCGAAGGCAGGTTACTGAGCC
ACAACTGACGCTGAGGCACGAAAGCGTGGGGATCAAACAGGATTAGATACCCGAGTAGTC
>OTU_505;size=2;
CCTACGGGTGGCTGCAGTAAGGAATATTGGTCAATGGGCGAAAGCCTGAACCAGCAACGCCGCGTGGAGGACGAAGGCCT
TCGGGTTGTAAACTCCTTTTGCGGGGGAAAAGAAAGGATGGTACCCCGAGAATAAGTCACGGCTAACTACGTGCCAGCAG
CCGCGGTAATACGTAGGTGACAAGCGTTATCCGGATTTACTGGGCGTAAAGCGCACGCAGGCGGTCGAGTAAGTCTGATG
TGAAATCTTCCGGCTTAACTGGAAAAAGTCGTTGGATACTGCTCGGCTTGAGGCGATGAGAGGAGTGCAGAATTCCTGGT
GTAGTGGTGGAATGCGTAGAGATCAGGAGGAATATCTGTGGCGAAAGCGGCACTCTGGCATTTGCCTGACGCTCATGTGC
GAAAGCGTGGGGAGCGAACGGGATTAGATACCCCAGTAGTC
>OTU_506;size=2;
CCTACGGGTGGCAGCAGTAAGGAATATTGGTCAATGGACGAAAGTCTGAACCAGCCATCCCGCGTGCAGGATGACGGCCC
TATGGGTTGTAAACTACTTTTAGCAGAGACGAAACGCCTTCATTTATGAGGGTCTGACGGTATCTGCAGAATAAGCACCG
GCTAACTCCGTGCCAGCAGCCGCGGTAATACGGAGGGTGCAAGCGTTATCCGGAATCACTGGGTTTAAAGGGTGCGTAGG
CGGAAAATTAAGTCAGTGGTGAAAGCCTGTCGCTTAACGATAGAACTGCCATTGATACTGATTTTCTTGAATTGGGTTGA
GGTTAGCGGAATGTGACATGTAGCGGTGAAATGCATAGATATGTCATGGAACACCAATTGCGAAGGCAGCTAGCTGGGCC
TTGATTGACGCTGAGGCACGAAAGCGTGGGTAGCGAACAGGATTAGATACCCGGGTAGTC
>OTU_507;size=2;
CCTACGGGAGGCAGCAGTGGGGAATATTGGACAATGGGCGAAAGCCTGATCCAGCCATGCCGCGTGTGTGAAGAAGGCCT
TCGGGTTGTAAAGCACTTTAAGCGGGGAGGAAGGCCTTGAGACTAATACTCTTGAGGATTGACGTTACCCGCAGAATAAG
CACCGGCTAACTCTGTGCCAGCAGCCGCGGTAATACAGAGGGTGCAAGCGTTAATCGGAATTACTGGGCGTAAAGCGCGC
GTAGGCGGTTTGTTAAGTCGGATGTGAAATCCCCGGGCTCAACCTGGGCACGGCATCCGATACTGGCTGACTAGAGTGTG
GGAGAGGAAGGTAGAATTCCAGGTGTAGCGGTGAAATGCGTAGAGATCTGGAGGAATACCGATGGCGAAGGCAGCCTTCT
GGCCTAACACTGACGCTGAGGTGCGAAAGCATGGGGAGCAAACAGGATTAGATACCCGGGTAGTC
>OTU_508;size=2;
CCTACGGGGGGCAGCAGTGGGGAATATTGCGCAATGGGCGAAAGCCTGACGCAGCCACGCCGCGTGAGTGATGAAGGCCT
TCGGGTTGTAAAGCTCTGTCGGGAGGGACGAAGGGGAAACCCTGACGGTACCTCGCAAGAAAGCACCGGCTAACTCTGTG
CCAGCAGCCGCGGTAATACAGAGGGTGCAAGCGTTGCTCGGATTTACTGGGCGTAAAGCGTACGCAGACGGCATCAAAGG
TCGGGTGTGAAAGCCCGGGGCTCAACCCCGGAATTGCATCCGAAACCGTGAAGCTAGAGTATGGGAGAGGGAAGCGGAAT
TCCTGGTGTAGAGGTGAAATTCGTAGATATCAGGAGGAACATCTGTGGCGAAGGCGGCTTCCTGGCCCATTACTGACGTT
CAGGTACGAAAGCGTGGGTAGCAAACAGGATTAGATACCCCGGTAGTC
>OTU_509;size=2;
CCTACGGGGGGCTGCAGTAAGGAATATTGGTCAATGGGCGAAAGCCTGAACCAGCCATGCCGCGTGAAGGATGAAGGCGT
TACGCGTTGTAAACTTCTTTTGTATAGGAAGAATGGTCGAGATTCATCTCGAAAGCGACGGTACTATACGAATAAGCACC
GGCTAACTCTGTGCCAGCAGCCGCGGTAATACAGAGGGTGCAAGCGTTATCCGGAATTACTGGGTTTAAAGGGTACGTAG
GCGGTTAATTAAGTCAGCAGTGAAAGCCTGTCGCTCAACGACGGATGTGCTGTTGATACTGGTTAACTTGAAATGGGTTA
GGGTTGGCGGAATGGGTCATGTAGCGGTGAAATGCTTAGATATGACTTGGAACACCGAAAGCGAAGGCAGCTGACCGAAC
CTTGTTTGACGCTGAGGTACGAAAGTGTGGGTAGCGAACAGGATTAGATACCCCAGTAGTC
>OTU_510;size=2;
CCTACGGGTGGCAGCAGTGGGGAATCTTGGTCAATGGGCGAAAGCCTGAACCAGCGATGCCGCGTGAGTGATGAAGGCCT
TCGGGTTGTAAAGCTCTGTGGGGAGGGACGAAAGAGCGAGTTCTAACAGGACTCGTGTTGACGGTACCTCCTTAGCAAGC
ACCGGCTAACTCTGTGCCAGCAGCCGCGGTAAGACAGAGGGTGCAAACGTTGCTCGGAATCACTGGGCGTAAAGGGCGTG
TAGGCGGGAAGGAAAGTCAGATGTGAAATCCCTGGGCTCAACCCAGGAACTGCATTTGAAACTCCCTTTCTTGAGTACCG
GAGAGGAAGGCGGAATTCCTGGTGTAGAGGTGAAATTCGTAGATATCAGGAGGAACACCAGTGGCGAAGGCGGCCTTCTG
GACGGTTACTGACGCTGAGACGCGAAAGCGTGGGGAGCAAACAGGATTAGATACCCCAGTAGTC
>OTU_511;size=2;
CCTACGGGGGGCTGCAGTGAGGAATATTGGGCAATGGAGGCAACTCTGACCCAGCTATGCCGCGTGAAGGATGAAGGTCC
TCTGGATTGTAAACTTCTTTTGTATGGGGATAAACTTTTCTACGTGTAGAAAACTGAAGGTACCATACGAATAAGGATCG
GCTAACTCCGTGCCAGCAGCCGCGGTAATACGGAGGATCCAAGCGTTATCCGGATTTATTGGGTTTAAAGGGTCCGTAGG
CGGGTCTTTAAGTCAGTGGTGAAAGCCTGCAGCTTAACTGTGGAAATGCCATTGATACTGGAGGCCTTGAGTGTAGTAGA
AGTAGGCGGAATAGGGCATGTAGCGGTGAAATGCATAGATATGCCCTAGAACACCGATTGCGAAGGCAGCTTACTATGTT
ACAACTGACGCTGAGGGACGAAAGCGTGGGGAGCAAACAGGATTAGATACCCCAGTAGTC
>OTU_512;size=2;
CCTACGGGGGGCTGCAGTGGGGAATCTTGGACAATGGGCGAAAGCCTGATCCAGCAATGCCGCGTGCGTGAAGAAGGCCT
TCGGGTTGTAAAGCGCTTTTGTCAGGGAGCAAAGGTGGTGGCTAATATCCATCGCTCTTGAGAGTACCTGAAGAATAAGG
ACCGGCTAACTACGTGCCAGCAGCCGCGGTAATACGTAGGGTCCAAGCGTTAATCGGAATTACTGGGCGTAAAGCGTGCG
CAGGTGGTTTGTTAAGCACGATGTGAAATCCCCGAGCTCAACTTGGGAATTGCATTGTGAACTGGCTAACTAGAGTACGG
CAGAGGGGGGTGGAATTCCACGTGTAGCAGTGAAATGCGTAGAGATGTGGAGGAACACCGATGGCGAAGGCAACCCCCTG
GGCTGATACTGACACTCATGCACGAAAGCGTGGGGAGCAAACAGGATTAGATACCCCAGTAGTC
>OTU_513;size=2;
CCTACGGGTGGCAGCAGTGGGGAATATTGGACAATGGGGGAAACCCTGATCCAGCCATGCCGCGTGTGTGAAGAAGGCCT
TCGGGTTGTAAAGCACTTTAAGTTGGGAGGAAAGGTTCAAATTTAATACATTTGAGCTGTGACGTTACCAACAGAATAAG
CACCGGCTAACTCCGTGCCAGCAGCCGCGGTAATACGGAGGGTGCAAGCGTTAATCGGAATTACTGGGCGTAAAGCGCGC
GTAGGCGGCTAGATAAGCTAGATGTGAAATCCCTGGGCTCAACCTGGGCACTGCATTTAGAACTGTCTAGCTAGAGTGCA
GAAGAGGAGTGTGGAATTTCAGGTGTAGCGGTGAAATGCGTAGAGATCTGAAGGAACATCAGTGGCGAAGGCGACACTCT
GGTCTGACACTGACGCTGAGGTGCGAAAGCGTGGGTAGCAAACAGGATTAGATACCCCAGTAGTC
>OTU_515;size=2;
CCTACGGGGGGCAGCAGTCGAGAATCATTCGCAATGGGCGAAAGCCTGACGATGCGACGCCGTGTGAGCGATGAAGGCCT
TAGGGTCGTAAAGCTCTTTCGCTTGGGAACAAGAGAAACTGGCTAATATCCAGTGGATTTGAGGGTACCAGGTAAAGAAG
CACCGGCTAACTCCGTGCCAGCAGCTGCGGTAATACGGAGGGTGCAAGCATTAATCGGATTTATTGGGCGTAAAGGGCGC
GTAGGCGGAAAGATAAGTCAGATGTGAAATCCCGGGGCTCAACCTCGGAACAGCATTTGAAACTATCATTCTAGAGGGTA
GGCGGAGAAAACGGAATTCCACAAGTAGCGGTGAAATGCGTAGATATGTGGAAGAACACCGGTGGCGAAGGCGGTTTTCT
AGCTTACTCCTGACGCTGAGGCGCGAAAGCAAGGGGATCAAACAGGATTAGATACCCGGGTAGTC
>OTU_516;size=2;
CCTACGGGGGGCTGCAGTAGGGAATATTGGACAATGGGCGCAAGCCTGATCCAGCCATCCCGCGTGAAGGATTAAGGCCC
TCTGGGTTGTAAACTTCTTTTCTTGGGGAATAAATGACGGAATTCATTCTGTCTTGAAGGTACCCGAGGAATAAGCACCG
GCTAACTCCGTGCCAGCAGCCGCGGTAATACGGAGGGTGCAAGCGTTATCCGGATTCACTGGGTTTAAAGGGTGCGTAGG
TGGCTTTGTAAGTCAGTGGTGAAAGCCCGCAGCTCAACTGCGGAACTGCCATTGATACTGCTTAGCTTGAATTAGGTCGA
GGTGGATGGAATAATACATGTAGCGGTGAAATGCTTAGATATGTATTAGAACACCGATTGCGAAGGCAGTTCACTAGGCC
TATATTGACACTGAGGCACGAAAGCGTGGGGATCAAACAGGATTAGATACCCCAGTAGTC
>OTU_517;size=2;
CCTACGGGCGGCAGCAGTGGGGAATATTGCGCAATGGGCGAAAGCCTGACGCAGCAACGCCGCGTGAGGGATGACGGCCT
TCGGGTTGTAAACCTCTTTCAGCAGGGACGAAGCGAAAGTGACTGTACCTGCAGAAGAAGCGCCGGCTAACTACGTGCCA
GCAGCCGCGGTAATACGTAGGGCGCAAGCGTTGTCCGGATTTATTGGGCGTAAAGAGTTCGTAGGCGGTCTGTCGCGTCG
GAAGTGAAAACCCGGAGCTCAACTCCGGGCCTGCTTTCGATACGGGCAGACTTGAGTGTTGCAGGGGAGACTGGAATTCC
TGGTGTAGCGGTGGAATGCGCAGATATCAGGAGGACACCGGTGGCGAAGGCGGGTCTCTGGGCAACAACTGACGCTGAGG
AACGAAAGCGTGGGGAGCGAACAGGATTAGATACCCGGGTAGTC
>OTU_518;size=4;
CCTACGGGGGGCTGCAGTGGGGAATCTTGCACAATGGAGGAAACTCTGATGCAGCGACGCCGCGTGAGTGATGAAGCCCT
TCGGGGTGTAAAGCTCTTTCGACGGGAACGATAATGACGGTACCCGAAGAAGAAGCTGCGGCTAACTACGTGCCAGCAGC
CGCGGTAATACGTAGGCAGCAAGCGTTGTTCGGAATTACTGGGCGTAAAGAGTGTGTAGGTGGTGAACTAAGTCTGTCGT
GAAATCTCCCGGCTTAACTGGGAGGGTGCGGCGGAAACTGGCTCGCTAGAGTATGGGAGAGGTAAGCGGAATTCCTGGTG
TAGCGGTGAAATGCGTAGATATCAGGAGGAACACCTGTGGTGTAGACAGCTTACTGGACCATTACTGACACTGAGACACG
AAAGCGTGGGTAGCAAACAGGATTAGATACCCCAGTAGTC
>OTU_519;size=2;
CCTACGGGGGGCTGCAGTGGGGAATTTTGCGCAATGGACGAAAGTCTGACGCAGCAACGCCGCGTGGGTGATGAAGGTCT
TCGGATTGTAAAACCCTGTCGTCGAGGACGAAGGTGGGGGCGTTAATAGCGCTTCTGCTTGACGGTACTCGGAGAGGAAG
CCCCGGCTAACTCTGTGCCAGCAGCCGCGGTAATACAGAGGGGGCAAGCGTTATTCGGAATTATTGGGCGTAAAGGGCGC
GTAGGCGGTTTTTTAAGTCGGATGTGCAATCCCCGAGCTCAACTTGGGAACTGCATCCGAGACTGGAAGGCTAGAGTACT
GGAGAGGTTGGTGGAATTCCACGTGTAGCGGTGAAATGCGTAGAGATGTGGAGGAACACCAGTGGCGAAGGCGGCCAACT
GGACAGTAACTGACGCTGAGGCGCGAAAGTGTGGGTAGCAAACAGGATTAGATACCCGGGTAGTC
>OTU_520;size=2;
CCTACGGGTGGCTGCAGTGAGGAATATTGGTCAATGGGCGCAAGCCTGAACCAGCCATGCCGCGTGCAGGAAGAATGCCC
TATGGGTTGTAAACTGCTTTTATTTAGGAATAAACTCTTGTACGTGTACAAGCCTGAAGGTACTAAATGAATAAGCACCG
GCTAACTCCGTGCCAGCAGCCGCGGTAATACGGAGGGTGCAAGCGTTATCCGGAATCATTGGGTTTAAAGGGTCCGCAGG
CGGATTTATAAGTCAGTGGTGAAATCCCATCGCTTAACGATGGAACTGCCATTGATACTGTAGGTCTTGAATTCGGTCGA
AGTGGGCGGAATGTGTAGTGTAGCGGTGAAATGCATAGATATTACACAGAACACCGATAGCGAAGGCAGCTCACTAGGCC
TGGATTGACGCTCAGGGACGAAAGCGTGGGGATCAAACAGGATTAGATACCCCAGTAGTC
>OTU_522;size=2;
CCTACGGGTGGCTGCAGTCGAGAATCTTCGGCAATGGGCGAAAGCCTGACCGAGCGACGCCGCGTGCGGGATGAAGGCCT
TCGGGTTGTAAACCGCTGTCAGAGGGGATGAAGTGTCCGTGGGTTCTCCCATGGAATTGACAGATCCTCAGAGGAAGGGT
GGGCTAAGTTCGTGCCAGCAGCCGCGGTAAGACGTACCACCCGAACGTTATTCGGATTCACTGGGCTTAAAGAGTCCGTA
GGCGGCCTAGTAAGTTGGATGTGAAATACCTCGGCTCAACCGAGGAACGGCATTCAAAACTACTGGGCTTGAGAGATACA
GAGGTGAGCGGAACTGATGGTGGAGCGGTGAAATGCGTTGATATCATCAGGAACACCGGTGGCGAAAGCGGCTCACTGGG
TATCTTCTGACGCTGAGGGACGAAAGCTAGGGTAGCGAACGGGATTAGATACCCGTGTAGTC
>OTU_524;size=2;
CCTACGGGGGGCAGCAGTGGGGAATCTTGCGCAATGGCCGAAAGGCTGACGCAGCGACGCCGCGTGGAGGATGACGCCCT
TCGGGGTGTAAACTCCTGTCGCCTGGGAAGAACATCGGATTTCGATCCGACTGACGGTACCAGGAGAGGAAGCACCGGCT
AACTCTGTGCCAGCAGCCGCGGTAATACAGAGGGTGCGAGCGTTGTCCGGAATCACTGGGCGTAAAGGGCGCGTAGGTGG
CTTCCAACGCGTGCGGTGAAAGCCCGGGGCTCAACTCCGGGTCGGCCGTGCGAACGGGGAAGCTTGAGTCAGGTAGAGGC
TGATGGAATTCCGGGTGTAGCGGTGGAATGCGTAGAGATCCGGAAGAACACCGGTGGCGAAGGCGGTCAGCTGGGCCTGA
ACTGACACTGAGGCGCGACAGCGTGGGGAGCAAACAGGATTAGATACCCCAGTAGTC
