# Supplementary material for: Characterization of bacterial community associated with phytoplankton bloom in a eutrophic lake in South Norway using 16S rRNA gene amplicon sequence analysis
Source: PLoS One. 2017 Mar 10;12(3):e0173408. doi: 10.1371/journal.pone.0173408 (PMC5345797; doi:10.1371/journal.pone.0173408)
Supplement: S3 Text — (TXT) [file pone.0173408.s008.txt]

# Constructed from biom file
# Subsampled OTU table for V1-V3 target region
# OTU table has been randomly sunsampled ( count 2758) using script single_rarefaction.py in QIIME
# Chloroplast and Archaea OTU have been filtered out
# Sample Id: NRAS7_S5= June A,	NRAS8_S6= June B,	NRAS9_S7= July A,	NRAS10_S8= July B,	NRAS11_S9= August A,	NRAS12_S10= August B.
#OTU ID	NRAS7_S5	NRAS8_S6	NRAS9_S7	NRAS10_S8	NRAS11_S9	NRAS12_S10
OTU_54;size=57;	2.0	6.0	39.0	32.0	0.0	0.0
OTU_89;size=18;	0.0	0.0	17.0	24.0	0.0	0.0
OTU_90;size=25;	0.0	0.0	29.0	13.0	0.0	0.0
OTU_171;size=2;	0.0	0.0	2.0	1.0	0.0	0.0
OTU_241;size=2;	0.0	0.0	1.0	1.0	0.0	0.0
OTU_206;size=2;	4.0	4.0	0.0	0.0	0.0	0.0
OTU_151;size=5;	5.0	3.0	0.0	0.0	0.0	0.0
OTU_93;size=13;	13.0	11.0	4.0	4.0	0.0	0.0
OTU_10;size=191;	102.0	144.0	6.0	3.0	0.0	1.0
OTU_22;size=143;	78.0	87.0	4.0	0.0	1.0	1.0
OTU_23;size=85;	19.0	34.0	13.0	16.0	4.0	10.0
OTU_55;size=66;	35.0	68.0	0.0	1.0	0.0	3.0
OTU_76;size=25;	18.0	17.0	7.0	2.0	0.0	2.0
OTU_77;size=18;	9.0	5.0	2.0	2.0	1.0	1.0
OTU_98;size=17;	5.0	5.0	5.0	4.0	2.0	2.0
OTU_132;size=6;	4.0	1.0	2.0	0.0	0.0	0.0
OTU_141;size=7;	3.0	7.0	1.0	0.0	0.0	0.0
OTU_198;size=6;	7.0	12.0	2.0	4.0	0.0	1.0
OTU_228;size=4;	3.0	6.0	0.0	0.0	0.0	0.0
OTU_117;size=14;	11.0	13.0	0.0	0.0	0.0	0.0
OTU_188;size=6;	1.0	1.0	2.0	1.0	0.0	1.0
OTU_212;size=2;	0.0	0.0	3.0	1.0	0.0	0.0
OTU_134;size=3;	0.0	0.0	4.0	3.0	5.0	1.0
OTU_249;size=4;	3.0	11.0	0.0	1.0	0.0	0.0
OTU_115;size=8;	9.0	6.0	0.0	0.0	0.0	2.0
OTU_209;size=4;	0.0	0.0	0.0	0.0	0.0	1.0
OTU_259;size=2;	2.0	1.0	0.0	0.0	0.0	0.0
OTU_272;size=2;	0.0	1.0	0.0	0.0	0.0	0.0
OTU_270;size=2;	1.0	0.0	0.0	0.0	0.0	1.0
OTU_78;size=35;	31.0	21.0	0.0	0.0	0.0	0.0
OTU_80;size=12;	16.0	1.0	1.0	0.0	0.0	1.0
OTU_94;size=8;	4.0	2.0	0.0	0.0	0.0	1.0
OTU_96;size=5;	13.0	5.0	0.0	0.0	0.0	0.0
OTU_107;size=7;	0.0	0.0	0.0	0.0	2.0	8.0
OTU_108;size=8;	1.0	2.0	0.0	0.0	0.0	5.0
OTU_110;size=4;	0.0	0.0	0.0	0.0	0.0	4.0
OTU_118;size=4;	2.0	1.0	7.0	5.0	0.0	1.0
OTU_167;size=4;	3.0	5.0	0.0	1.0	1.0	1.0
OTU_177;size=2;	1.0	3.0	1.0	0.0	0.0	0.0
OTU_227;size=2;	1.0	0.0	1.0	0.0	0.0	2.0
OTU_234;size=2;	0.0	0.0	0.0	0.0	3.0	2.0
OTU_112;size=15;	8.0	21.0	0.0	1.0	0.0	0.0
OTU_178;size=4;	2.0	3.0	0.0	0.0	0.0	1.0
OTU_257;size=2;	0.0	0.0	2.0	1.0	0.0	0.0
OTU_263;size=2;	0.0	2.0	3.0	4.0	0.0	0.0
OTU_1;size=6327;	87.0	148.0	136.0	118.0	1354.0	1013.0
OTU_16;size=260;	137.0	93.0	21.0	22.0	0.0	0.0
OTU_114;size=22;	28.0	28.0	12.0	9.0	0.0	0.0
OTU_2;size=5386;	113.0	81.0	227.0	226.0	1021.0	983.0
OTU_4;size=1664;	13.0	17.0	389.0	375.0	38.0	238.0
OTU_19;size=67;	1.0	1.0	0.0	0.0	13.0	16.0
OTU_238;size=4;	0.0	0.0	2.0	4.0	0.0	0.0
OTU_253;size=2;	0.0	0.0	3.0	1.0	0.0	0.0
OTU_41;size=62;	4.0	4.0	8.0	13.0	1.0	12.0
OTU_104;size=29;	22.0	15.0	0.0	1.0	0.0	1.0
OTU_113;size=14;	11.0	14.0	0.0	1.0	0.0	0.0
OTU_138;size=3;	0.0	0.0	5.0	4.0	0.0	0.0
OTU_156;size=3;	0.0	0.0	7.0	6.0	0.0	0.0
OTU_79;size=15;	7.0	3.0	3.0	0.0	0.0	2.0
OTU_46;size=51;	5.0	3.0	29.0	25.0	0.0	0.0
OTU_52;size=45;	25.0	14.0	4.0	3.0	1.0	1.0
OTU_59;size=80;	6.0	6.0	46.0	49.0	0.0	0.0
OTU_37;size=67;	2.0	2.0	2.0	8.0	19.0	15.0
OTU_166;size=2;	2.0	1.0	2.0	1.0	0.0	0.0
OTU_8;size=251;	17.0	7.0	55.0	48.0	9.0	42.0
OTU_44;size=37;	1.0	2.0	13.0	19.0	0.0	1.0
OTU_145;size=5;	3.0	0.0	57.0	50.0	5.0	14.0
OTU_43;size=124;	13.0	21.0	38.0	59.0	0.0	1.0
OTU_65;size=31;	19.0	6.0	5.0	8.0	0.0	0.0
OTU_220;size=4;	1.0	1.0	7.0	10.0	0.0	1.0
OTU_192;size=4;	4.0	2.0	1.0	0.0	0.0	0.0
OTU_67;size=53;	0.0	1.0	31.0	47.0	0.0	0.0
OTU_137;size=5;	0.0	0.0	5.0	8.0	0.0	0.0
OTU_6;size=455;	213.0	209.0	42.0	21.0	9.0	7.0
OTU_64;size=41;	0.0	0.0	6.0	8.0	6.0	11.0
OTU_86;size=14;	0.0	0.0	8.0	13.0	0.0	0.0
OTU_105;size=18;	1.0	4.0	10.0	10.0	0.0	1.0
OTU_160;size=9;	0.0	1.0	8.0	3.0	0.0	0.0
OTU_185;size=2;	0.0	0.0	0.0	1.0	0.0	1.0
OTU_245;size=4;	0.0	0.0	0.0	0.0	4.0	1.0
OTU_274;size=2;	0.0	1.0	2.0	1.0	0.0	0.0
OTU_148;size=3;	3.0	2.0	1.0	1.0	0.0	0.0
OTU_62;size=52;	2.0	5.0	19.0	21.0	0.0	5.0
OTU_32;size=40;	14.0	25.0	1.0	2.0	0.0	1.0
OTU_102;size=4;	1.0	1.0	0.0	6.0	1.0	0.0
OTU_139;size=3;	0.0	0.0	0.0	4.0	0.0	0.0
OTU_144;size=12;	5.0	11.0	2.0	2.0	0.0	0.0
OTU_150;size=8;	0.0	1.0	13.0	6.0	0.0	0.0
OTU_57;size=21;	3.0	2.0	16.0	11.0	0.0	0.0
OTU_221;size=2;	0.0	3.0	0.0	0.0	0.0	0.0
OTU_246;size=4;	0.0	0.0	2.0	3.0	0.0	0.0
OTU_232;size=2;	0.0	0.0	1.0	2.0	0.0	0.0
OTU_7;size=840;	26.0	19.0	94.0	86.0	163.0	157.0
OTU_13;size=150;	37.0	19.0	61.0	61.0	0.0	0.0
OTU_39;size=42;	0.0	0.0	17.0	32.0	0.0	0.0
OTU_42;size=68;	0.0	0.0	30.0	50.0	0.0	0.0
OTU_48;size=62;	18.0	12.0	19.0	17.0	0.0	7.0
OTU_63;size=15;	0.0	0.0	9.0	9.0	0.0	0.0
OTU_106;size=10;	0.0	0.0	8.0	4.0	0.0	0.0
OTU_121;size=8;	0.0	0.0	6.0	10.0	0.0	0.0
OTU_135;size=5;	1.0	0.0	6.0	2.0	0.0	0.0
OTU_155;size=9;	0.0	0.0	7.0	7.0	0.0	0.0
OTU_256;size=2;	0.0	0.0	6.0	3.0	0.0	0.0
OTU_277;size=2;	0.0	0.0	8.0	11.0	0.0	0.0
OTU_180;size=6;	0.0	0.0	3.0	2.0	1.0	0.0
OTU_12;size=184;	67.0	68.0	39.0	40.0	0.0	2.0
OTU_242;size=2;	0.0	0.0	2.0	5.0	0.0	0.0
OTU_124;size=11;	0.0	0.0	9.0	7.0	0.0	0.0
OTU_191;size=4;	0.0	0.0	4.0	1.0	0.0	1.0
OTU_53;size=119;	55.0	34.0	22.0	26.0	2.0	7.0
OTU_5;size=708;	285.0	261.0	45.0	38.0	23.0	27.0
OTU_27;size=58;	32.0	36.0	1.0	2.0	4.0	3.0
OTU_60;size=34;	4.0	4.0	10.0	9.0	0.0	0.0
OTU_165;size=4;	7.0	4.0	3.0	1.0	0.0	0.0
OTU_240;size=2;	1.0	1.0	3.0	2.0	0.0	1.0
OTU_3;size=1081;	192.0	270.0	253.0	257.0	8.0	28.0
OTU_17;size=85;	4.0	1.0	0.0	0.0	8.0	18.0
OTU_20;size=73;	5.0	4.0	36.0	37.0	0.0	0.0
OTU_30;size=42;	3.0	0.0	17.0	9.0	4.0	1.0
OTU_31;size=87;	39.0	30.0	30.0	27.0	0.0	2.0
OTU_35;size=73;	28.0	29.0	8.0	8.0	0.0	3.0
OTU_47;size=25;	0.0	0.0	0.0	0.0	5.0	9.0
OTU_69;size=12;	8.0	6.0	2.0	1.0	0.0	1.0
OTU_81;size=12;	1.0	5.0	4.0	6.0	0.0	0.0
OTU_83;size=14;	1.0	2.0	5.0	8.0	0.0	0.0
OTU_91;size=9;	0.0	0.0	5.0	14.0	0.0	0.0
OTU_101;size=13;	1.0	1.0	5.0	8.0	0.0	0.0
OTU_103;size=15;	0.0	2.0	5.0	11.0	0.0	0.0
OTU_116;size=6;	0.0	0.0	4.0	2.0	0.0	1.0
OTU_123;size=6;	0.0	0.0	10.0	10.0	0.0	0.0
OTU_142;size=12;	3.0	1.0	9.0	4.0	0.0	1.0
OTU_149;size=3;	0.0	0.0	4.0	3.0	0.0	0.0
OTU_169;size=6;	1.0	0.0	4.0	2.0	0.0	0.0
OTU_172;size=4;	2.0	4.0	0.0	0.0	0.0	0.0
OTU_184;size=4;	0.0	0.0	5.0	2.0	0.0	0.0
OTU_187;size=2;	0.0	0.0	2.0	2.0	0.0	0.0
OTU_201;size=2;	0.0	0.0	1.0	0.0	0.0	0.0
OTU_208;size=4;	0.0	0.0	1.0	4.0	0.0	0.0
OTU_218;size=4;	4.0	1.0	3.0	3.0	0.0	0.0
OTU_219;size=2;	0.0	0.0	1.0	2.0	0.0	0.0
OTU_273;size=2;	0.0	0.0	2.0	0.0	0.0	0.0
OTU_207;size=2;	8.0	2.0	1.0	0.0	1.0	1.0
OTU_127;size=29;	16.0	9.0	1.0	2.0	0.0	0.0
OTU_49;size=63;	35.0	61.0	4.0	0.0	1.0	2.0
OTU_120;size=27;	9.0	21.0	1.0	2.0	0.0	4.0
OTU_164;size=5;	2.0	0.0	5.0	2.0	0.0	0.0
OTU_243;size=2;	2.0	0.0	4.0	0.0	0.0	0.0
OTU_158;size=15;	4.0	4.0	14.0	12.0	0.0	1.0
OTU_190;size=2;	0.0	0.0	1.0	2.0	0.0	1.0
OTU_45;size=31;	13.0	8.0	0.0	0.0	0.0	4.0
OTU_68;size=27;	6.0	7.0	17.0	15.0	0.0	0.0
OTU_194;size=4;	2.0	1.0	2.0	1.0	1.0	0.0
OTU_199;size=6;	6.0	8.0	1.0	4.0	0.0	0.0
OTU_214;size=2;	2.0	0.0	0.0	0.0	0.0	0.0
OTU_224;size=6;	1.0	2.0	3.0	0.0	2.0	5.0
OTU_95;size=11;	4.0	11.0	0.0	0.0	0.0	0.0
OTU_163;size=7;	5.0	10.0	0.0	0.0	0.0	0.0
OTU_24;size=110;	66.0	29.0	0.0	0.0	0.0	3.0
OTU_122;size=17;	21.0	17.0	1.0	4.0	1.0	0.0
OTU_217;size=2;	0.0	0.0	0.0	0.0	1.0	0.0
OTU_230;size=4;	6.0	2.0	1.0	1.0	0.0	0.0
OTU_248;size=2;	11.0	3.0	1.0	0.0	0.0	0.0
OTU_226;size=2;	0.0	3.0	0.0	0.0	0.0	0.0
OTU_133;size=9;	0.0	0.0	5.0	5.0	0.0	0.0
OTU_179;size=2;	2.0	1.0	1.0	0.0	0.0	0.0
OTU_34;size=40;	0.0	0.0	25.0	22.0	0.0	0.0
OTU_73;size=10;	0.0	0.0	4.0	6.0	0.0	0.0
OTU_100;size=13;	0.0	0.0	9.0	11.0	0.0	0.0
OTU_136;size=10;	1.0	0.0	4.0	6.0	0.0	0.0
OTU_152;size=7;	0.0	0.0	10.0	8.0	0.0	1.0
OTU_162;size=3;	0.0	0.0	3.0	5.0	0.0	0.0
OTU_189;size=2;	0.0	0.0	0.0	2.0	0.0	0.0
OTU_195;size=2;	0.0	0.0	4.0	1.0	1.0	0.0
OTU_203;size=2;	0.0	0.0	2.0	0.0	0.0	0.0
OTU_211;size=2;	0.0	0.0	0.0	0.0	0.0	1.0
OTU_229;size=2;	0.0	0.0	0.0	0.0	0.0	1.0
OTU_247;size=2;	0.0	0.0	1.0	5.0	0.0	0.0
OTU_260;size=2;	0.0	0.0	3.0	1.0	0.0	0.0
OTU_267;size=2;	0.0	0.0	0.0	0.0	1.0	0.0
OTU_131;size=5;	0.0	0.0	4.0	5.0	0.0	0.0
OTU_9;size=274;	154.0	134.0	1.0	1.0	1.0	5.0
OTU_11;size=300;	130.0	136.0	14.0	15.0	2.0	10.0
OTU_14;size=225;	35.0	38.0	67.0	89.0	0.0	1.0
OTU_15;size=169;	22.0	7.0	81.0	65.0	0.0	2.0
OTU_18;size=70;	14.0	14.0	10.0	24.0	0.0	0.0
OTU_21;size=59;	0.0	0.0	0.0	0.0	19.0	9.0
OTU_29;size=63;	36.0	24.0	2.0	2.0	0.0	1.0
OTU_33;size=59;	0.0	1.0	21.0	35.0	0.0	0.0
OTU_36;size=39;	17.0	29.0	0.0	0.0	0.0	0.0
OTU_38;size=45;	0.0	0.0	20.0	29.0	1.0	0.0
OTU_40;size=41;	0.0	2.0	9.0	26.0	0.0	0.0
OTU_50;size=36;	26.0	15.0	0.0	0.0	0.0	0.0
OTU_56;size=28;	0.0	0.0	16.0	7.0	0.0	1.0
OTU_58;size=30;	18.0	9.0	4.0	5.0	0.0	0.0
OTU_66;size=14;	0.0	0.0	6.0	15.0	0.0	0.0
OTU_70;size=13;	0.0	0.0	6.0	6.0	0.0	0.0
OTU_71;size=11;	6.0	4.0	1.0	4.0	0.0	0.0
OTU_72;size=18;	2.0	1.0	7.0	12.0	0.0	0.0
OTU_74;size=22;	0.0	0.0	16.0	7.0	0.0	0.0
OTU_75;size=18;	2.0	1.0	4.0	8.0	0.0	0.0
OTU_82;size=25;	0.0	0.0	19.0	7.0	0.0	3.0
OTU_85;size=22;	3.0	0.0	1.0	0.0	3.0	6.0
OTU_88;size=20;	6.0	14.0	0.0	0.0	0.0	1.0
OTU_97;size=10;	0.0	0.0	7.0	6.0	0.0	0.0
OTU_109;size=17;	3.0	4.0	8.0	3.0	0.0	1.0
OTU_111;size=9;	9.0	13.0	0.0	0.0	0.0	0.0
OTU_119;size=9;	0.0	1.0	6.0	7.0	0.0	0.0
OTU_125;size=16;	12.0	15.0	0.0	0.0	0.0	0.0
OTU_126;size=5;	3.0	3.0	3.0	1.0	0.0	0.0
OTU_128;size=3;	0.0	0.0	3.0	3.0	0.0	0.0
OTU_129;size=5;	0.0	0.0	4.0	3.0	0.0	0.0
OTU_130;size=6;	4.0	6.0	0.0	0.0	0.0	0.0
OTU_143;size=5;	0.0	0.0	1.0	4.0	0.0	0.0
OTU_146;size=3;	1.0	5.0	0.0	0.0	0.0	0.0
OTU_153;size=7;	3.0	1.0	0.0	0.0	2.0	0.0
OTU_157;size=3;	0.0	0.0	2.0	3.0	0.0	0.0
OTU_159;size=3;	3.0	2.0	0.0	0.0	0.0	0.0
OTU_161;size=3;	3.0	2.0	0.0	0.0	0.0	0.0
OTU_168;size=6;	0.0	0.0	5.0	4.0	0.0	0.0
OTU_170;size=4;	0.0	0.0	0.0	0.0	2.0	0.0
OTU_173;size=4;	0.0	0.0	1.0	4.0	0.0	0.0
OTU_174;size=2;	0.0	0.0	1.0	1.0	0.0	0.0
OTU_175;size=2;	0.0	0.0	3.0	1.0	0.0	0.0
OTU_181;size=2;	0.0	0.0	0.0	2.0	0.0	0.0
OTU_182;size=4;	0.0	0.0	3.0	1.0	1.0	0.0
OTU_183;size=2;	3.0	1.0	0.0	0.0	0.0	0.0
OTU_186;size=2;	1.0	2.0	0.0	0.0	0.0	0.0
OTU_196;size=2;	0.0	0.0	0.0	3.0	0.0	0.0
OTU_197;size=2;	0.0	0.0	5.0	6.0	0.0	0.0
OTU_202;size=2;	0.0	0.0	1.0	2.0	0.0	0.0
OTU_204;size=2;	1.0	1.0	0.0	0.0	0.0	0.0
OTU_205;size=2;	1.0	2.0	0.0	0.0	0.0	0.0
OTU_210;size=2;	2.0	2.0	0.0	0.0	0.0	0.0
OTU_223;size=2;	0.0	0.0	0.0	0.0	0.0	3.0
OTU_225;size=2;	0.0	0.0	0.0	0.0	0.0	1.0
OTU_233;size=2;	0.0	0.0	5.0	0.0	0.0	0.0
OTU_235;size=2;	0.0	0.0	1.0	1.0	0.0	0.0
OTU_236;size=4;	0.0	0.0	5.0	0.0	0.0	0.0
OTU_237;size=2;	0.0	0.0	2.0	1.0	0.0	0.0
OTU_239;size=2;	0.0	0.0	1.0	2.0	0.0	0.0
OTU_244;size=2;	0.0	0.0	4.0	4.0	0.0	0.0
OTU_250;size=2;	0.0	0.0	3.0	1.0	0.0	0.0
OTU_252;size=2;	0.0	2.0	0.0	0.0	0.0	0.0
OTU_258;size=2;	0.0	0.0	2.0	2.0	0.0	0.0
OTU_261;size=2;	0.0	2.0	0.0	0.0	0.0	0.0
OTU_262;size=2;	0.0	0.0	1.0	0.0	0.0	0.0
OTU_264;size=2;	0.0	0.0	1.0	1.0	0.0	0.0
OTU_265;size=2;	0.0	0.0	1.0	1.0	0.0	0.0
OTU_268;size=2;	0.0	0.0	4.0	1.0	0.0	1.0
OTU_269;size=2;	0.0	0.0	2.0	1.0	0.0	0.0
OTU_271;size=2;	0.0	0.0	1.0	3.0	0.0	0.0
OTU_275;size=2;	0.0	0.0	1.0	2.0	0.0	0.0
OTU_276;size=2;	0.0	0.0	2.0	3.0	0.0	0.0
OTU_254;size=2;	3.0	2.0	0.0	0.0	0.0	0.0
OTU_154;size=19;	9.0	6.0	7.0	2.0	0.0	0.0
