# Supplementary material for: Characterization of bacterial community associated with phytoplankton bloom in a eutrophic lake in South Norway using 16S rRNA gene amplicon sequence analysis
Source: PLoS One. 2017 Mar 10;12(3):e0173408. doi: 10.1371/journal.pone.0173408 (PMC5345797; doi:10.1371/journal.pone.0173408)
Supplement: S4 Text — (TXT) [file pone.0173408.s009.txt]

# Constructed from biom file
# Subsampled OTU table for V3-V4 target region
# OTU table has been randomly sunsampled ( count 5838) using script single_rarefaction.py in QIIME
# Chloroplast and Archaea OTU have been filtered out
# Sample Id: NRAS7_S5= June A,	NRAS8_S6= June B,	NRAS9_S7= July A,	NRAS10_S8= July B,	NRAS11_S9= August A,	NRAS12_S10= August B.
#OTU ID	NRAS7_S5	NRAS8_S6	NRAS9_S7	NRAS10_S8	NRAS11_S9	NRAS12_S10
OTU_329;size=2;	1.0	0.0	5.0	8.0	0.0	0.0
OTU_291;size=7;	0.0	1.0	7.0	13.0	0.0	0.0
OTU_363;size=2;	0.0	0.0	4.0	1.0	0.0	0.0
OTU_154;size=15;	1.0	0.0	14.0	18.0	0.0	0.0
OTU_437;size=2;	0.0	0.0	0.0	2.0	0.0	0.0
OTU_465;size=2;	0.0	0.0	1.0	2.0	2.0	0.0
OTU_68;size=86;	5.0	3.0	40.0	53.0	2.0	0.0
OTU_127;size=34;	0.0	1.0	27.0	43.0	0.0	0.0
OTU_518;size=4;	0.0	0.0	2.0	2.0	0.0	0.0
OTU_60;size=97;	1.0	0.0	58.0	44.0	0.0	0.0
OTU_342;size=4;	0.0	1.0	2.0	3.0	0.0	0.0
OTU_82;size=43;	1.0	1.0	48.0	45.0	0.0	1.0
OTU_282;size=9;	1.0	3.0	16.0	15.0	0.0	0.0
OTU_174;size=23;	0.0	0.0	23.0	22.0	0.0	0.0
OTU_130;size=35;	0.0	0.0	31.0	28.0	0.0	0.0
OTU_298;size=8;	0.0	0.0	9.0	8.0	0.0	0.0
OTU_432;size=2;	0.0	0.0	4.0	6.0	0.0	1.0
OTU_409;size=2;	0.0	0.0	4.0	2.0	0.0	0.0
OTU_307;size=2;	0.0	0.0	3.0	0.0	0.0	0.0
OTU_519;size=2;	0.0	0.0	1.0	0.0	0.0	0.0
OTU_386;size=8;	4.0	1.0	6.0	23.0	1.0	0.0
OTU_27;size=152;	62.0	66.0	4.0	9.0	0.0	2.0
OTU_80;size=64;	23.0	26.0	2.0	11.0	1.0	0.0
OTU_385;size=2;	4.0	2.0	0.0	1.0	0.0	0.0
OTU_79;size=38;	1.0	1.0	21.0	17.0	0.0	0.0
OTU_74;size=61;	10.0	27.0	2.0	3.0	0.0	0.0
OTU_424;size=2;	0.0	0.0	2.0	3.0	0.0	0.0
OTU_442;size=2;	0.0	1.0	0.0	3.0	0.0	0.0
OTU_287;size=15;	12.0	3.0	1.0	0.0	0.0	0.0
OTU_400;size=4;	1.0	1.0	4.0	7.0	0.0	1.0
OTU_197;size=17;	10.0	10.0	3.0	8.0	0.0	3.0
OTU_172;size=16;	4.0	7.0	0.0	0.0	1.0	1.0
OTU_415;size=12;	9.0	4.0	0.0	0.0	0.0	0.0
OTU_239;size=5;	2.0	0.0	5.0	3.0	0.0	1.0
OTU_123;size=23;	6.0	8.0	4.0	2.0	1.0	1.0
OTU_18;size=262;	44.0	65.0	47.0	47.0	12.0	19.0
OTU_12;size=895;	215.0	334.0	13.0	17.0	5.0	17.0
OTU_149;size=46;	21.0	11.0	9.0	3.0	0.0	1.0
OTU_73;size=138;	38.0	58.0	7.0	7.0	6.0	3.0
OTU_105;size=86;	37.0	43.0	2.0	1.0	0.0	0.0
OTU_145;size=26;	13.0	13.0	4.0	4.0	0.0	0.0
OTU_112;size=34;	13.0	19.0	4.0	2.0	0.0	0.0
OTU_350;size=2;	1.0	0.0	3.0	1.0	0.0	0.0
OTU_78;size=80;	34.0	37.0	4.0	2.0	2.0	5.0
OTU_262;size=16;	10.0	10.0	3.0	2.0	0.0	0.0
OTU_517;size=2;	1.0	0.0	0.0	0.0	0.0	0.0
OTU_135;size=40;	7.0	11.0	15.0	16.0	0.0	1.0
OTU_20;size=462;	141.0	187.0	14.0	8.0	3.0	3.0
OTU_476;size=10;	20.0	41.0	10.0	13.0	0.0	1.0
OTU_48;size=76;	21.0	26.0	13.0	15.0	0.0	1.0
OTU_280;size=5;	2.0	2.0	1.0	0.0	0.0	0.0
OTU_129;size=56;	5.0	3.0	31.0	32.0	0.0	20.0
OTU_452;size=2;	0.0	0.0	1.0	6.0	0.0	0.0
OTU_447;size=2;	0.0	0.0	0.0	2.0	0.0	0.0
OTU_316;size=2;	0.0	0.0	2.0	0.0	0.0	0.0
OTU_271;size=3;	0.0	1.0	6.0	4.0	0.0	0.0
OTU_34;size=135;	45.0	56.0	2.0	0.0	0.0	2.0
OTU_211;size=4;	0.0	2.0	2.0	0.0	6.0	1.0
OTU_64;size=69;	0.0	0.0	17.0	11.0	36.0	9.0
OTU_479;size=4;	1.0	2.0	2.0	0.0	0.0	3.0
OTU_86;size=100;	37.0	51.0	1.0	1.0	1.0	0.0
OTU_214;size=11;	0.0	1.0	10.0	11.0	0.0	1.0
OTU_462;size=2;	0.0	0.0	0.0	4.0	0.0	0.0
OTU_483;size=4;	1.0	0.0	1.0	6.0	0.0	0.0
OTU_131;size=21;	1.0	1.0	1.0	2.0	14.0	16.0
OTU_451;size=4;	1.0	0.0	0.0	5.0	0.0	0.0
OTU_272;size=7;	3.0	4.0	3.0	4.0	0.0	0.0
OTU_161;size=25;	3.0	1.0	21.0	23.0	0.0	0.0
OTU_294;size=9;	2.0	3.0	4.0	13.0	0.0	0.0
OTU_321;size=8;	6.0	4.0	0.0	0.0	0.0	0.0
OTU_445;size=4;	0.0	3.0	0.0	0.0	0.0	0.0
OTU_383;size=2;	0.0	0.0	2.0	0.0	0.0	0.0
OTU_84;size=40;	16.0	12.0	2.0	1.0	2.0	1.0
OTU_113;size=55;	15.0	2.0	0.0	0.0	5.0	40.0
OTU_26;size=316;	78.0	96.0	1.0	0.0	0.0	29.0
OTU_218;size=16;	5.0	6.0	0.0	0.0	0.0	1.0
OTU_153;size=18;	6.0	14.0	0.0	0.0	0.0	0.0
OTU_45;size=145;	50.0	73.0	0.0	1.0	0.0	3.0
OTU_25;size=189;	61.0	82.0	0.0	1.0	0.0	0.0
OTU_335;size=14;	12.0	18.0	0.0	0.0	1.0	44.0
OTU_520;size=2;	10.0	11.0	0.0	0.0	0.0	2.0
OTU_183;size=20;	16.0	22.0	0.0	0.0	0.0	1.0
OTU_493;size=4;	23.0	14.0	0.0	0.0	0.0	2.0
OTU_236;size=8;	7.0	10.0	0.0	0.0	0.0	0.0
OTU_163;size=20;	12.0	5.0	1.0	0.0	5.0	0.0
OTU_267;size=9;	0.0	0.0	0.0	0.0	13.0	4.0
OTU_5;size=573;	207.0	149.0	22.0	17.0	77.0	54.0
OTU_166;size=31;	24.0	15.0	1.0	3.0	5.0	2.0
OTU_36;size=187;	40.0	24.0	9.0	14.0	31.0	134.0
OTU_116;size=52;	14.0	16.0	32.0	50.0	0.0	6.0
OTU_285;size=3;	0.0	0.0	2.0	7.0	0.0	0.0
OTU_235;size=10;	4.0	0.0	4.0	2.0	0.0	3.0
OTU_11;size=408;	194.0	130.0	0.0	5.0	0.0	0.0
OTU_274;size=36;	36.0	42.0	0.0	2.0	2.0	3.0
OTU_124;size=131;	53.0	36.0	7.0	3.0	62.0	74.0
OTU_21;size=430;	210.0	131.0	0.0	2.0	9.0	49.0
OTU_58;size=137;	68.0	61.0	0.0	0.0	15.0	12.0
OTU_56;size=152;	26.0	14.0	0.0	0.0	1.0	39.0
OTU_402;size=2;	0.0	0.0	1.0	0.0	4.0	4.0
OTU_43;size=69;	38.0	26.0	0.0	0.0	0.0	0.0
OTU_96;size=26;	27.0	11.0	0.0	0.0	0.0	0.0
OTU_431;size=6;	6.0	3.0	0.0	0.0	0.0	0.0
OTU_305;size=2;	0.0	0.0	2.0	0.0	0.0	0.0
OTU_126;size=26;	10.0	11.0	4.0	2.0	0.0	4.0
OTU_344;size=2;	0.0	0.0	6.0	2.0	0.0	0.0
OTU_468;size=2;	2.0	1.0	0.0	0.0	0.0	0.0
OTU_228;size=3;	0.0	0.0	0.0	0.0	2.0	4.0
OTU_143;size=23;	12.0	7.0	6.0	4.0	0.0	12.0
OTU_29;size=357;	107.0	163.0	11.0	6.0	2.0	19.0
OTU_178;size=6;	1.0	0.0	2.0	5.0	5.0	3.0
OTU_444;size=4;	0.0	1.0	3.0	7.0	0.0	0.0
OTU_463;size=2;	0.0	1.0	1.0	3.0	0.0	1.0
OTU_434;size=4;	0.0	0.0	0.0	2.0	0.0	1.0
OTU_241;size=5;	0.0	0.0	6.0	5.0	0.0	0.0
OTU_134;size=51;	16.0	11.0	8.0	11.0	0.0	0.0
OTU_175;size=12;	11.0	6.0	9.0	11.0	0.0	0.0
OTU_209;size=9;	1.0	0.0	6.0	5.0	0.0	0.0
OTU_225;size=5;	2.0	3.0	1.0	1.0	0.0	0.0
OTU_279;size=5;	1.0	0.0	8.0	5.0	0.0	0.0
OTU_501;size=2;	0.0	0.0	0.0	3.0	0.0	1.0
OTU_503;size=2;	1.0	0.0	1.0	3.0	0.0	5.0
OTU_120;size=28;	0.0	0.0	0.0	0.0	3.0	38.0
OTU_496;size=2;	0.0	1.0	0.0	0.0	0.0	4.0
OTU_303;size=2;	2.0	5.0	1.0	0.0	0.0	1.0
OTU_471;size=4;	3.0	2.0	0.0	0.0	0.0	0.0
OTU_16;size=288;	89.0	101.0	12.0	22.0	0.0	18.0
OTU_330;size=2;	0.0	0.0	0.0	6.0	0.0	0.0
OTU_389;size=4;	0.0	0.0	4.0	5.0	0.0	0.0
OTU_100;size=23;	9.0	9.0	7.0	7.0	0.0	0.0
OTU_81;size=29;	13.0	12.0	0.0	0.0	0.0	1.0
OTU_268;size=7;	13.0	7.0	0.0	0.0	0.0	0.0
OTU_380;size=2;	0.0	1.0	2.0	1.0	0.0	0.0
OTU_490;size=2;	1.0	0.0	1.0	2.0	0.0	0.0
OTU_290;size=3;	0.0	0.0	5.0	2.0	0.0	0.0
OTU_516;size=2;	0.0	0.0	1.0	3.0	0.0	1.0
OTU_269;size=5;	5.0	4.0	0.0	1.0	0.0	0.0
OTU_506;size=2;	0.0	0.0	1.0	0.0	0.0	0.0
OTU_14;size=336;	22.0	18.0	155.0	129.0	0.0	0.0
OTU_226;size=18;	0.0	0.0	10.0	13.0	0.0	0.0
OTU_91;size=41;	1.0	0.0	20.0	26.0	0.0	3.0
OTU_190;size=20;	6.0	9.0	6.0	9.0	0.0	0.0
OTU_220;size=5;	0.0	0.0	8.0	3.0	0.0	0.0
OTU_155;size=30;	1.0	0.0	20.0	18.0	0.0	0.0
OTU_77;size=39;	5.0	3.0	20.0	25.0	0.0	0.0
OTU_94;size=137;	49.0	24.0	7.0	10.0	1.0	9.0
OTU_275;size=7;	0.0	0.0	1.0	6.0	0.0	0.0
OTU_362;size=2;	0.0	0.0	8.0	3.0	0.0	0.0
OTU_70;size=43;	3.0	1.0	26.0	20.0	0.0	4.0
OTU_317;size=10;	5.0	1.0	12.0	11.0	0.0	1.0
OTU_470;size=2;	0.0	1.0	0.0	3.0	0.0	2.0
OTU_328;size=8;	0.0	0.0	8.0	7.0	0.0	0.0
OTU_255;size=7;	0.0	0.0	4.0	6.0	0.0	0.0
OTU_401;size=8;	1.0	0.0	2.0	10.0	0.0	1.0
OTU_249;size=9;	0.0	0.0	5.0	12.0	0.0	0.0
OTU_270;size=9;	0.0	1.0	6.0	2.0	0.0	0.0
OTU_370;size=4;	0.0	0.0	6.0	7.0	0.0	0.0
OTU_477;size=2;	0.0	0.0	1.0	7.0	0.0	0.0
OTU_213;size=10;	0.0	0.0	7.0	5.0	0.0	0.0
OTU_136;size=26;	12.0	12.0	0.0	2.0	0.0	0.0
OTU_387;size=12;	13.0	16.0	11.0	6.0	0.0	21.0
OTU_439;size=2;	0.0	0.0	1.0	1.0	0.0	0.0
OTU_448;size=2;	0.0	0.0	0.0	3.0	0.0	4.0
OTU_240;size=7;	1.0	0.0	4.0	3.0	0.0	0.0
OTU_264;size=7;	0.0	1.0	3.0	5.0	0.0	1.0
OTU_179;size=15;	0.0	0.0	10.0	8.0	0.0	0.0
OTU_327;size=8;	1.0	3.0	4.0	2.0	0.0	0.0
OTU_460;size=2;	0.0	0.0	0.0	1.0	1.0	1.0
OTU_511;size=2;	0.0	0.0	2.0	1.0	0.0	2.0
OTU_413;size=2;	0.0	0.0	3.0	2.0	0.0	4.0
OTU_449;size=2;	0.0	0.0	1.0	2.0	0.0	0.0
OTU_301;size=2;	1.0	4.0	0.0	0.0	0.0	1.0
OTU_408;size=2;	0.0	2.0	0.0	0.0	0.0	1.0
OTU_151;size=17;	4.0	13.0	1.0	0.0	0.0	0.0
OTU_478;size=2;	5.0	1.0	0.0	0.0	0.0	0.0
OTU_382;size=2;	0.0	0.0	4.0	0.0	0.0	0.0
OTU_504;size=2;	4.0	1.0	0.0	0.0	0.0	0.0
OTU_205;size=8;	3.0	3.0	0.0	0.0	0.0	0.0
OTU_509;size=2;	1.0	1.0	0.0	0.0	0.0	0.0
OTU_420;size=2;	1.0	0.0	0.0	0.0	0.0	0.0
OTU_313;size=2;	0.0	2.0	0.0	0.0	0.0	0.0
OTU_292;size=3;	0.0	0.0	7.0	6.0	0.0	0.0
OTU_192;size=17;	7.0	11.0	1.0	1.0	0.0	0.0
OTU_515;size=2;	0.0	0.0	0.0	2.0	0.0	0.0
OTU_486;size=2;	0.0	0.0	1.0	0.0	0.0	0.0
OTU_505;size=2;	0.0	0.0	0.0	2.0	0.0	0.0
OTU_446;size=2;	0.0	0.0	0.0	3.0	0.0	0.0
OTU_1;size=7678;	66.0	150.0	119.0	112.0	3582.0	2742.0
OTU_435;size=2;	0.0	0.0	0.0	0.0	0.0	1.0
OTU_37;size=186;	54.0	68.0	22.0	22.0	0.0	0.0
OTU_368;size=8;	6.0	1.0	7.0	9.0	0.0	0.0
OTU_315;size=12;	14.0	18.0	1.0	0.0	0.0	0.0
OTU_57;size=89;	2.0	0.0	0.0	0.0	38.0	44.0
OTU_3;size=2743;	29.0	23.0	115.0	119.0	1283.0	1024.0
OTU_4;size=1201;	5.0	15.0	301.0	341.0	84.0	410.0
OTU_374;size=2;	0.0	0.0	0.0	6.0	0.0	0.0
OTU_421;size=2;	0.0	0.0	1.0	0.0	0.0	0.0
OTU_104;size=22;	14.0	10.0	20.0	15.0	4.0	5.0
OTU_347;size=10;	6.0	3.0	2.0	4.0	0.0	0.0
OTU_232;size=7;	0.0	0.0	5.0	8.0	0.0	0.0
OTU_200;size=21;	0.0	0.0	13.0	24.0	0.0	0.0
OTU_480;size=4;	1.0	0.0	4.0	7.0	0.0	0.0
OTU_484;size=2;	1.0	0.0	0.0	3.0	0.0	0.0
OTU_223;size=7;	0.0	0.0	7.0	9.0	0.0	0.0
OTU_403;size=2;	0.0	0.0	1.0	1.0	0.0	0.0
OTU_230;size=3;	0.0	0.0	1.0	4.0	0.0	0.0
OTU_396;size=2;	0.0	1.0	0.0	0.0	0.0	0.0
OTU_212;size=4;	2.0	0.0	1.0	4.0	0.0	0.0
OTU_469;size=2;	0.0	0.0	0.0	0.0	2.0	0.0
OTU_85;size=38;	7.0	8.0	19.0	12.0	0.0	0.0
OTU_422;size=2;	0.0	0.0	0.0	1.0	0.0	0.0
OTU_450;size=2;	0.0	1.0	0.0	0.0	0.0	0.0
OTU_102;size=11;	2.0	1.0	6.0	4.0	0.0	0.0
OTU_195;size=8;	1.0	7.0	5.0	3.0	1.0	6.0
OTU_176;size=35;	1.0	0.0	39.0	40.0	0.0	5.0
OTU_88;size=36;	1.0	3.0	18.0	23.0	1.0	2.0
OTU_30;size=75;	8.0	2.0	39.0	29.0	2.0	6.0
OTU_42;size=115;	0.0	1.0	63.0	72.0	0.0	0.0
OTU_49;size=36;	3.0	10.0	8.0	12.0	0.0	1.0
OTU_147;size=16;	5.0	0.0	7.0	7.0	1.0	4.0
OTU_182;size=8;	2.0	0.0	2.0	9.0	0.0	1.0
OTU_38;size=348;	76.0	208.0	9.0	8.0	2.0	3.0
OTU_500;size=2;	2.0	0.0	7.0	10.0	0.0	0.0
OTU_22;size=157;	51.0	62.0	10.0	10.0	0.0	0.0
OTU_28;size=221;	26.0	93.0	11.0	11.0	4.0	11.0
OTU_258;size=5;	0.0	1.0	0.0	3.0	7.0	2.0
OTU_522;size=2;	0.0	0.0	0.0	0.0	0.0	2.0
OTU_288;size=5;	2.0	3.0	0.0	0.0	0.0	0.0
OTU_39;size=71;	11.0	46.0	1.0	0.0	0.0	0.0
OTU_427;size=2;	0.0	2.0	1.0	0.0	0.0	0.0
OTU_361;size=6;	1.0	0.0	9.0	5.0	0.0	0.0
OTU_138;size=25;	17.0	10.0	2.0	4.0	0.0	0.0
OTU_17;size=296;	12.0	4.0	107.0	123.0	20.0	54.0
OTU_324;size=2;	0.0	1.0	1.0	4.0	0.0	0.0
OTU_194;size=4;	0.0	0.0	5.0	8.0	0.0	0.0
OTU_352;size=2;	0.0	0.0	5.0	4.0	0.0	0.0
OTU_233;size=8;	0.0	0.0	0.0	0.0	7.0	1.0
OTU_186;size=21;	0.0	1.0	0.0	0.0	27.0	10.0
OTU_146;size=7;	2.0	3.0	0.0	1.0	0.0	0.0
OTU_215;size=10;	0.0	0.0	13.0	13.0	0.0	1.0
OTU_314;size=2;	0.0	0.0	2.0	0.0	0.0	0.0
OTU_319;size=2;	3.0	0.0	0.0	0.0	0.0	0.0
OTU_121;size=75;	19.0	35.0	12.0	19.0	0.0	0.0
OTU_485;size=2;	0.0	1.0	6.0	4.0	0.0	0.0
OTU_196;size=12;	1.0	0.0	5.0	9.0	0.0	1.0
OTU_13;size=335;	91.0	115.0	20.0	25.0	4.0	13.0
OTU_286;size=7;	0.0	0.0	4.0	7.0	0.0	0.0
OTU_296;size=2;	1.0	0.0	0.0	0.0	2.0	0.0
OTU_418;size=2;	0.0	0.0	3.0	0.0	0.0	0.0
OTU_399;size=2;	0.0	0.0	1.0	0.0	0.0	0.0
OTU_114;size=49;	3.0	2.0	32.0	30.0	0.0	11.0
OTU_122;size=46;	14.0	20.0	15.0	15.0	2.0	5.0
OTU_348;size=14;	4.0	1.0	19.0	14.0	0.0	0.0
OTU_358;size=4;	0.0	1.0	0.0	0.0	7.0	6.0
OTU_44;size=291;	3.0	6.0	47.0	35.0	171.0	81.0
OTU_171;size=13;	0.0	0.0	10.0	10.0	0.0	0.0
OTU_244;size=7;	0.0	2.0	2.0	5.0	0.0	0.0
OTU_487;size=4;	0.0	1.0	5.0	1.0	4.0	1.0
OTU_90;size=44;	0.0	0.0	30.0	37.0	0.0	1.0
OTU_66;size=61;	17.0	4.0	32.0	35.0	0.0	0.0
OTU_273;size=5;	0.0	0.0	9.0	6.0	0.0	0.0
OTU_95;size=27;	7.0	6.0	14.0	15.0	0.0	3.0
OTU_210;size=10;	0.0	0.0	5.0	7.0	0.0	0.0
OTU_459;size=2;	0.0	0.0	0.0	6.0	0.0	0.0
OTU_318;size=2;	0.0	0.0	0.0	0.0	2.0	2.0
OTU_188;size=18;	0.0	0.0	4.0	7.0	13.0	6.0
OTU_281;size=3;	0.0	0.0	3.0	3.0	0.0	0.0
OTU_353;size=6;	0.0	0.0	2.0	10.0	0.0	0.0
OTU_53;size=87;	32.0	19.0	22.0	23.0	1.0	1.0
OTU_404;size=2;	0.0	0.0	6.0	3.0	0.0	0.0
OTU_474;size=2;	0.0	0.0	2.0	1.0	0.0	4.0
OTU_254;size=3;	1.0	0.0	1.0	3.0	0.0	1.0
OTU_128;size=32;	15.0	11.0	2.0	3.0	4.0	0.0
OTU_423;size=2;	1.0	0.0	2.0	2.0	0.0	2.0
OTU_204;size=53;	25.0	31.0	17.0	17.0	0.0	12.0
OTU_32;size=310;	70.0	83.0	3.0	2.0	29.0	21.0
OTU_148;size=70;	37.0	18.0	21.0	27.0	2.0	6.0
OTU_410;size=2;	0.0	4.0	5.0	1.0	0.0	0.0
OTU_72;size=60;	7.0	12.0	19.0	9.0	2.0	5.0
OTU_117;size=62;	18.0	18.0	15.0	22.0	0.0	1.0
OTU_158;size=18;	0.0	1.0	11.0	7.0	0.0	1.0
OTU_152;size=24;	0.0	2.0	9.0	5.0	8.0	2.0
OTU_390;size=6;	1.0	0.0	5.0	15.0	0.0	0.0
OTU_256;size=27;	0.0	0.0	15.0	30.0	0.0	0.0
OTU_201;size=14;	4.0	11.0	3.0	8.0	0.0	2.0
OTU_231;size=3;	1.0	0.0	8.0	5.0	1.0	0.0
OTU_202;size=17;	2.0	3.0	8.0	13.0	0.0	0.0
OTU_426;size=2;	0.0	0.0	0.0	2.0	0.0	0.0
OTU_492;size=2;	0.0	0.0	2.0	4.0	0.0	0.0
OTU_372;size=2;	0.0	0.0	4.0	5.0	0.0	0.0
OTU_261;size=7;	4.0	2.0	1.0	2.0	0.0	1.0
OTU_464;size=2;	0.0	0.0	8.0	3.0	0.0	0.0
OTU_378;size=4;	0.0	0.0	10.0	4.0	0.0	0.0
OTU_308;size=8;	0.0	0.0	7.0	5.0	0.0	0.0
OTU_453;size=2;	0.0	0.0	0.0	2.0	0.0	0.0
OTU_443;size=8;	0.0	0.0	0.0	0.0	5.0	10.0
OTU_395;size=2;	0.0	1.0	0.0	0.0	0.0	0.0
OTU_219;size=13;	0.0	0.0	8.0	6.0	0.0	0.0
OTU_93;size=80;	32.0	43.0	12.0	9.0	0.0	2.0
OTU_65;size=81;	38.0	46.0	6.0	2.0	0.0	0.0
OTU_481;size=2;	10.0	5.0	4.0	14.0	5.0	0.0
OTU_75;size=47;	20.0	26.0	4.0	4.0	1.0	2.0
OTU_414;size=12;	27.0	10.0	6.0	4.0	1.0	0.0
OTU_306;size=2;	1.0	1.0	9.0	4.0	4.0	3.0
OTU_170;size=28;	7.0	18.0	3.0	6.0	1.0	0.0
OTU_71;size=33;	17.0	23.0	7.0	5.0	0.0	0.0
OTU_341;size=16;	10.0	13.0	31.0	19.0	19.0	7.0
OTU_238;size=22;	0.0	0.0	17.0	14.0	0.0	0.0
OTU_19;size=432;	155.0	84.0	53.0	48.0	40.0	58.0
OTU_133;size=15;	8.0	11.0	3.0	3.0	0.0	1.0
OTU_391;size=8;	15.0	10.0	4.0	2.0	0.0	2.0
OTU_107;size=81;	6.0	6.0	55.0	59.0	1.0	3.0
OTU_103;size=43;	20.0	20.0	16.0	12.0	0.0	1.0
OTU_326;size=10;	4.0	2.0	2.0	2.0	1.0	6.0
OTU_118;size=60;	36.0	21.0	23.0	22.0	1.0	2.0
OTU_497;size=10;	22.0	21.0	1.0	7.0	0.0	29.0
OTU_247;size=47;	8.0	3.0	107.0	86.0	1.0	2.0
OTU_340;size=2;	0.0	0.0	3.0	6.0	0.0	0.0
OTU_337;size=2;	0.0	0.0	0.0	3.0	0.0	0.0
OTU_300;size=4;	3.0	5.0	0.0	0.0	0.0	1.0
OTU_369;size=4;	1.0	2.0	0.0	0.0	0.0	0.0
OTU_61;size=116;	51.0	40.0	16.0	23.0	0.0	1.0
OTU_76;size=42;	8.0	10.0	12.0	12.0	1.0	0.0
OTU_512;size=2;	2.0	3.0	0.0	0.0	0.0	0.0
OTU_299;size=8;	5.0	5.0	0.0	0.0	0.0	1.0
OTU_208;size=26;	1.0	4.0	17.0	21.0	0.0	1.0
OTU_430;size=4;	4.0	2.0	2.0	2.0	0.0	0.0
OTU_457;size=2;	3.0	5.0	0.0	0.0	0.0	0.0
OTU_438;size=2;	4.0	2.0	0.0	0.0	0.0	1.0
OTU_99;size=31;	0.0	0.0	35.0	29.0	0.0	0.0
OTU_394;size=4;	1.0	0.0	8.0	7.0	0.0	0.0
OTU_498;size=2;	0.0	0.0	7.0	6.0	0.0	0.0
OTU_246;size=3;	0.0	0.0	4.0	6.0	0.0	0.0
OTU_397;size=2;	0.0	0.0	7.0	3.0	0.0	0.0
OTU_325;size=4;	0.0	0.0	5.0	2.0	0.0	0.0
OTU_357;size=2;	1.0	1.0	2.0	1.0	0.0	0.0
OTU_41;size=189;	0.0	0.0	122.0	122.0	0.0	0.0
OTU_356;size=6;	0.0	0.0	8.0	8.0	0.0	0.0
OTU_234;size=3;	0.0	0.0	1.0	4.0	0.0	0.0
OTU_206;size=12;	0.0	0.0	17.0	20.0	0.0	0.0
OTU_245;size=14;	1.0	1.0	11.0	9.0	0.0	0.0
OTU_142;size=14;	1.0	2.0	13.0	13.0	0.0	0.0
OTU_139;size=14;	1.0	0.0	3.0	10.0	8.0	5.0
OTU_406;size=4;	0.0	0.0	3.0	2.0	1.0	0.0
OTU_320;size=2;	0.0	0.0	3.0	2.0	0.0	0.0
OTU_416;size=2;	0.0	1.0	1.0	3.0	0.0	0.0
OTU_411;size=2;	0.0	1.0	4.0	3.0	0.0	0.0
OTU_489;size=2;	0.0	0.0	1.0	3.0	0.0	2.0
OTU_266;size=5;	4.0	2.0	3.0	6.0	0.0	0.0
OTU_167;size=18;	7.0	12.0	11.0	6.0	0.0	0.0
OTU_393;size=4;	0.0	2.0	7.0	3.0	0.0	0.0
OTU_119;size=44;	3.0	4.0	5.0	5.0	24.0	25.0
OTU_252;size=3;	3.0	3.0	0.0	0.0	0.0	0.0
OTU_475;size=2;	0.0	0.0	3.0	5.0	0.0	0.0
OTU_259;size=8;	8.0	10.0	1.0	1.0	0.0	1.0
OTU_309;size=6;	3.0	5.0	0.0	0.0	0.0	2.0
OTU_461;size=2;	0.0	0.0	1.0	0.0	0.0	0.0
OTU_109;size=70;	0.0	0.0	50.0	52.0	0.0	1.0
OTU_473;size=2;	0.0	0.0	3.0	7.0	0.0	0.0
OTU_377;size=2;	0.0	0.0	5.0	4.0	0.0	0.0
OTU_510;size=2;	0.0	0.0	1.0	1.0	0.0	0.0
OTU_62;size=119;	0.0	0.0	61.0	91.0	0.0	8.0
OTU_334;size=2;	0.0	0.0	5.0	6.0	0.0	0.0
OTU_184;size=6;	0.0	0.0	3.0	9.0	0.0	0.0
OTU_177;size=18;	4.0	12.0	3.0	0.0	0.0	1.0
OTU_488;size=2;	4.0	3.0	0.0	0.0	0.0	0.0
OTU_495;size=6;	2.0	7.0	0.0	0.0	0.0	0.0
OTU_428;size=2;	0.0	0.0	3.0	0.0	0.0	0.0
OTU_115;size=37;	27.0	11.0	3.0	4.0	1.0	3.0
OTU_425;size=4;	1.0	0.0	2.0	2.0	0.0	0.0
OTU_15;size=507;	236.0	149.0	72.0	60.0	6.0	44.0
OTU_2;size=1496;	684.0	423.0	6.0	5.0	5.0	43.0
OTU_365;size=2;	0.0	0.0	4.0	4.0	0.0	0.0
OTU_253;size=5;	0.0	0.0	12.0	6.0	0.0	0.0
OTU_354;size=2;	0.0	0.0	3.0	3.0	0.0	0.0
OTU_466;size=2;	0.0	2.0	0.0	1.0	0.0	0.0
OTU_379;size=2;	0.0	0.0	1.0	3.0	0.0	0.0
OTU_364;size=12;	1.0	1.0	11.0	2.0	4.0	21.0
OTU_456;size=2;	0.0	1.0	0.0	1.0	0.0	0.0
OTU_108;size=86;	54.0	31.0	14.0	16.0	0.0	1.0
OTU_322;size=2;	4.0	3.0	0.0	0.0	0.0	0.0
OTU_507;size=2;	3.0	0.0	0.0	0.0	0.0	0.0
OTU_141;size=20;	2.0	1.0	0.0	2.0	3.0	33.0
OTU_467;size=2;	0.0	0.0	5.0	2.0	0.0	0.0
OTU_50;size=132;	12.0	7.0	57.0	61.0	0.0	3.0
OTU_150;size=14;	11.0	10.0	38.0	24.0	2.0	0.0
OTU_97;size=70;	45.0	30.0	10.0	5.0	0.0	4.0
OTU_295;size=3;	1.0	0.0	0.0	2.0	3.0	2.0
OTU_222;size=8;	0.0	0.0	6.0	8.0	0.0	0.0
OTU_323;size=4;	2.0	3.0	9.0	6.0	0.0	0.0
OTU_217;size=7;	0.0	0.0	9.0	10.0	0.0	0.0
OTU_276;size=7;	0.0	2.0	4.0	4.0	0.0	0.0
OTU_59;size=83;	27.0	29.0	2.0	3.0	0.0	7.0
OTU_185;size=22;	1.0	9.0	8.0	4.0	0.0	0.0
OTU_513;size=2;	0.0	0.0	0.0	0.0	1.0	10.0
OTU_345;size=2;	2.0	2.0	2.0	0.0	0.0	1.0
OTU_454;size=2;	0.0	0.0	1.0	0.0	0.0	0.0
OTU_436;size=6;	0.0	0.0	7.0	5.0	0.0	0.0
OTU_221;size=5;	0.0	0.0	4.0	4.0	0.0	0.0
OTU_106;size=34;	30.0	20.0	3.0	1.0	0.0	5.0
OTU_237;size=16;	13.0	4.0	2.0	1.0	0.0	0.0
OTU_366;size=2;	5.0	3.0	0.0	0.0	1.0	0.0
OTU_227;size=12;	7.0	7.0	2.0	0.0	0.0	0.0
OTU_419;size=2;	0.0	0.0	1.0	0.0	0.0	0.0
OTU_33;size=200;	0.0	0.0	79.0	134.0	0.0	0.0
OTU_6;size=880;	79.0	42.0	371.0	278.0	1.0	3.0
OTU_251;size=9;	0.0	0.0	8.0	5.0	0.0	0.0
OTU_169;size=25;	2.0	6.0	11.0	25.0	0.0	0.0
OTU_156;size=15;	0.0	0.0	16.0	13.0	0.0	1.0
OTU_243;size=14;	4.0	8.0	9.0	5.0	0.0	0.0
OTU_472;size=2;	0.0	0.0	2.0	4.0	0.0	0.0
OTU_381;size=2;	0.0	0.0	0.0	0.0	0.0	3.0
OTU_508;size=2;	4.0	1.0	0.0	0.0	0.0	0.0
OTU_376;size=2;	0.0	2.0	0.0	0.0	0.0	0.0
OTU_297;size=2;	0.0	0.0	3.0	0.0	0.0	0.0
OTU_331;size=2;	0.0	0.0	1.0	0.0	0.0	0.0
OTU_412;size=2;	0.0	0.0	2.0	4.0	0.0	0.0
OTU_63;size=51;	4.0	5.0	32.0	22.0	2.0	3.0
OTU_7;size=524;	101.0	192.0	29.0	33.0	6.0	17.0
OTU_165;size=31;	0.0	0.0	23.0	22.0	0.0	1.0
OTU_168;size=28;	0.0	0.0	13.0	22.0	0.0	0.0
OTU_524;size=2;	1.0	0.0	0.0	1.0	0.0	0.0
OTU_198;size=15;	0.0	1.0	9.0	11.0	0.0	0.0
OTU_260;size=8;	0.0	0.0	6.0	10.0	0.0	0.0
OTU_224;size=3;	0.0	0.0	1.0	4.0	0.0	0.0
OTU_199;size=6;	0.0	0.0	18.0	13.0	0.0	0.0
OTU_125;size=29;	4.0	7.0	10.0	9.0	0.0	0.0
OTU_144;size=8;	0.0	0.0	4.0	8.0	0.0	0.0
OTU_52;size=58;	21.0	21.0	2.0	4.0	1.0	7.0
OTU_229;size=12;	1.0	1.0	1.0	4.0	3.0	9.0
OTU_429;size=2;	2.0	0.0	1.0	2.0	0.0	0.0
OTU_242;size=10;	0.0	0.0	6.0	13.0	0.0	0.0
OTU_46;size=52;	3.0	4.0	15.0	11.0	4.0	24.0
OTU_92;size=9;	8.0	1.0	5.0	1.0	0.0	0.0
OTU_441;size=2;	0.0	0.0	3.0	3.0	0.0	0.0
OTU_277;size=3;	0.0	0.0	3.0	5.0	0.0	0.0
OTU_371;size=2;	0.0	0.0	1.0	2.0	0.0	0.0
OTU_263;size=8;	0.0	0.0	6.0	5.0	0.0	0.0
OTU_265;size=3;	0.0	0.0	0.0	2.0	0.0	3.0
OTU_491;size=2;	0.0	0.0	6.0	7.0	0.0	0.0
OTU_111;size=22;	0.0	0.0	11.0	17.0	0.0	0.0
OTU_10;size=354;	168.0	126.0	2.0	2.0	0.0	8.0
OTU_407;size=2;	0.0	0.0	4.0	1.0	0.0	0.0
OTU_278;size=5;	0.0	0.0	5.0	2.0	0.0	0.0
OTU_257;size=5;	0.0	0.0	6.0	1.0	0.0	0.0
OTU_189;size=6;	0.0	0.0	5.0	2.0	0.0	0.0
OTU_162;size=15;	0.0	2.0	0.0	1.0	8.0	12.0
OTU_502;size=2;	5.0	1.0	4.0	1.0	0.0	0.0
OTU_440;size=2;	0.0	0.0	0.0	2.0	0.0	0.0
OTU_375;size=2;	0.0	0.0	0.0	2.0	0.0	0.0
OTU_351;size=2;	0.0	1.0	1.0	1.0	0.0	0.0
OTU_388;size=2;	0.0	0.0	0.0	2.0	0.0	0.0
OTU_373;size=2;	1.0	2.0	1.0	1.0	0.0	0.0
OTU_417;size=2;	0.0	0.0	1.0	1.0	0.0	0.0
OTU_284;size=5;	0.0	0.0	0.0	0.0	5.0	4.0
OTU_499;size=2;	0.0	0.0	2.0	0.0	1.0	2.0
OTU_203;size=11;	0.0	0.0	3.0	0.0	4.0	20.0
OTU_191;size=6;	1.0	1.0	1.0	0.0	0.0	2.0
OTU_160;size=33;	12.0	18.0	0.0	0.0	0.0	0.0
OTU_173;size=12;	12.0	8.0	0.0	0.0	0.0	0.0
OTU_455;size=2;	2.0	0.0	0.0	0.0	0.0	0.0
OTU_159;size=18;	15.0	7.0	0.0	0.0	0.0	0.0
OTU_157;size=16;	4.0	8.0	1.0	0.0	0.0	0.0
OTU_433;size=2;	0.0	1.0	0.0	0.0	0.0	0.0
OTU_336;size=2;	0.0	0.0	2.0	0.0	0.0	0.0
OTU_289;size=25;	21.0	15.0	69.0	49.0	0.0	1.0
OTU_31;size=292;	85.0	60.0	62.0	48.0	0.0	4.0
OTU_164;size=13;	2.0	0.0	19.0	12.0	0.0	0.0
OTU_110;size=38;	17.0	10.0	7.0	10.0	0.0	4.0
OTU_187;size=4;	1.0	0.0	6.0	5.0	0.0	0.0
OTU_304;size=2;	0.0	1.0	4.0	3.0	0.0	0.0
OTU_69;size=139;	23.0	37.0	40.0	42.0	0.0	1.0
OTU_40;size=145;	0.0	0.0	83.0	76.0	1.0	0.0
OTU_24;size=195;	0.0	0.0	88.0	113.0	0.0	0.0
OTU_346;size=6;	1.0	4.0	5.0	4.0	0.0	3.0
OTU_359;size=6;	0.0	0.0	11.0	5.0	0.0	0.0
OTU_8;size=429;	0.0	1.0	268.0	179.0	0.0	2.0
OTU_67;size=64;	0.0	1.0	42.0	49.0	0.0	0.0
OTU_132;size=32;	0.0	0.0	18.0	14.0	0.0	0.0
OTU_398;size=4;	0.0	0.0	4.0	6.0	0.0	0.0
OTU_311;size=4;	0.0	0.0	6.0	9.0	0.0	0.0
OTU_333;size=2;	0.0	0.0	10.0	5.0	0.0	0.0
OTU_482;size=2;	0.0	0.0	4.0	2.0	0.0	0.0
OTU_293;size=3;	2.0	6.0	0.0	0.0	0.0	0.0
OTU_9;size=323;	12.0	15.0	144.0	146.0	2.0	16.0
OTU_180;size=10;	0.0	0.0	10.0	10.0	0.0	0.0
OTU_55;size=118;	27.0	23.0	45.0	26.0	1.0	11.0
OTU_405;size=2;	0.0	0.0	3.0	2.0	0.0	0.0
OTU_355;size=2;	0.0	0.0	0.0	2.0	0.0	0.0
OTU_35;size=212;	41.0	84.0	22.0	23.0	1.0	0.0
OTU_207;size=15;	1.0	0.0	7.0	6.0	0.0	0.0
OTU_349;size=8;	1.0	0.0	20.0	28.0	0.0	0.0
OTU_54;size=149;	0.0	0.0	68.0	64.0	1.0	2.0
OTU_250;size=16;	0.0	1.0	19.0	12.0	0.0	1.0
OTU_83;size=83;	1.0	0.0	71.0	62.0	0.0	3.0
OTU_193;size=26;	0.0	1.0	20.0	30.0	0.0	0.0
OTU_101;size=81;	0.0	3.0	56.0	49.0	1.0	3.0
OTU_137;size=29;	1.0	0.0	28.0	17.0	0.0	0.0
OTU_360;size=6;	0.0	0.0	11.0	8.0	0.0	0.0
OTU_98;size=30;	13.0	21.0	0.0	1.0	0.0	0.0
OTU_338;size=2;	0.0	0.0	3.0	1.0	0.0	0.0
OTU_87;size=25;	9.0	13.0	3.0	1.0	0.0	0.0
OTU_343;size=4;	2.0	2.0	0.0	0.0	0.0	0.0
