# Supplementary material for: Characterization of bacterial community associated with phytoplankton bloom in a eutrophic lake in South Norway using 16S rRNA gene amplicon sequence analysis
Source: PLoS One. 2017 Mar 10;12(3):e0173408. doi: 10.1371/journal.pone.0173408 (PMC5345797; doi:10.1371/journal.pone.0173408)
Supplement: S5 Text — (TXT) [file pone.0173408.s010.txt]

#Shared phylotypes for V1-V3 target region generated using script shared_phylotypes.py in QIIME
#Sample Id: NRAS7_S5= June A,	NRAS8_S6= June B,	NRAS9_S7= July A,	NRAS10_S8= July B,	NRAS11_S9=  August A,	NRAS12_S10= August B.

	NRAS7_S5	NRAS8_S6	NRAS9_S7	NRAS10_S8	NRAS11_S9	NRAS12_S10
NRAS7_S5	138	127	95	87	32	65
NRAS8_S6	127	141	95	90	29	60
NRAS9_S7	95	95	188	167	33	61
NRAS10_S8	87	90	167	179	30	57
NRAS11_S9	32	29	33	30	46	35
NRAS12_S10	65	60	61	57	35	86
