# Supplementary material for: Characterization of bacterial community associated with phytoplankton bloom in a eutrophic lake in South Norway using 16S rRNA gene amplicon sequence analysis
Source: PLoS One. 2017 Mar 10;12(3):e0173408. doi: 10.1371/journal.pone.0173408 (PMC5345797; doi:10.1371/journal.pone.0173408)
Supplement: S6 Text — (TXT) [file pone.0173408.s011.txt]

#Shared phylotypes for V3-V4 target region generated using script shared_phylotypes.py in QIIME
#Sample Id: NRAS7_S5= June A,	NRAS8_S6= June B,	NRAS9_S7= July A,	NRAS10_S8= July B,	NRAS11_S9=  August A,	NRAS12_S10= August B.


	NRAS7_S5	NRAS8_S6	NRAS9_S7	NRAS10_S8	NRAS11_S9	NRAS12_S10
NRAS7_S5	272	223	206	206	80	136
NRAS8_S6	223	272	200	200	81	137
NRAS9_S7	206	200	385	346	81	143
NRAS10_S8	206	200	346	389	83	145
NRAS11_S9	80	81	81	83	107	88
NRAS12_S10	136	137	143	145	88	187
